# Supplementary material for: Synovial phenotypes in rheumatoid arthritis correlate with response to biologic therapeutics
Source: Arthritis Res Ther. 2014 Apr 30;16(2):R90. doi: 10.1186/ar4555 (PMC4060385; doi:10.1186/ar4555)
Supplement: Additional file 1 — Lists of the Database for Annotation, Visualization and Integrated Discovery (DAVID) biological processes genes represented within the upregulated genes in the synovial subgroups. For each gene, we report differential gene expression between each group and all other samples. We provide the t-statistic values (positive or negative) with associated P-values for each group. L = lymphoid, M = myeloid, X = low inflammatory, F = fibroid. [file ar4555-S1.zip]

Archive with 64 entries (61 files):
- Supplemental Upregulated Gene Processes/
- Supplemental Upregulated Gene Processes/BIOCARTA h_il17Pathway:IL 17 Signaling Pathway.txt
- __MACOSX/
- __MACOSX/Supplemental Upregulated Gene Processes/
- __MACOSX/Supplemental Upregulated Gene Processes/._BIOCARTA h_il17Pathway:IL 17 Signaling Pathway.txt
- Supplemental Upregulated Gene Processes/BIOCARTA h_thelperPathway:T Helper Cell Surface Molecules.txt
- __MACOSX/Supplemental Upregulated Gene Processes/._BIOCARTA h_thelperPathway:T Helper Cell Surface Molecules.txt
- Supplemental Upregulated Gene Processes/GOTERM_BP_FAT GO:0001817~regulation of cytokine production.txt
- __MACOSX/Supplemental Upregulated Gene Processes/._GOTERM_BP_FAT GO:0001817~regulation of cytokine production.txt
- Supplemental Upregulated Gene Processes/GOTERM_BP_FAT GO:0006935~chemotaxis.txt
- __MACOSX/Supplemental Upregulated Gene Processes/._GOTERM_BP_FAT GO:0006935~chemotaxis.txt
- Supplemental Upregulated Gene Processes/GOTERM_BP_FAT GO:0006952~defense response.txt
- __MACOSX/Supplemental Upregulated Gene Processes/._GOTERM_BP_FAT GO:0006952~defense response.txt
- Supplemental Upregulated Gene Processes/GOTERM_BP_FAT GO:0006954~inflammatory response.txt
- __MACOSX/Supplemental Upregulated Gene Processes/._GOTERM_BP_FAT GO:0006954~inflammatory response.txt
- Supplemental Upregulated Gene Processes/GOTERM_BP_FAT GO:0006968~cellular defense response.txt
- __MACOSX/Supplemental Upregulated Gene Processes/._GOTERM_BP_FAT GO:0006968~cellular defense response.txt
- Supplemental Upregulated Gene Processes/GOTERM_BP_FAT GO:0007167~enzyme linked receptor protein signaling pathway.txt
- __MACOSX/Supplemental Upregulated Gene Processes/._GOTERM_BP_FAT GO:0007167~enzyme linked receptor protein signaling pathway.txt
- Supplemental Upregulated Gene Processes/GOTERM_BP_FAT GO:0009611~response to wounding.txt
- __MACOSX/Supplemental Upregulated Gene Processes/._GOTERM_BP_FAT GO:0009611~response to wounding.txt
- Supplemental Upregulated Gene Processes/GOTERM_BP_FAT GO:0030509~BMP signaling pathway.txt
- __MACOSX/Supplemental Upregulated Gene Processes/._GOTERM_BP_FAT GO:0030509~BMP signaling pathway.txt
- Supplemental Upregulated Gene Processes/GOTERM_BP_FAT GO:0032760~positive regulation of tumor necrosis factor production.txt
- __MACOSX/Supplemental Upregulated Gene Processes/._GOTERM_BP_FAT GO:0032760~positive regulation of tumor necrosis factor production.txt
- Supplemental Upregulated Gene Processes/GOTERM_BP_FAT GO:0032943~mononuclear cell proliferation.txt
- __MACOSX/Supplemental Upregulated Gene Processes/._GOTERM_BP_FAT GO:0032943~mononuclear cell proliferation.txt
- Supplemental Upregulated Gene Processes/GOTERM_BP_FAT GO:0046649~lymphocyte activation.txt
- __MACOSX/Supplemental Upregulated Gene Processes/._GOTERM_BP_FAT GO:0046649~lymphocyte activation.txt
- Supplemental Upregulated Gene Processes/GOTERM_BP_FAT GO:0050718~positive regulation of interleukin-1 beta secretion.txt
- __MACOSX/Supplemental Upregulated Gene Processes/._GOTERM_BP_FAT GO:0050718~positive regulation of interleukin-1 beta secretion.txt
- Supplemental Upregulated Gene Processes/GOTERM_BP_FAT GO:0050863~regulation of T cell activation.txt
- __MACOSX/Supplemental Upregulated Gene Processes/._GOTERM_BP_FAT GO:0050863~regulation of T cell activation.txt
- Supplemental Upregulated Gene Processes/GOTERM_CC_FAT GO:0042995~cell projection.txt
- __MACOSX/Supplemental Upregulated Gene Processes/._GOTERM_CC_FAT GO:0042995~cell projection.txt
- Supplemental Upregulated Gene Processes/GOTERM_MF_FAT GO:0046332~SMAD binding.txt
- __MACOSX/Supplemental Upregulated Gene Processes/._GOTERM_MF_FAT GO:0046332~SMAD binding.txt
- Supplemental Upregulated Gene Processes/INTERPRO IPR003599:Immunoglobulin subtype.txt
- __MACOSX/Supplemental Upregulated Gene Processes/._INTERPRO IPR003599:Immunoglobulin subtype.txt
- Supplemental Upregulated Gene Processes/INTERPRO IPR013106:Immunoglobulin V-set.txt
- __MACOSX/Supplemental Upregulated Gene Processes/._INTERPRO IPR013106:Immunoglobulin V-set.txt
- Supplemental Upregulated Gene Processes/KEGG_PATHWAY hsa04060:Cytokine-cytokine receptor interaction.txt
- __MACOSX/Supplemental Upregulated Gene Processes/._KEGG_PATHWAY hsa04060:Cytokine-cytokine receptor interaction.txt
- Supplemental Upregulated Gene Processes/KEGG_PATHWAY hsa04144:Endocytosis.txt
- __MACOSX/Supplemental Upregulated Gene Processes/._KEGG_PATHWAY hsa04144:Endocytosis.txt
- Supplemental Upregulated Gene Processes/KEGG_PATHWAY hsa04350:TGF-beta signaling pathway.txt
- __MACOSX/Supplemental Upregulated Gene Processes/._KEGG_PATHWAY hsa04350:TGF-beta signaling pathway.txt
- Supplemental Upregulated Gene Processes/KEGG_PATHWAY hsa04612:Antigen processing and presentation.txt
- __MACOSX/Supplemental Upregulated Gene Processes/._KEGG_PATHWAY hsa04612:Antigen processing and presentation.txt
- Supplemental Upregulated Gene Processes/KEGG_PATHWAY hsa04620:Toll-like receptor signaling pathway.txt
- __MACOSX/Supplemental Upregulated Gene Processes/._KEGG_PATHWAY hsa04620:Toll-like receptor signaling pathway.txt
- Supplemental Upregulated Gene Processes/KEGG_PATHWAY hsa04621:NOD-like receptor signaling pathway.txt
- __MACOSX/Supplemental Upregulated Gene Processes/._KEGG_PATHWAY hsa04621:NOD-like receptor signaling pathway.txt
- Supplemental Upregulated Gene Processes/KEGG_PATHWAY hsa04630:Jak-STAT signaling pathway.txt
- __MACOSX/Supplemental Upregulated Gene Processes/._KEGG_PATHWAY hsa04630:Jak-STAT signaling pathway.txt
- Supplemental Upregulated Gene Processes/KEGG_PATHWAY hsa04650:Natural killer cell mediated cytotoxicity.txt
- __MACOSX/Supplemental Upregulated Gene Processes/._KEGG_PATHWAY hsa04650:Natural killer cell mediated cytotoxicity.txt
- Supplemental Upregulated Gene Processes/KEGG_PATHWAY hsa04660:T cell receptor signaling pathway.txt
- __MACOSX/Supplemental Upregulated Gene Processes/._KEGG_PATHWAY hsa04660:T cell receptor signaling pathway.txt
- Supplemental Upregulated Gene Processes/KEGG_PATHWAY hsa04666:Fc gamma R-mediated phagocytosis.txt
- __MACOSX/Supplemental Upregulated Gene Processes/._KEGG_PATHWAY hsa04666:Fc gamma R-mediated phagocytosis.txt
- Supplemental Upregulated Gene Processes/SP_PIR_KEYWORDS B-cell.txt
- __MACOSX/Supplemental Upregulated Gene Processes/._SP_PIR_KEYWORDS B-cell.txt
- __MACOSX/._Supplemental Upregulated Gene Processes
