# Supplementary material for: Synovial phenotypes in rheumatoid arthritis correlate with response to biologic therapeutics
Source: Arthritis Res Ther. 2014 Apr 30;16(2):R90. doi: 10.1186/ar4555 (PMC4060385; doi:10.1186/ar4555)
Supplement: Additional file 1 — Lists of the Database for Annotation, Visualization and Integrated Discovery (DAVID) biological processes genes represented within the upregulated genes in the synovial subgroups. For each gene, we report differential gene expression between each group and all other samples. We provide the t-statistic values (positive or negative) with associated P-values for each group. L = lymphoid, M = myeloid, X = low inflammatory, F = fibroid. [file ar4555-S1.zip › Supplemental Upregulated Gene Processes/BIOCARTA h_thelperPathway:T Helper Cell Surface Molecules.txt]

probeid	symbol	L_t_statistic	L_p_value	M_t_statistic	M_p_value	X_t_statistic	X_p_value	F_t_statistic	F_p_value
205456_at	CD3E	-4.75604833349381	1.97432887675956e-06	0.0298435397379041	0.976191837492347	0.474678288485235	0.635016347031671	3.26301011605391	0.00110237424761247
205831_at	CD2	-4.20209902449802	2.6446280056137e-05	-0.6555084847193	0.512140500469545	-0.205124995100482	0.83747448914808	3.81016613248893	0.000138877572725034
206804_at	CD3G	-3.31656141947228	0.000911341691076938	-1.40035815582333	0.161406248284451	1.22668222443092	0.219942195043779	2.90486080002044	0.0036742046943743
207238_s_at	PTPRC	-3.42560522307961	0.00061344353478015	-2.26349872146268	0.0236050695534086	0.289041237445551	0.772549850589975	3.4405274452258	0.000580593345131033
210031_at	CD247	-4.83270048374195	1.34703271150412e-06	-0.142370395202991	0.886787459642067	0.530432536803856	0.595812130710268	3.18472672823921	0.00144892971200131
213475_s_at	ITGAL	-3.81565072140666	0.000135828583102272	-1.95970714779904	0.0500301673072722	1.0281630819913	0.30387324503437	3.61943884711727	0.000295249817660435
213539_at	CD3D	-4.14328254475588	3.42383695882015e-05	-1.18679307359308	0.235309391949858	0.745048187148783	0.456242676994998	3.37873031533187	0.000728227888253935
