# Supplementary material for: Synovial phenotypes in rheumatoid arthritis correlate with response to biologic therapeutics
Source: Arthritis Res Ther. 2014 Apr 30;16(2):R90. doi: 10.1186/ar4555 (PMC4060385; doi:10.1186/ar4555)
Supplement: Additional file 1 — Lists of the Database for Annotation, Visualization and Integrated Discovery (DAVID) biological processes genes represented within the upregulated genes in the synovial subgroups. For each gene, we report differential gene expression between each group and all other samples. We provide the t-statistic values (positive or negative) with associated P-values for each group. L = lymphoid, M = myeloid, X = low inflammatory, F = fibroid. [file ar4555-S1.zip › Supplemental Upregulated Gene Processes/GOTERM_BP_FAT GO:0001817~regulation of cytokine production.txt]

probeid	symbol	L_t_statistic	L_p_value	M_t_statistic	M_p_value	X_t_statistic	X_p_value	F_t_statistic	F_p_value
1552892_at	TNFRSF13C	-4.96480876752789	6.87744129304638e-07	2.67231347859275	0.00753308478425564	0.218327162711684	0.827174234294286	1.4305472991836	0.152560156237583
1553131_a_at	GATA4	-3.5805045457518	0.000342939460124783	2.01208603749689	0.0442110014939474	-0.487263706689563	0.626071517072619	0.617591740048419	0.536844560789517
1559754_at	LTB	-4.60704792690242	4.08450911694807e-06	1.6861356997389	0.0917698205593747	0.896227995582292	0.370131113936402	0.676315886849925	0.498840186091458
203332_s_at	INPP5D	-4.06582146259854	4.78653893057436e-05	-0.740624486523236	0.458921243426338	-0.345121264172538	0.730003244093142	3.59295761912458	0.000326953587358408
204923_at	SASH3	-3.45303910355007	0.000554320056511258	-2.012153297239	0.0442039131010014	-0.0416225782745843	0.966799578112948	4.18212279971512	2.88812131235371e-05
205456_at	CD3E	-4.75604833349381	1.97432887675956e-06	0.0298435397379041	0.976191837492347	0.474678288485235	0.635016347031671	3.26301011605391	0.00110237424761247
207446_at	TLR6	-3.62285888301429	0.000291371973632577	0.390777560216829	0.695961704522803	0.258418096930397	0.796084277945771	2.53175360034539	0.0113494469134151
207892_at	CD40LG	-3.27717776568862	0.00104852112335321	-0.0528991751465769	0.957812246875859	-0.0908944261956128	0.92757648817506	3.11080124812293	0.0018658308608824
210039_s_at	PRKCQ	-3.80888880172601	0.000139596863287907	-0.412445816415581	0.680012731404576	0.330155120143877	0.741282790558594	3.26572659816528	0.00109185438058728
210354_at	IFNG	-4.35844736210742	1.30994908607204e-05	-0.327171811458478	0.743537973984504	0.861067201624522	0.389201134788732	2.82982128321434	0.00465744737951508
216493_s_at	IGF2BP3	-3.1083196929834	0.00188157042471355	1.27495284284493	0.202326081162972	-0.487911754486818	0.62561240147972	0.538289648270328	0.59037715649378
216981_x_at	SPN	-4.68425295132627	2.8100118441912e-06	0.0646324200421519	0.948466677637208	1.97926354753971	0.0477864777766901	1.76848299876474	0.0769803436868574
216986_s_at	IRF4	-3.9454289640737	7.96599496831253e-05	0.876574014182305	0.380718163531492	-0.305169810678215	0.760236855603386	1.74122989141429	0.0816434427515248
217495_x_at	CALCA	-3.5937906045573	0.000325909572413846	1.06710013575853	0.285926748795601	1.59341232972336	0.111067878866882	0.409794628057105	0.681956650911138
219424_at	EBI3	-5.41628207245027	6.08580337844412e-08	1.53172435394199	0.125590627448418	0.459913954903653	0.645578032999879	2.10157642069423	0.035590521380918
219466_s_at	APOA2	-4.04158795512917	5.30924350109142e-05	1.5067844844324	0.131866065082028	0.47891924577733	0.631996130941889	1.29663958511946	0.194755374454053
220418_at	UBASH3A	-4.18170811320891	2.89339498450955e-05	-0.235320210742374	0.813960233598136	0.486801873598083	0.62639879559105	3.20498812468854	0.00135070162995013
220811_at	PRG3	-3.04712242680865	0.00231046585016869	0.596092541556098	0.551113473642792	0.121478785739458	0.903311828931053	1.45138008353032	0.146674208662221
221271_at	IL21	-4.52297531732814	6.09798344379773e-06	1.44384893951116	0.148781628152076	2.02687469539307	0.0426753608030539	1.45697759778835	0.145122720500562
221334_s_at	FOXP3	-3.33555055404513	0.000851322149987671	1.30116956452713	0.193200569834399	0.317939634508474	0.750530760331616	2.08675018541002	0.036910847978369
223514_at	CARD11	-4.36042245340367	1.29818024560777e-05	0.163789320755612	0.86989701542393	0.390987251319433	0.695806700748573	2.86537279884289	0.00416522893208651
223903_at	TLR9	-3.6343698126878	0.000278667868013374	-0.183842598160563	0.854136955694896	0.11983721373579	0.904612114038389	2.73970632696775	0.00614946461809831
224554_at	GHSR	-3.11997552418835	0.00180868627050446	2.16679524396697	0.0302505874199461	0.392667265019741	0.694565292975798	0.258516309912743	0.796008489619898
240070_at	TIGIT	-4.08625925698923	4.38400907096663e-05	-1.04181274625568	0.297498628830674	0.529508491374965	0.596452814034071	3.43065212773223	0.000602144339781127
1554406_a_at	CLEC7A	-0.0532255251722635	0.957552223582964	-3.87448549533146	0.000106853594394303	1.36284783822652	0.172930623614673	1.41777272158309	0.156257285800982
201743_at	CD14	-1.05673650051516	0.290631988799436	-3.6240707762965	0.000290009341968396	-0.146789789503449	0.883297958907375	3.23257794509984	0.00122680641080193
203665_at	HMOX1	-0.82158873451925	0.411311100555218	-3.47768900550255	0.00050576703859051	1.56196343516141	0.118296760508649	2.12639459216952	0.0334705392419734
204232_at	FCER1G	-0.88795073254299	0.374567359686448	-3.69459322068096	0.000220244922575974	-0.178614657546824	0.858240302530584	2.97844622691799	0.00289717319463594
204715_at	PANX1	3.82180232903155	0.000132483855127712	-4.09949028072967	4.14077309887001e-05	1.11836696863196	0.263410429504164	-0.483263372895344	0.628908795850677
204924_at	TLR2	-0.864871490713038	0.38710943016263	-4.03596406517656	5.43805511460438e-05	0.526755281267136	0.598363598998118	3.0156768538201	0.00256409564727285
205686_s_at	CD86	-0.447672973316055	0.654389277889474	-4.44118045988243	8.94714885666421e-06	0.748006209258669	0.454456499834623	3.53083625988317	0.000414257368005675
205745_x_at	ADAM17	2.25387832551273	0.024203930895071	-4.82208963902698	1.42072443700668e-06	1.90372030851599	0.056946762828958	0.0150637418692365	0.987981328971186
205891_at	ADORA2B	1.62349042254645	0.10448476599943	-4.02837442569796	5.61659091414342e-05	1.11569664993932	0.264552138517173	1.18493546989704	0.236043102087319
207075_at	NLRP3	0.687667852804689	0.491662047879062	-4.7057204118732	2.52987829801338e-06	1.26135097992132	0.207182567792854	2.52523389659974	0.0115622070620798
207091_at	P2RX7	0.24400934045246	0.807223610823513	-5.13226333024593	2.86305158316607e-07	2.4280142045584	0.015181835879314	1.18301766488874	0.236802286571665
209124_at	MYD88	0.0694053872976304	0.94466694772778	-5.21336787688773	1.85460910069888e-07	2.13486849783599	0.0327718738329743	1.92910447612342	0.0537180341324867
209239_at	NFKB1	0.924674076170908	0.355135579157003	-3.47640012434161	0.000508204201992585	0.219518856614354	0.826245914913018	1.54976103179793	0.121199040837577
209544_at	RIPK2	3.2500510881736	0.00115386175814067	-3.86407100358613	0.000111516283280708	1.54492583380506	0.122364361419823	-1.48201852492651	0.138335522762256
212501_at	CEBPB	2.35660196959907	0.0184430987916115	-3.57072727265318	0.000355999719169737	-1.3845118189895	0.166201945455214	3.06739508173294	0.00215936119803237
213191_at	TICAM1	3.05819646560529	0.00222676463711511	-4.53557463662235	5.74501724560779e-06	2.49991870907195	0.0124222598137464	-1.30102888336518	0.193248717609551
215499_at	MAP2K3	2.78161412795752	0.00540898129648661	-3.966167096015	7.30401973823288e-05	2.90325146105127	0.00369313991794657	-1.54385656048825	0.122623243112386
217507_at	SLC11A1	-1.20150990329004	0.229553608924712	-3.47743931308747	0.000506238332825672	0.57620818320834	0.564474539225535	2.92668278152491	0.00342601961932787
220066_at	NOD2	-0.265871282147838	0.79033837012145	-4.84547648247176	1.26317565978881e-06	1.35054031445569	0.176842883361924	2.97135325246375	0.00296494039804215
220162_s_at	CARD9	0.593426641198653	0.5528957307861	-3.86138656163161	0.000112748886065817	0.346260649290843	0.729146875096168	2.42077133760631	0.0154877040705667
221666_s_at	PYCARD	-1.02459707236743	0.305553469867878	-4.29617078475926	1.73781875050689e-05	1.78530331068927	0.0742122829875218	1.90432333658321	0.0568682294701691
223944_at	NLRP12	1.63988891147282	0.101028423406675	-4.59679623032238	4.29062896487145e-06	2.13820479981211	0.0325002452886146	1.44048258461816	0.149731069554915
238725_at	IRF1	-1.92493003735717	0.0542382525369643	-3.56849644389327	0.000359044083193629	2.58018041692207	0.00987494126699619	1.95261619995456	0.0508652287994988
39402_at	IL1B	0.220062029004556	0.825822868740918	-4.66275348977535	3.12026421934687e-06	2.02260203954931	0.0431143259920474	2.80563570480331	0.00502179134585305
