# Supplementary material for: Synovial phenotypes in rheumatoid arthritis correlate with response to biologic therapeutics
Source: Arthritis Res Ther. 2014 Apr 30;16(2):R90. doi: 10.1186/ar4555 (PMC4060385; doi:10.1186/ar4555)
Supplement: Additional file 1 — Lists of the Database for Annotation, Visualization and Integrated Discovery (DAVID) biological processes genes represented within the upregulated genes in the synovial subgroups. For each gene, we report differential gene expression between each group and all other samples. We provide the t-statistic values (positive or negative) with associated P-values for each group. L = lymphoid, M = myeloid, X = low inflammatory, F = fibroid. [file ar4555-S1.zip › Supplemental Upregulated Gene Processes/GOTERM_BP_FAT GO:0006935~chemotaxis.txt]

probeid	symbol	L_t_statistic	L_p_value	M_t_statistic	M_p_value	X_t_statistic	X_p_value	F_t_statistic	F_p_value
1554325_at	DOCK2	-3.99801198182736	6.38789985414215e-05	0.300464513034447	0.76382289219324	0.946809810510947	0.343735815657098	1.73121746813934	0.0834131384928578
1555759_a_at	CCL5	-3.24573236674197	0.0011715083294225	-2.44285050979942	0.0145718573363591	0.970757768176474	0.331669034265428	3.79114917003406	0.000149956233524541
1560754_at	CMTM7	-4.21903051063917	2.45365813989131e-05	-0.434837070161102	0.663680741916471	0.876754163315487	0.380620285368731	2.08086981553107	0.0374459500349254
1567519_at	PLXNA3	-3.61183181394377	0.000304049140257801	1.9942549689236	0.0461243326184713	0.666459143007471	0.505117746844847	0.0875582770750492	0.930227773561444
1568791_s_at	EDNRB-AS1	-5.10882016893785	3.24206270446687e-07	1.87970117661751	0.0601489597618418	0.585447715712105	0.558246778511952	1.77937953265953	0.0751777108695461
203915_at	CXCL9	-3.33355649772991	0.000857448048264468	-1.97180025944201	0.0486325497178913	1.72538969531166	0.0844574209174591	2.50888139501116	0.0121114923511136
205242_at	CXCL13	-4.033507051228	5.49525592232119e-05	-0.686694509580132	0.492275336827808	0.248417271290825	0.803811597162368	3.71553747766824	0.000202777696916003
205576_at	SERPIND1	-3.02119518965969	0.00251782163635262	1.56093004225206	0.11854041556346	1.52471546237748	0.127330240799543	-0.151894303127019	0.879270316858801
206336_at	CXCL6	-3.17187410301142	0.00151460928430227	1.96226810329766	0.0497314165436141	-2.48682713626945	0.0128888814734859	2.65934729002494	0.00782928344078102
206337_at	CCR7	-4.77566217244424	1.79129470162363e-06	-0.236420540876498	0.813106382704957	0.261078593303488	0.794031926172558	3.36646237673712	0.000761403940968471
206978_at	CCR2	-3.20790272801085	0.00133708808463116	-1.90044080640858	0.0573754391313998	0.768927263670272	0.441936581787435	3.13049973709352	0.00174511655587872
206983_at	CCR6	-5.1239829278098	2.99175673245998e-07	2.02355104582598	0.0430164984876268	-0.226728589940282	0.820634817493984	2.03875516738722	0.0414745994560816
206988_at	CCL25	-4.17017726694591	3.0437554648094e-05	0.99281590376475	0.320799797697171	0.786767854598751	0.43141786714296	2.04993287547184	0.040371111078982
207533_at	CCL1	-3.36782205210227	0.000757659020436194	2.12256436757431	0.0337904954938942	0.388872840968713	0.697370254989292	0.287898211949998	0.773424685357554
207861_at	CCL22	-4.35346043491684	1.34011900725904e-05	-0.832663930067274	0.405034391644979	2.01002977077631	0.0444281715005621	2.86182697447382	0.00421211133605844
207900_at	CCL17	-2.99263548916659	0.00276583229292708	0.385867517575957	0.699594829177045	0.429368766112081	0.667654926234384	0.870830192537351	0.383846981157753
207955_at	CCL27	-3.54193080926777	0.000397218640313363	2.69805828713384	0.00697458102318575	0.374987627744504	0.707669707637835	-0.490450970721565	0.623814869632877
208059_at	CCR8	-4.33696722401734	1.44469181291864e-05	1.41393883350339	0.157380017576243	-0.000179742062844042	0.999856586601751	2.41810286345924	0.0156017540691485
208376_at	CCR4	-4.12293530242134	3.74089795222622e-05	0.886405776255613	0.37539901382151	1.1145109319763	0.265060190582865	2.43135710671568	0.0150424672963943
209083_at	CORO1A	-3.64209716236201	0.000270432753706431	-2.02149651250061	0.0432285253383535	0.808355334401132	0.418886152428315	3.2325337570407	0.00122699616332695
209827_s_at	IL16	-3.04223091580202	0.00234834700191185	0.426673115091899	0.669617480874712	1.20271251902547	0.229087729427531	-0.807808067571097	0.419201175815509
210354_at	IFNG	-4.35844736210742	1.30994908607204e-05	-0.327171811458478	0.743537973984504	0.861067201624522	0.389201134788732	2.82982128321434	0.00465744737951508
216981_x_at	SPN	-4.68425295132627	2.8100118441912e-06	0.0646324200421519	0.948466677637208	1.97926354753971	0.0477864777766901	1.76848299876474	0.0769803436868574
202670_at	MAP2K1	0.520884076878558	0.602447585860349	-3.55288117991439	0.000381045256551271	1.35444549037355	0.175594445178208	0.278549501558094	0.780590599843597
202803_s_at	ITGB2	-2.21573855198222	0.0267095246497482	-3.81610656039381	0.000135578032368534	1.02735137465071	0.304255162985303	3.59215833098339	0.000327958309939547
202844_s_at	RALBP1	3.16303737404166	0.00156134609422862	-3.4354566850585	0.000591567970897943	2.6674374144028	0.00764327359420974	-2.71441606299618	0.00663932895083066
202859_x_at	IL8	0.518336313296797	0.604223698094546	-4.64139360157618	3.46089017956424e-06	1.42810128163222	0.153262864152713	3.53549952467094	0.000407014128027232
204420_at	FOSL1	2.68314366537139	0.00729342491061501	-3.98059222461522	6.87462009697375e-05	2.56701475942199	0.0102578963431743	0.0527139636946322	0.957959818317666
204533_at	CXCL10	-1.26135928616872	0.207179576493122	-4.0704166421279	4.69309242406377e-05	1.75192310136461	0.0797871842227352	2.82303760991037	0.00475714583533357
204858_s_at	TYMP	-0.528781195113856	0.596957302622964	-3.76537603009225	0.000166303353184574	1.32269859428954	0.185935781789692	1.61425435500393	0.106472423450209
205099_s_at	CCR1	-0.306572845060312	0.759168557207197	-4.78903222406395	1.67599483541558e-06	1.29970363654214	0.193702712664604	2.63454662321079	0.00842503785887475
205476_at	CCL20	0.997784902547432	0.31838379279242	-4.63324816218636	3.59995131677239e-06	2.06849177928328	0.0385939304959683	1.62596456723994	0.103957350072795
205479_s_at	PLAU	1.23197528200232	0.217958461880011	-3.6123727135537	0.000303415441178583	-0.0434508968231502	0.965342110504491	3.6977223881509	0.000217548395915223
205786_s_at	ITGAM	-0.136571479516071	0.8913695349641	-3.93733142934961	8.23955486431948e-05	0.662789381680275	0.507465531175556	1.40178588820812	0.160979348234854
206278_at	PTAFR	-0.317188705057895	0.751100452798634	-3.94693900618728	7.9159403290223e-05	0.520618881408756	0.602632350830701	2.81752824309897	0.00483953305289056
206407_s_at	CCL13	-0.495905656865339	0.619961029111772	-4.31841026474587	1.57164612670526e-05	1.9953736966422	0.0460022723531984	2.1359822061791	0.0326809847387463
206991_s_at	CCR5	-2.21069230877804	0.0270572637479579	-3.69093773624325	0.000223434730721066	1.22767830338792	0.219567898163637	3.64394347756584	0.000268499165390355
207850_at	CXCL3	0.317645752724819	0.750753697502712	-4.95761582363414	7.13692947494119e-07	1.9881708466487	0.0467929335681328	2.71676888184557	0.00659231882196
208075_s_at	CCL7	1.12620183531721	0.260080231404785	-5.70591923035852	1.15733058113951e-08	2.4360631683179	0.0148481776438078	2.05060073202975	0.0403059745072778
208641_s_at	RAC1	1.68240860047307	0.092489790222813	-4.16855975846777	3.06543219075288e-05	1.84652812198839	0.0648157069644436	-0.640604380354066	0.521779825974472
209432_s_at	CREB3	4.31176180866726	1.61966556339898e-05	-3.47763172501139	0.00050587511930303	1.67837194755284	0.0932746659975734	-1.31986123633183	0.186881502234138
210133_at	CCL11	-0.115821504701269	0.907794018504158	-4.14306245102552	3.42712576774678e-05	2.03155057832198	0.0421993056233468	2.44360324184058	0.0145414938094552
210845_s_at	PLAUR	2.41201471597047	0.0158647302378179	-5.72122074913231	1.05776330749065e-08	2.36682161306156	0.0179416725048003	1.42664560929848	0.153682226067479
211434_s_at	CCRL2	-0.181026704116176	0.85634663369963	-3.6206061411681	0.000293920867252012	-0.443888022766336	0.657123592201452	3.68006805530937	0.000233177806690835
214038_at	CCL8	0.888248830008275	0.374407024219261	-4.69819980140741	2.62481943078403e-06	1.06593245191472	0.286454306024978	3.38384104549614	0.000714807374201683
214974_x_at	CXCL5	1.19073661268501	0.233757140650915	-5.60515595760712	2.08094696815836e-08	2.51749487187857	0.0118193461441861	2.08767256690324	0.0368275067670819
216598_s_at	CCL2	2.87180863360612	0.00408134300517773	-5.09409065778078	3.50450666337096e-07	1.28078818929052	0.200268221475321	1.81275135725698	0.0698703286645145
217620_s_at	PIK3CB	0.357476885800185	0.720734864619964	-3.4253506780981	0.000614018612971109	1.021196647146	0.307161403533372	1.13372010909761	0.256912107065494
217947_at	CMTM6	-1.43600445939269	0.151001228062077	-4.09579315552644	4.20741913750128e-05	1.75066406157412	0.080003946032722	2.54322379876046	0.0109835597632197
220088_at	C5AR1	0.149042114167124	0.881520416726143	-3.8572302988186	0.000114682678821071	-0.72621462910003	0.467707289757357	3.84260544474855	0.000121738826391846
221058_s_at	CKLF	-0.924008158733994	0.355482178971454	-3.69605376591479	0.000218982431657499	1.14433794318784	0.252483649722234	3.62508829092713	0.000288869878903817
223454_at	CXCL16	-0.24255592037799	0.808349456716329	-4.15859651133346	3.20222209860186e-05	-0.0164695991124449	0.986859756827457	3.34918546417707	0.000810510123188121
224733_at	CMTM3	1.73550390041966	0.0826517445932405	-4.50822745967535	6.53751580475091e-06	2.98928779192542	0.00279631995857106	0.049635506688781	0.960412856181741
224880_at	RALA	2.65400451559771	0.00795433887307383	-5.29271339876663	1.20527311340266e-07	2.54078898811851	0.011060339401273	0.817350014243941	0.413728529461647
225566_at	NRP2	2.240623212397	0.0250506006616607	-3.6857770906235	0.000228011845880555	1.18199150132175	0.237209212968599	1.21149357982297	0.22570643627057
39402_at	IL1B	0.220062029004556	0.825822868740918	-4.66275348977535	3.12026421934687e-06	2.02260203954931	0.0431143259920474	2.80563570480331	0.00502179134585305
