# Supplementary material for: Synovial phenotypes in rheumatoid arthritis correlate with response to biologic therapeutics
Source: Arthritis Res Ther. 2014 Apr 30;16(2):R90. doi: 10.1186/ar4555 (PMC4060385; doi:10.1186/ar4555)
Supplement: Additional file 1 — Lists of the Database for Annotation, Visualization and Integrated Discovery (DAVID) biological processes genes represented within the upregulated genes in the synovial subgroups. For each gene, we report differential gene expression between each group and all other samples. We provide the t-statistic values (positive or negative) with associated P-values for each group. L = lymphoid, M = myeloid, X = low inflammatory, F = fibroid. [file ar4555-S1.zip › Supplemental Upregulated Gene Processes/GOTERM_BP_FAT GO:0006954~inflammatory response.txt]

probeid	symbol	L_t_statistic	L_p_value	M_t_statistic	M_p_value	X_t_statistic	X_p_value	F_t_statistic	F_p_value
1554810_at	PLA2G4C	-3.28406414960823	0.00102323377990486	0.529823468633449	0.59623439052603	1.06807466559182	0.285486961095905	1.06297888181342	0.287791656177654
1555759_a_at	CCL5	-3.24573236674197	0.0011715083294225	-2.44285050979942	0.0145718573363591	0.970757768176474	0.331669034265428	3.79114917003406	0.000149956233524541
1561853_a_at	IL23R	-3.13353736187555	0.00172715412300603	0.796224810497401	0.425901473361615	0.942639972135235	0.345865200300345	1.15389199179377	0.248544590068571
203915_at	CXCL9	-3.33355649772991	0.000857448048264468	-1.97180025944201	0.0486325497178913	1.72538969531166	0.0844574209174591	2.50888139501116	0.0121114923511136
205013_s_at	ADORA2A	-3.00345469214898	0.00266936577284127	-0.860988880936298	0.389244269823919	0.578357799005925	0.563022644186158	3.100057376285	0.00193485832608137
205040_at	ORM1	-3.07428559130325	0.00211010160884382	-0.579092597088874	0.562526759825604	1.91734790278709	0.0551938897132173	1.47068415983676	0.141376708582722
205101_at	CIITA	-3.07505010904634	0.00210470013668867	-2.7707261095915	0.00559319658014903	1.69876859408706	0.0893629481044116	2.71424960659678	0.00664266619541814
205242_at	CXCL13	-4.033507051228	5.49525592232119e-05	-0.686694509580132	0.492275336827808	0.248417271290825	0.803811597162368	3.71553747766824	0.000202777696916003
205639_at	AOAH	-3.19248849634564	0.0014105473491956	-1.26697432267536	0.205164618266851	-0.675487308056557	0.499366290069922	4.35679254290104	1.3198878447008e-05
205654_at	C4BPA	-3.26859970851631	0.00108082904006996	0.256760127401563	0.797363978364819	1.32184321910343	0.186220513822576	1.94234231523521	0.0520958131437546
205668_at	LY75	-3.22018098087807	0.00128111727864251	-0.412768651419083	0.679776165346699	0.2182572804644	0.827228679478868	1.10831153023844	0.267727430271617
205815_at	REG3A	-3.69913551973073	0.000216340832534807	0.94304554499015	0.345657720769181	1.81162427968969	0.0700444200145929	1.59575778465497	0.110543039126962
205866_at	FCN3	-3.87917957533739	0.000104812700401812	-0.0769223346207522	0.9386853373897	1.24867160377654	0.211785356535154	3.02574258403519	0.00248026495514796
206336_at	CXCL6	-3.17187410301142	0.00151460928430227	1.96226810329766	0.0497314165436141	-2.48682713626945	0.0128888814734859	2.65934729002494	0.00782928344078102
206337_at	CCR7	-4.77566217244424	1.79129470162363e-06	-0.236420540876498	0.813106382704957	0.261078593303488	0.794031926172558	3.36646237673712	0.000761403940968471
206978_at	CCR2	-3.20790272801085	0.00133708808463116	-1.90044080640858	0.0573754391313998	0.768927263670272	0.441936581787435	3.13049973709352	0.00174511655587872
206988_at	CCL25	-4.17017726694591	3.0437554648094e-05	0.99281590376475	0.320799797697171	0.786767854598751	0.43141786714296	2.04993287547184	0.040371111078982
207446_at	TLR6	-3.62285888301429	0.000291371973632577	0.390777560216829	0.695961704522803	0.258418096930397	0.796084277945771	2.53175360034539	0.0113494469134151
207466_at	GAL	-3.87894313937552	0.000104914612143161	2.25034950483209	0.0244268754350149	-0.0154818147308494	0.987647794035652	1.35676400220629	0.174856361379348
207823_s_at	AIF1	-3.22290531620595	0.00126899515871325	1.1138740803507	0.265333343736711	-0.336749573219671	0.736305724835617	2.40363944714729	0.0162328646463874
207861_at	CCL22	-4.35346043491684	1.34011900725904e-05	-0.832663930067274	0.405034391644979	2.01002977077631	0.0444281715005621	2.86182697447382	0.00421211133605844
207892_at	CD40LG	-3.27717776568862	0.00104852112335321	-0.0528991751465769	0.957812246875859	-0.0908944261956128	0.92757648817506	3.11080124812293	0.0018658308608824
207900_at	CCL17	-2.99263548916659	0.00276583229292708	0.385867517575957	0.699594829177045	0.429368766112081	0.667654926234384	0.870830192537351	0.383846981157753
208209_s_at	C4BPB	-3.41673181073856	0.000633789354532589	0.126468872683823	0.899360799834807	-0.070050537528675	0.944153442240122	3.01431124731149	0.00257566635314288
208262_x_at	MEFV	-3.64680505031956	0.000265527919697207	0.545351573412908	0.585511800424826	2.38270571551823	0.0171860192134845	1.04542248850166	0.295827873276162
208376_at	CCR4	-4.12293530242134	3.74089795222622e-05	0.886405776255613	0.37539901382151	1.1145109319763	0.265060190582865	2.43135710671568	0.0150424672963943
210288_at	KLRG1	-3.38840376323896	0.000703020431579273	-0.00625969687464067	0.995005517747192	-0.576873201151877	0.564025179885389	3.61119190806236	0.000304800432022137
210827_s_at	ELF3	-4.29523314600386	1.74518018044612e-05	1.27525358508471	0.202219647926812	0.0439042126594153	0.964980761688055	1.70664291196616	0.0878885986041627
211338_at	IFNA2	-3.74507847501061	0.000180342428160897	1.64834424332569	0.0992822069832109	0.553916060157909	0.579636355053189	1.95242825852625	0.050887519469868
211583_x_at	NCR3	-4.46835314643162	7.88283939160835e-06	2.17030565807561	0.0299838150452286	0.466012965083518	0.641206270843276	1.58116310527681	0.113840906303071
213475_s_at	ITGAL	-3.81565072140666	0.000135828583102272	-1.95970714779904	0.0500301673072722	1.0281630819913	0.30387324503437	3.61943884711727	0.000295249817660435
219466_s_at	APOA2	-4.04158795512917	5.30924350109142e-05	1.5067844844324	0.131866065082028	0.47891924577733	0.631996130941889	1.29663958511946	0.194755374454053
220423_at	PLA2G2D	-4.83190011134856	1.35246054722779e-06	-0.521972605975623	0.60168946161634	1.27955007030681	0.20070356722744	2.71576905811982	0.00661225894943765
220446_s_at	CHST4	-3.57861953361783	0.000345422006641591	0.82679740671155	0.408351998372601	1.40060742967647	0.161331652455499	1.46398850885395	0.143197244590306
221169_s_at	HRH4	-3.54590177576558	0.0003912809152567	1.41839099566138	0.156076798158199	0.95922156024591	0.337447256690086	0.953590148465316	0.340291259154761
221404_at	IL36A	-3.60977728444805	0.00030646746718656	2.3426370591604	0.0191480966812237	-0.239598091508591	0.810641868887968	0.641441475575788	0.521235966411699
223751_x_at	TLR10	-4.90166407229329	9.50356216242429e-07	1.32643009962798	0.184697425062636	-0.733920046793887	0.462997554068864	3.22641429245483	0.00125353775035952
223903_at	TLR9	-3.6343698126878	0.000278667868013374	-0.183842598160563	0.854136955694896	0.11983721373579	0.904612114038389	2.73970632696775	0.00614946461809831
224097_s_at	F11R	-3.92989631776997	8.49853407859097e-05	-0.466574388138408	0.640804465280139	0.616842169904711	0.537338903957174	2.86840550834231	0.00412550703241595
226678_at	UNC13D	-3.3063853554451	0.000945096717499944	-2.79052670818234	0.00526228545331688	2.01742764734217	0.0436510372179227	2.64121582226808	0.00826097162078829
231661_at	REG3G	-3.94910863217063	7.84454217876945e-05	2.7250188741916	0.00642983678332095	-0.569054719373163	0.569319069664437	0.281213192036645	0.778546915955635
1554406_a_at	CLEC7A	-0.0532255251722635	0.957552223582964	-3.87448549533146	0.000106853594394303	1.36284783822652	0.172930623614673	1.41777272158309	0.156257285800982
1565868_at	CD44	1.10534729456055	0.269009264484232	-3.73273033764856	0.000189420567494809	2.28277061217537	0.0224439878976325	0.836329739878286	0.402969526281426
1568574_x_at	SPP1	2.07316430374788	0.0381571183975203	-4.97503509705432	6.52411889974739e-07	1.67511913744379	0.093911014484678	2.32325982849281	0.0201652977811934
201743_at	CD14	-1.05673650051516	0.290631988799436	-3.6240707762965	0.000290009341968396	-0.146789789503449	0.883297958907375	3.23257794509984	0.00122680641080193
202426_s_at	RXRA	1.7968283636071	0.0723630221932796	-4.18495887217357	2.85229844365297e-05	1.41926699828089	0.1558213448162	0.322266440614841	0.747250888088686
202607_at	NDST1	2.57958859628094	0.00989187849511225	-3.78593586375755	0.000153135619361295	2.57742706902033	0.00995395902824246	0.269935338597487	0.787210027421865
202625_at	LYN	-0.552232736570955	0.580788969617585	-4.05813219711969	4.94686334056504e-05	0.485777493868563	0.627124985944889	2.35267369767799	0.0186390781070226
202803_s_at	ITGB2	-2.21573855198222	0.0267095246497482	-3.81610656039381	0.000135578032368534	1.02735137465071	0.304255162985303	3.59215833098339	0.000327958309939547
202859_x_at	IL8	0.518336313296797	0.604223698094546	-4.64139360157618	3.46089017956424e-06	1.42810128163222	0.153262864152713	3.53549952467094	0.000407014128027232
202910_s_at	CD97	0.396747560598707	0.691553666283044	-4.051724978534	5.08433149537309e-05	2.55524882294408	0.0106112644054018	-0.851531849421555	0.394474080338685
203508_at	TNFRSF1B	-1.84678736419908	0.0647781108946118	-3.57888822060021	0.000345067123528805	1.37621245485522	0.168756020616282	2.79694563771489	0.00515887029134715
203665_at	HMOX1	-0.82158873451925	0.411311100555218	-3.47768900550255	0.00050576703859051	1.56196343516141	0.118296760508649	2.12639459216952	0.0334705392419734
203964_at	NMI	-1.60553884278666	0.1083754293215	-3.53280243484254	0.000411188840002169	1.36918593836468	0.170941313440419	3.06716740451736	0.00216100668934172
204445_s_at	ALOX5	-2.0844662015421	0.0371179074930279	-3.78184941757888	0.000155672027463448	1.12681228226189	0.259821991060067	3.05094786848455	0.00228123152411393
204533_at	CXCL10	-1.26135928616872	0.207179576493122	-4.0704166421279	4.69309242406377e-05	1.75192310136461	0.0797871842227352	2.82303760991037	0.00475714583533357
204924_at	TLR2	-0.864871490713038	0.38710943016263	-4.03596406517656	5.43805511460438e-05	0.526755281267136	0.598363598998118	3.0156768538201	0.00256409564727285
205099_s_at	CCR1	-0.306572845060312	0.759168557207197	-4.78903222406395	1.67599483541558e-06	1.29970363654214	0.193702712664604	2.63454662321079	0.00842503785887475
205476_at	CCL20	0.997784902547432	0.31838379279242	-4.63324816218636	3.59995131677239e-06	2.06849177928328	0.0385939304959683	1.62596456723994	0.103957350072795
206054_at	KNG1	0.231356981145085	0.817037506208156	-3.64640745813119	0.000265938898164204	2.07246455729685	0.0382222655140158	2.52468888549831	0.0115801519129121
206278_at	PTAFR	-0.317188705057895	0.751100452798634	-3.94693900618728	7.9159403290223e-05	0.520618881408756	0.602632350830701	2.81752824309897	0.00483953305289056
206380_s_at	CFP	-0.690902520417374	0.489626881966478	-3.62358805336825	0.000290551390284393	1.73807491317069	0.0821977678797339	1.70153568534994	0.0888425975335534
206407_s_at	CCL13	-0.495905656865339	0.619961029111772	-4.31841026474587	1.57164612670526e-05	1.9953736966422	0.0460022723531984	2.1359822061791	0.0326809847387463
206991_s_at	CCR5	-2.21069230877804	0.0270572637479579	-3.69093773624325	0.000223434730721066	1.22767830338792	0.219567898163637	3.64394347756584	0.000268499165390355
207075_at	NLRP3	0.687667852804689	0.491662047879062	-4.7057204118732	2.52987829801338e-06	1.26135097992132	0.207182567792854	2.52523389659974	0.0115622070620798
207091_at	P2RX7	0.24400934045246	0.807223610823513	-5.13226333024593	2.86305158316607e-07	2.4280142045584	0.015181835879314	1.18301766488874	0.236802286571665
207332_s_at	TFRC	-0.881221945685	0.378197808812797	-4.48811235465245	7.18610140432688e-06	2.00353432631051	0.0451201010367411	2.96446458967499	0.00303213695491063
207850_at	CXCL3	0.317645752724819	0.750753697502712	-4.95761582363414	7.13692947494119e-07	1.9881708466487	0.0467929335681328	2.71676888184557	0.00659231882196
208075_s_at	CCL7	1.12620183531721	0.260080231404785	-5.70591923035852	1.15733058113951e-08	2.4360631683179	0.0148481776438078	2.05060073202975	0.0403059745072778
208436_s_at	IRF7	-1.15613036667846	0.247627974228163	-3.56547633797992	0.000363204358213337	1.58761638060027	0.11237326922411	2.66896685581189	0.00760855691660992
208641_s_at	RAC1	1.68240860047307	0.092489790222813	-4.16855975846777	3.06543219075288e-05	1.84652812198839	0.0648157069644436	-0.640604380354066	0.521779825974472
209124_at	MYD88	0.0694053872976304	0.94466694772778	-5.21336787688773	1.85460910069888e-07	2.13486849783599	0.0327718738329743	1.92910447612342	0.0537180341324867
209239_at	NFKB1	0.924674076170908	0.355135579157003	-3.47640012434161	0.000508204201992585	0.219518856614354	0.826245914913018	1.54976103179793	0.121199040837577
209544_at	RIPK2	3.2500510881736	0.00115386175814067	-3.86407100358613	0.000111516283280708	1.54492583380506	0.122364361419823	-1.48201852492651	0.138335522762256
210133_at	CCL11	-0.115821504701269	0.907794018504158	-4.14306245102552	3.42712576774678e-05	2.03155057832198	0.0421993056233468	2.44360324184058	0.0145414938094552
212501_at	CEBPB	2.35660196959907	0.0184430987916115	-3.57072727265318	0.000355999719169737	-1.3845118189895	0.166201945455214	3.06739508173294	0.00215936119803237
212657_s_at	IL1RN	1.44285224927553	0.149062252839709	-5.30736258758507	1.11234546690526e-07	2.01889085482869	0.0434986975507677	2.07013891686364	0.0384394649040019
213191_at	TICAM1	3.05819646560529	0.00222676463711511	-4.53557463662235	5.74501724560779e-06	2.49991870907195	0.0124222598137464	-1.30102888336518	0.193248717609551
214038_at	CCL8	0.888248830008275	0.374407024219261	-4.69819980140741	2.62481943078403e-06	1.06593245191472	0.286454306024978	3.38384104549614	0.000714807374201683
215499_at	MAP2K3	2.78161412795752	0.00540898129648661	-3.966167096015	7.30401973823288e-05	2.90325146105127	0.00369313991794657	-1.54385656048825	0.122623243112386
216598_s_at	CCL2	2.87180863360612	0.00408134300517773	-5.09409065778078	3.50450666337096e-07	1.28078818929052	0.200268221475321	1.81275135725698	0.0698703286645145
217371_s_at	IL15	-0.162027429586971	0.871284269877967	-4.09353900988483	4.24855144988011e-05	0.484940094774831	0.627718892884974	2.40124894721824	0.0163393067390607
217507_at	SLC11A1	-1.20150990329004	0.229553608924712	-3.47743931308747	0.000506238332825672	0.57620818320834	0.564474539225535	2.92668278152491	0.00342601961932787
39402_at	IL1B	0.220062029004556	0.825822868740918	-4.66275348977535	3.12026421934687e-06	2.02260203954931	0.0431143259920474	2.80563570480331	0.00502179134585305
201508_at	IGFBP4	1.32384055988095	0.18555615312291	2.60657213481313	0.00914542336885897	-4.06521810225927	4.7989389479705e-05	1.45284618576424	0.14626662142475
202992_at	C7	2.07746034722359	0.0377592181121993	3.3135943011936	0.00092106669562503	-4.21894080237672	2.45463448086805e-05	-0.694814745975969	0.487171486176064
203854_at	CFI	-0.441188028548349	0.659076926705197	3.69625148474446	0.000218812047181901	-4.75748111713663	1.96037171386053e-06	1.7926778025749	0.0730246082607887
203921_at	CHST2	-0.26548032296566	0.790639493430396	3.2126817045798	0.00131504008957321	-4.58468008384474	4.54709403261837e-06	1.35135672314702	0.176581341950345
205082_s_at	AOX1	1.51473664142575	0.129839268608741	3.42958388697992	0.000604519671218374	-4.40216385576867	1.07182080247479e-05	-0.744119109993647	0.456804506139003
206049_at	SELP	0.314238744073939	0.753339751057333	3.55592002751436	0.000376667302354413	-3.84317939650925	0.000121454358118159	0.250453544117773	0.802236652044729
207496_at	MS4A2	1.18760156460177	0.234990561565407	2.77808968121607	0.00546800316085519	-4.24851343896187	2.15203413646468e-05	1.02523764199267	0.305251194497295
209368_at	EPHX2	2.80476034174027	0.00503544879700762	2.99760617724537	0.00272112379184246	-4.09129582538655	4.28986226681027e-05	-0.885250040147333	0.376021894886654
210166_at	TLR5	-0.892476112339058	0.372137897854618	1.27606020626486	0.201934384702717	-3.91095761152892	9.19339261722523e-05	3.02720115333368	0.00246832771755888
212989_at	SGMS1	2.63149673802567	0.00850103325170781	1.86614428844932	0.062021326703413	-4.29680623810711	1.73284661846067e-05	-1.32168112302178	0.186274507670153
228176_at	S1PR3	1.53015340760633	0.125978918546589	1.59857705397564	0.109914768911702	-4.00292630941263	6.25660373539929e-05	1.26172248928447	0.207048808074133
