# Supplementary material for: Synovial phenotypes in rheumatoid arthritis correlate with response to biologic therapeutics
Source: Arthritis Res Ther. 2014 Apr 30;16(2):R90. doi: 10.1186/ar4555 (PMC4060385; doi:10.1186/ar4555)
Supplement: Additional file 1 — Lists of the Database for Annotation, Visualization and Integrated Discovery (DAVID) biological processes genes represented within the upregulated genes in the synovial subgroups. For each gene, we report differential gene expression between each group and all other samples. We provide the t-statistic values (positive or negative) with associated P-values for each group. L = lymphoid, M = myeloid, X = low inflammatory, F = fibroid. [file ar4555-S1.zip › Supplemental Upregulated Gene Processes/GOTERM_BP_FAT GO:0006968~cellular defense response.txt]

probeid	symbol	L_t_statistic	L_p_value	M_t_statistic	M_p_value	X_t_statistic	X_p_value	F_t_statistic	F_p_value
1553681_a_at	PRF1	-4.29655726104259	1.734793132946e-05	-0.0511049250092582	0.959241916614652	0.166229972778747	0.86797598944141	3.49854227205273	0.00046781903986941
1555759_a_at	CCL5	-3.24573236674197	0.0011715083294225	-2.44285050979942	0.0145718573363591	0.970757768176474	0.331669034265428	3.79114917003406	0.000149956233524541
203915_at	CXCL9	-3.33355649772991	0.000857448048264468	-1.97180025944201	0.0486325497178913	1.72538969531166	0.0844574209174591	2.50888139501116	0.0121114923511136
205013_s_at	ADORA2A	-3.00345469214898	0.00266936577284127	-0.860988880936298	0.389244269823919	0.578357799005925	0.563022644186158	3.100057376285	0.00193485832608137
206398_s_at	CD19	-4.15519272737372	3.25026892141508e-05	0.96325415089104	0.335420111993403	-0.707456963436821	0.479282630363678	3.16967806964853	0.001526102051749
206978_at	CCR2	-3.20790272801085	0.00133708808463116	-1.90044080640858	0.0573754391313998	0.768927263670272	0.441936581787435	3.13049973709352	0.00174511655587872
206983_at	CCR6	-5.1239829278098	2.99175673245998e-07	2.02355104582598	0.0430164984876268	-0.226728589940282	0.820634817493984	2.03875516738722	0.0414745994560816
207663_x_at	GAGE3	-3.77135366208966	0.000162369014871423	1.4636123245198	0.143300059667894	1.19226687110893	0.233156761024708	0.964071318683333	0.335010287126815
207840_at	CD160	-3.60408513465281	0.00031326194002476	0.810381183250613	0.417721225150349	0.491324171142939	0.623197240450025	2.61063894534194	0.0090373922332958
208203_x_at	KIR2DS5	-3.14889892808052	0.00163889265662091	-0.400060204350589	0.689112216924779	1.02425786050519	0.305713619320241	2.75958662111926	0.00578750661272363
208283_at	GAGE1	-3.47835181308139	0.000504517973101627	1.14894240876666	0.250579865782568	0.458909347347296	0.64629931570596	2.24782618096909	0.0245873837530678
209670_at	TRAC	-4.06371734324093	4.82991416254704e-05	-1.21765524845803	0.223355152891839	0.400023020824157	0.689139603629477	3.40779680893409	0.000654909253416918
210116_at	SH2D1A	-3.85470456468779	0.000115873068421523	-0.131745499784391	0.895185608724745	0.720602552475415	0.471154166821879	2.11403295011822	0.0345125760333251
210288_at	KLRG1	-3.38840376323896	0.000703020431579273	-0.00625969687464067	0.995005517747192	-0.576873201151877	0.564025179885389	3.61119190806236	0.000304800432022137
211339_s_at	ITK	-3.9645909893054	7.35244417567455e-05	-0.818559813466206	0.413037700020589	0.300790270783033	0.763574458971099	3.56871348689222	0.00035874682365478
216981_x_at	SPN	-4.68425295132627	2.8100118441912e-06	0.0646324200421519	0.948466677637208	1.97926354753971	0.0477864777766901	1.76848299876474	0.0769803436868574
217147_s_at	TRAT1	-3.36333412098707	0.000770085374045216	-0.220194592876789	0.825719629929946	0.150783403943599	0.880146593449801	2.77022779631942	0.00560176147349897
217397_at	YME1L1	-3.41935956535215	0.00062769969292745	1.1307940605068	0.258141915440938	1.91318763963399	0.0557241773128746	0.404765857915345	0.685649670564191
217493_x_at	NCR2	-3.20495295235405	0.00135086669111846	-0.157581931038005	0.874786258442559	2.2900951871932	0.0220159024646569	0.765197326256915	0.444154141478453
221601_s_at	FAIM3	-4.17246347018726	3.01336567872161e-05	0.749769192585847	0.4533938140979	-0.776528318381685	0.437437198479434	3.24047584838222	0.00119332321762205
222925_at	DCDC2	-4.10640317906627	4.01883669226707e-05	1.45624895694421	0.145323966573215	2.2788097909299	0.0226784790925563	0.195942574458078	0.844655133331401
203523_at	LSP1	1.44781785400497	0.147668154231188	-4.05828312825466	4.94366795634711e-05	1.84573281955839	0.0649311564157956	1.51728812450415	0.129194112538946
204122_at	TYROBP	-0.720821082083838	0.471019686594829	-3.48112204734693	0.000499328511653237	-0.493140278477951	0.621913526413072	3.00161286535577	0.00268556763463336
204158_s_at	TCIRG1	0.296247517585077	0.767041093382025	-4.5696178282098	4.88643410679315e-06	1.79656276344585	0.0724052105203722	1.96392958165885	0.049538396454603
204420_at	FOSL1	2.68314366537139	0.00729342491061501	-3.98059222461522	6.87462009697375e-05	2.56701475942199	0.0102578963431743	0.0527139636946322	0.957959818317666
205891_at	ADORA2B	1.62349042254645	0.10448476599943	-4.02837442569796	5.61659091414342e-05	1.11569664993932	0.264552138517173	1.18493546989704	0.236043102087319
206991_s_at	CCR5	-2.21069230877804	0.0270572637479579	-3.69093773624325	0.000223434730721066	1.22767830338792	0.219567898163637	3.64394347756584	0.000268499165390355
207270_x_at	CD300C	0.574638581587014	0.565535817598537	-4.36784869149112	1.25482639060113e-05	1.69651753546383	0.0897880671056656	2.06000393465564	0.0393982931895591
209949_at	NCF2	-0.0554071598606049	0.955814097368476	-4.89182906487845	9.99108985454608e-07	1.1248507035382	0.260652438860843	2.53959256975563	0.0110982418417359
210146_x_at	LILRB2	-1.21255725850931	0.225299281136605	-4.11164086820186	3.92872654134335e-05	1.43060765504428	0.152542847860129	2.32123217792546	0.0202744159430362
219890_at	CLEC5A	1.67712225180705	0.0935187339447362	-5.4059433851246	6.44754747606923e-08	2.73149924648148	0.00630474354950965	0.862924709327365	0.388178967157995
220088_at	C5AR1	0.149042114167124	0.881520416726143	-3.8572302988186	0.000114682678821071	-0.72621462910003	0.467707289757357	3.84260544474855	0.000121738826391846
