# Supplementary material for: Synovial phenotypes in rheumatoid arthritis correlate with response to biologic therapeutics
Source: Arthritis Res Ther. 2014 Apr 30;16(2):R90. doi: 10.1186/ar4555 (PMC4060385; doi:10.1186/ar4555)
Supplement: Additional file 1 — Lists of the Database for Annotation, Visualization and Integrated Discovery (DAVID) biological processes genes represented within the upregulated genes in the synovial subgroups. For each gene, we report differential gene expression between each group and all other samples. We provide the t-statistic values (positive or negative) with associated P-values for each group. L = lymphoid, M = myeloid, X = low inflammatory, F = fibroid. [file ar4555-S1.zip › Supplemental Upregulated Gene Processes/GOTERM_BP_FAT GO:0007167~enzyme linked receptor protein signaling pathway.txt]

probeid	symbol	L_t_statistic	L_p_value	M_t_statistic	M_p_value	X_t_statistic	X_p_value	F_t_statistic	F_p_value
200671_s_at	SPTBN1	3.71579085503906	0.000202574579546816	1.1529597224317	0.248927054097981	-0.829539787959213	0.406799130734147	-3.99097668543867	6.58040827059035e-05
201860_s_at	PLAT	4.71079835003435	2.46764752816263e-06	-0.224322495968024	0.822506395765938	-0.126219522581926	0.89955817079978	-4.01898447453521	5.84516498446087e-05
201874_at	MPZL1	2.59230171617756	0.00953368105318678	1.46740122230455	0.142267098753676	0.190251435780707	0.849112126383263	-4.17367389141303	2.99739290372115e-05
202273_at	PDGFRB	3.53077518127095	0.000414353032506187	-1.03901594219197	0.298797447040689	1.48104261071569	0.138595375972519	-3.37044443000258	0.000750484527545947
202442_at	AP3S1	3.48410493721375	0.000493796356650291	-0.955356269007731	0.33939767593359	0.347530916251863	0.728192532753873	-3.37129636369265	0.0007481673562892
202685_s_at	AXL	2.47635910976468	0.0132730817011969	2.00037393369062	0.0454600352649687	-0.725384107887771	0.468216504348516	-3.90119421575047	9.57224306675851e-05
202709_at	FMOD	3.7560781951617	0.000172601653961523	0.0337641734706364	0.973065208429647	0.595026465486572	0.551825847476206	-4.39462640017387	1.10969098262561e-05
203230_at	DVL1	5.17176994682251	2.31909137022153e-07	-0.698004718951583	0.485174323721322	0.00316132360597945	0.997477633218424	-4.39557780287183	1.10484137786143e-05
203538_at	CAMLG	3.75931740582143	0.000170382393235465	-0.00490595754291635	0.996085628409861	0.669265864105472	0.503325974931485	-4.13448107302279	3.5577199133151e-05
203935_at	ACVR1	4.32328917977289	1.5372741380522e-05	0.0672473599426739	0.946384789337537	-1.16289605305209	0.244871817156149	-3.54856465324805	0.000387345724505019
204270_at	SKI	4.30130562609675	1.6980267876038e-05	-0.460181840028939	0.645385754528873	1.2404897355348	0.214794453317798	-4.8493600317369	1.23869670647076e-06
204633_s_at	RPS6KA5	0.0764003048920225	0.939100634656368	2.16341767634175	0.0305091867676187	0.193601931756778	0.846487605063994	-3.83084688982448	0.0001277068353259
204682_at	LTBP2	1.81946596704447	0.0688405192459605	0.238105680971738	0.811799152948148	1.51240102147985	0.130432032542591	-4.45352150492613	8.4477788433282e-06
204731_at	TGFBR3	3.49499422445994	0.000474082223618577	1.47758586439256	0.139518816977624	-0.794176472458081	0.427092797098365	-4.49729848420077	6.88261830966785e-06
205294_at	BAIAP2	1.71350380665298	0.0866200479386623	-0.20765325390033	0.835499741007279	0.557052581418603	0.577491566295629	-3.548797947859	0.000387002730481183
205451_at	FOXO4	4.10312995273345	4.07614204673376e-05	-0.375530228668885	0.707266209064487	0.520138441760025	0.602967144055363	-4.06002131568624	4.90700928107723e-05
205978_at	KL	3.85080871420891	0.000117732073479365	0.436400610726093	0.662546142838675	-0.0724037214074043	0.942280630523663	-3.63563440290205	0.00027730429152061
206159_at	GDF10	3.37196987227493	0.000746340187297305	1.56453127334065	0.117693012106911	-0.483636078940166	0.62864421769991	-4.47542825714238	7.62624839491249e-06
206176_at	BMP6	2.86305144758332	0.00419586768569654	2.16666154081861	0.0302607883221604	-0.990826829380668	0.321770265532878	-4.63801347292128	3.51795971722233e-06
206404_at	FGF9	1.81981251300326	0.0687877102771648	0.0613686965045696	0.951065588030518	1.5462497906422	0.122044410364203	-4.26118677169667	2.03353448493341e-05
208015_at	SMAD1	1.6509184275631	0.0987553888277783	0.366242513423919	0.714184160058304	1.7120409994177	0.0868892674344367	-3.38173547997849	0.000720308402566475
209651_at	TGFB1I1	4.66608154063924	3.07017661372179e-06	-1.89168400819947	0.0585332389992894	1.89533027974255	0.0580488024605028	-3.55072333616863	0.000384182807487692
210999_s_at	GRB10	3.21052917034143	0.00132492903385373	-2.08706709628523	0.0368821955969871	3.17172355336284	0.00151539462129823	-3.98310297146014	6.8023659054789e-05
211320_s_at	PTPRU	1.78076712681707	0.0749506529055835	1.92752678551978	0.053914154075762	-0.0870765547448864	0.930610669869128	-3.85492867237913	0.000115766976199706
212119_at	RHOQ	2.42112145772589	0.0154727945953968	-2.87316191190779	0.00406390041418049	2.75055068125131	0.00594957198894576	-3.57876783335762	0.000345226089407966
212239_at	PIK3R1	2.83053433331084	0.00464707845683319	2.68180149332082	0.00732274956431171	-1.98458617968036	0.0471906670389317	-3.90327745185544	9.49019035381108e-05
212666_at	SMURF1	4.26361377494089	2.01156171453174e-05	-1.46511463765838	0.142889800220396	1.06821854590219	0.285422069274889	-3.63215291467087	0.000281073468517587
213578_at	BMPR1A	5.39725824653102	6.76745890790484e-08	0.476367048364973	0.633812957797574	-1.42513348282022	0.154118774940119	-3.64080548194676	0.000271793241611651
218225_at	ECSIT	2.91215282150242	0.00358950923450136	-0.540002718107431	0.589195217791516	1.9147363777544	0.0555262737166288	-4.22763960087242	2.36166074244792e-05
218284_at	SMAD3	3.04127461339729	0.00235581899244408	1.9729261881862	0.0485041093450763	-1.86264114457395	0.0625129173844669	-3.53208146750606	0.000412311550453809
225936_at	EID2	4.47541959341879	7.62655766005484e-06	-1.3707811902086	0.170443329413261	0.713756272650138	0.47537798600292	-3.4901947465137	0.000482679015209158
226563_at	SMAD2	4.30055769166934	1.70376831826931e-05	-0.399606081858379	0.689446718696502	0.633250755575615	0.526569977758822	-4.18863090182423	2.80654367643617e-05
227625_s_at	STUB1	3.37515232490593	0.000737762396529309	-2.92784227642799	0.00341326972789674	2.68205112925682	0.0073172873600551	-3.4763977293779	0.000508208740836342
231773_at	ANGPTL1	3.58496816584705	0.000337127306614478	0.870093930551211	0.384249178276991	-0.0179539718062381	0.985675574446168	-4.23728707414803	2.26246866464664e-05
231798_at	NOG	2.01998306068105	0.0433852771171721	0.831017065128188	0.405964087775459	2.14215881996352	0.0321808238558612	-6.08423335065689	1.17071056207794e-09
235725_at	SMAD4	2.89177616806949	0.00383074862431011	1.18909328822332	0.234403099791491	0.499163238544669	0.61766444470918	-4.36848796624939	1.25115963716535e-05
