# Supplementary material for: Synovial phenotypes in rheumatoid arthritis correlate with response to biologic therapeutics
Source: Arthritis Res Ther. 2014 Apr 30;16(2):R90. doi: 10.1186/ar4555 (PMC4060385; doi:10.1186/ar4555)
Supplement: Additional file 1 — Lists of the Database for Annotation, Visualization and Integrated Discovery (DAVID) biological processes genes represented within the upregulated genes in the synovial subgroups. For each gene, we report differential gene expression between each group and all other samples. We provide the t-statistic values (positive or negative) with associated P-values for each group. L = lymphoid, M = myeloid, X = low inflammatory, F = fibroid. [file ar4555-S1.zip › Supplemental Upregulated Gene Processes/GOTERM_BP_FAT GO:0009611~response to wounding.txt]

probeid	symbol	L_t_statistic	L_p_value	M_t_statistic	M_p_value	X_t_statistic	X_p_value	F_t_statistic	F_p_value
1554491_a_at	SERPINC1	-3.14407103930122	0.00166617412261496	-0.201759603359752	0.840104684307285	1.27000714548722	0.204082231996095	1.86050014912518	0.0628149433982625
1554803_s_at	TRIM72	-3.70601095432126	0.00021055484311259	0.820415522813467	0.411979366663594	1.73093565624276	0.0834633947813921	0.765624855408697	0.443899640717747
1554810_at	PLA2G4C	-3.28406414960823	0.00102323377990486	0.529823468633449	0.59623439052603	1.06807466559182	0.285486961095905	1.06297888181342	0.287791656177654
1555759_a_at	CCL5	-3.24573236674197	0.0011715083294225	-2.44285050979942	0.0145718573363591	0.970757768176474	0.331669034265428	3.79114917003406	0.000149956233524541
1561853_a_at	IL23R	-3.13353736187555	0.00172715412300603	0.796224810497401	0.425901473361615	0.942639972135235	0.345865200300345	1.15389199179377	0.248544590068571
203256_at	CDH3	-3.23681429860107	0.00120873998523325	0.0489464699449101	0.960961960424312	0.433118388500932	0.664928810927909	2.23837816861039	0.0251965135635056
203915_at	CXCL9	-3.33355649772991	0.000857448048264468	-1.97180025944201	0.0486325497178913	1.72538969531166	0.0844574209174591	2.50888139501116	0.0121114923511136
204733_at	KLK6	-3.23103404800519	0.0012334523134263	1.62234563074788	0.104729520439731	0.0397531013113835	0.968289970332435	0.773762215173836	0.439071511825473
204988_at	FGB	-3.82878944242776	0.000128779023765447	2.8603112790677	0.00423229728701014	0.65318435825112	0.513637507716805	0.627672644520653	0.530218480528418
205013_s_at	ADORA2A	-3.00345469214898	0.00266936577284127	-0.860988880936298	0.389244269823919	0.578357799005925	0.563022644186158	3.100057376285	0.00193485832608137
205040_at	ORM1	-3.07428559130325	0.00211010160884382	-0.579092597088874	0.562526759825604	1.91734790278709	0.0551938897132173	1.47068415983676	0.141376708582722
205101_at	CIITA	-3.07505010904634	0.00210470013668867	-2.7707261095915	0.00559319658014903	1.69876859408706	0.0893629481044116	2.71424960659678	0.00664266619541814
205242_at	CXCL13	-4.033507051228	5.49525592232119e-05	-0.686694509580132	0.492275336827808	0.248417271290825	0.803811597162368	3.71553747766824	0.000202777696916003
205576_at	SERPIND1	-3.02119518965969	0.00251782163635262	1.56093004225206	0.11854041556346	1.52471546237748	0.127330240799543	-0.151894303127019	0.879270316858801
205639_at	AOAH	-3.19248849634564	0.0014105473491956	-1.26697432267536	0.205164618266851	-0.675487308056557	0.499366290069922	4.35679254290104	1.3198878447008e-05
205654_at	C4BPA	-3.26859970851631	0.00108082904006996	0.256760127401563	0.797363978364819	1.32184321910343	0.186220513822576	1.94234231523521	0.0520958131437546
205668_at	LY75	-3.22018098087807	0.00128111727864251	-0.412768651419083	0.679776165346699	0.2182572804644	0.827228679478868	1.10831153023844	0.267727430271617
205815_at	REG3A	-3.69913551973073	0.000216340832534807	0.94304554499015	0.345657720769181	1.81162427968969	0.0700444200145929	1.59575778465497	0.110543039126962
205866_at	FCN3	-3.87917957533739	0.000104812700401812	-0.0769223346207522	0.9386853373897	1.24867160377654	0.211785356535154	3.02574258403519	0.00248026495514796
206336_at	CXCL6	-3.17187410301142	0.00151460928430227	1.96226810329766	0.0497314165436141	-2.48682713626945	0.0128888814734859	2.65934729002494	0.00782928344078102
206337_at	CCR7	-4.77566217244424	1.79129470162363e-06	-0.236420540876498	0.813106382704957	0.261078593303488	0.794031926172558	3.36646237673712	0.000761403940968471
206343_s_at	NRG1	-3.15475238372787	0.00160636742718609	-1.57907267912203	0.114319544938982	3.50021158695287	0.000464899066261537	0.775956144360988	0.437774971991724
206926_s_at	IL11	-3.02523234016619	0.00248445335328702	0.639599714725312	0.522432940931852	-0.327550556865161	0.743251545167215	2.9415931410172	0.00326532354910489
206978_at	CCR2	-3.20790272801085	0.00133708808463116	-1.90044080640858	0.0573754391313998	0.768927263670272	0.441936581787435	3.13049973709352	0.00174511655587872
206988_at	CCL25	-4.17017726694591	3.0437554648094e-05	0.99281590376475	0.320799797697171	0.786767854598751	0.43141786714296	2.04993287547184	0.040371111078982
207218_at	F9	-3.42995876737924	0.000603685098799749	1.16944212908731	0.242225683242396	0.763710707334758	0.445039748270203	1.851515754348	0.0640955370553322
207372_s_at	ENTPD2	-4.23714809415342	2.26386903668482e-05	2.62038169367363	0.00878320601132524	0.226501400250702	0.820811493333063	-0.0285095528592802	0.977255751879529
207389_at	GP1BA	-4.23411138297097	2.29467386773311e-05	-0.11659867630586	0.907178098381892	1.63550277114214	0.101943850923964	2.25620834215181	0.02405769341609
207446_at	TLR6	-3.62285888301429	0.000291371973632577	0.390777560216829	0.695961704522803	0.258418096930397	0.796084277945771	2.53175360034539	0.0113494469134151
207466_at	GAL	-3.87894313937552	0.000104914612143161	2.25034950483209	0.0244268754350149	-0.0154818147308494	0.987647794035652	1.35676400220629	0.174856361379348
207823_s_at	AIF1	-3.22290531620595	0.00126899515871325	1.1138740803507	0.265333343736711	-0.336749573219671	0.736305724835617	2.40363944714729	0.0162328646463874
207861_at	CCL22	-4.35346043491684	1.34011900725904e-05	-0.832663930067274	0.405034391644979	2.01002977077631	0.0444281715005621	2.86182697447382	0.00421211133605844
207892_at	CD40LG	-3.27717776568862	0.00104852112335321	-0.0528991751465769	0.957812246875859	-0.0908944261956128	0.92757648817506	3.11080124812293	0.0018658308608824
207900_at	CCL17	-2.99263548916659	0.00276583229292708	0.385867517575957	0.699594829177045	0.429368766112081	0.667654926234384	0.870830192537351	0.383846981157753
208209_s_at	C4BPB	-3.41673181073856	0.000633789354532589	0.126468872683823	0.899360799834807	-0.070050537528675	0.944153442240122	3.01431124731149	0.00257566635314288
208262_x_at	MEFV	-3.64680505031956	0.000265527919697207	0.545351573412908	0.585511800424826	2.38270571551823	0.0171860192134845	1.04542248850166	0.295827873276162
208376_at	CCR4	-4.12293530242134	3.74089795222622e-05	0.886405776255613	0.37539901382151	1.1145109319763	0.265060190582865	2.43135710671568	0.0150424672963943
209769_s_at	SEPT5-GP1BB	-4.00011992273436	6.33126571513699e-05	1.44524567689757	0.148389046506987	0.30240657825696	0.762342171952008	0.866597557446883	0.386162655821327
210039_s_at	PRKCQ	-3.80888880172601	0.000139596863287907	-0.412445816415581	0.680012731404576	0.330155120143877	0.741282790558594	3.26572659816528	0.00109185438058728
210288_at	KLRG1	-3.38840376323896	0.000703020431579273	-0.00625969687464067	0.995005517747192	-0.576873201151877	0.564025179885389	3.61119190806236	0.000304800432022137
210827_s_at	ELF3	-4.29523314600386	1.74518018044612e-05	1.27525358508471	0.202219647926812	0.0439042126594153	0.964980761688055	1.70664291196616	0.0878885986041627
211338_at	IFNA2	-3.74507847501061	0.000180342428160897	1.64834424332569	0.0992822069832109	0.553916060157909	0.579636355053189	1.95242825852625	0.050887519469868
211583_x_at	NCR3	-4.46835314643162	7.88283939160835e-06	2.17030565807561	0.0299838150452286	0.466012965083518	0.641206270843276	1.58116310527681	0.113840906303071
213475_s_at	ITGAL	-3.81565072140666	0.000135828583102272	-1.95970714779904	0.0500301673072722	1.0281630819913	0.30387324503437	3.61943884711727	0.000295249817660435
219466_s_at	APOA2	-4.04158795512917	5.30924350109142e-05	1.5067844844324	0.131866065082028	0.47891924577733	0.631996130941889	1.29663958511946	0.194755374454053
220336_s_at	GP6	-3.1388724542143	0.00169601704111249	1.65969339516537	0.096976304863467	0.923643192304192	0.35567222890336	0.830024201175706	0.406525199357788
220423_at	PLA2G2D	-4.83190011134856	1.35246054722779e-06	-0.521972605975623	0.60168946161634	1.27955007030681	0.20070356722744	2.71576905811982	0.00661225894943765
220446_s_at	CHST4	-3.57861953361783	0.000345422006641591	0.82679740671155	0.408351998372601	1.40060742967647	0.161331652455499	1.46398850885395	0.143197244590306
220626_at	SERPINA10	-4.63097175624267	3.63976266389772e-06	1.91601352159669	0.055363516380242	1.82159708483856	0.0685162922447351	0.210957708519207	0.832920293767936
221169_s_at	HRH4	-3.54590177576558	0.0003912809152567	1.41839099566138	0.156076798158199	0.95922156024591	0.337447256690086	0.953590148465316	0.340291259154761
221404_at	IL36A	-3.60977728444805	0.00030646746718656	2.3426370591604	0.0191480966812237	-0.239598091508591	0.810641868887968	0.641441475575788	0.521235966411699
223508_at	NOTCH1	-3.98347136993072	6.79182479405365e-05	-0.0260326645873419	0.979231287286759	1.99717857905538	0.045805921833668	0.138112305724539	0.890151674263987
223751_x_at	TLR10	-4.90166407229329	9.50356216242429e-07	1.32643009962798	0.184697425062636	-0.733920046793887	0.462997554068864	3.22641429245483	0.00125353775035952
223903_at	TLR9	-3.6343698126878	0.000278667868013374	-0.183842598160563	0.854136955694896	0.11983721373579	0.904612114038389	2.73970632696775	0.00614946461809831
224097_s_at	F11R	-3.92989631776997	8.49853407859097e-05	-0.466574388138408	0.640804465280139	0.616842169904711	0.537338903957174	2.86840550834231	0.00412550703241595
226678_at	UNC13D	-3.3063853554451	0.000945096717499944	-2.79052670818234	0.00526228545331688	2.01742764734217	0.0436510372179227	2.64121582226808	0.00826097162078829
231661_at	REG3G	-3.94910863217063	7.84454217876945e-05	2.7250188741916	0.00642983678332095	-0.569054719373163	0.569319069664437	0.281213192036645	0.778546915955635
237414_at	F7	-4.13726910205199	3.51478115407534e-05	2.08567506856588	0.0370081921658782	0.101334299062693	0.919285099718595	0.674407259743556	0.500052506136661
239020_at	FUT10	-5.04844610997524	4.45456869232673e-07	2.57395073568995	0.0100545298226941	0.751071169948923	0.452609913202478	0.453876007403959	0.649918122190749
1554406_a_at	CLEC7A	-0.0532255251722635	0.957552223582964	-3.87448549533146	0.000106853594394303	1.36284783822652	0.172930623614673	1.41777272158309	0.156257285800982
1565868_at	CD44	1.10534729456055	0.269009264484232	-3.73273033764856	0.000189420567494809	2.28277061217537	0.0224439878976325	0.836329739878286	0.402969526281426
1568574_x_at	SPP1	2.07316430374788	0.0381571183975203	-4.97503509705432	6.52411889974739e-07	1.67511913744379	0.093911014484678	2.32325982849281	0.0201652977811934
200782_at	ANXA5	3.18111079510257	0.00146713738426152	-3.47807793873295	0.000505033742156969	2.84177788556013	0.00448631870171245	-2.73846526208503	0.00617272248996832
201389_at	ITGA5	2.44959892189208	0.0143016267068526	-4.39009512890454	1.13306855576282e-05	3.81021693680899	0.000138849036108705	-1.4417633625371	0.149369297682906
201743_at	CD14	-1.05673650051516	0.290631988799436	-3.6240707762965	0.000290009341968396	-0.146789789503449	0.883297958907375	3.23257794509984	0.00122680641080193
202426_s_at	RXRA	1.7968283636071	0.0723630221932796	-4.18495887217357	2.85229844365297e-05	1.41926699828089	0.1558213448162	0.322266440614841	0.747250888088686
202607_at	NDST1	2.57958859628094	0.00989187849511225	-3.78593586375755	0.000153135619361295	2.57742706902033	0.00995395902824246	0.269935338597487	0.787210027421865
202625_at	LYN	-0.552232736570955	0.580788969617585	-4.05813219711969	4.94686334056504e-05	0.485777493868563	0.627124985944889	2.35267369767799	0.0186390781070226
202627_s_at	SERPINE1	2.70298493967087	0.0068720437640261	-3.75538145038464	0.000173082550061161	2.58768213689046	0.00966247931981736	-1.19626786985932	0.231592184107763
202670_at	MAP2K1	0.520884076878558	0.602447585860349	-3.55288117991439	0.000381045256551271	1.35444549037355	0.175594445178208	0.278549501558094	0.780590599843597
202803_s_at	ITGB2	-2.21573855198222	0.0267095246497482	-3.81610656039381	0.000135578032368534	1.02735137465071	0.304255162985303	3.59215833098339	0.000327958309939547
202859_x_at	IL8	0.518336313296797	0.604223698094546	-4.64139360157618	3.46089017956424e-06	1.42810128163222	0.153262864152713	3.53549952467094	0.000407014128027232
202910_s_at	CD97	0.396747560598707	0.691553666283044	-4.051724978534	5.08433149537309e-05	2.55524882294408	0.0106112644054018	-0.851531849421555	0.394474080338685
203045_at	NINJ1	1.87553412663202	0.0607194240805551	-4.38267570735558	1.17236482896193e-05	-0.370595984747412	0.710938512228508	2.2362344195311	0.0253365290335681
203060_s_at	PAPSS2	2.34514064830297	0.019020000007237	-3.47509199733511	0.00051068894877791	2.29781348280724	0.0215725093198297	-1.25668619719912	0.208867434281527
203470_s_at	PLEK	-1.57360409080281	0.115579164421419	-3.41634890295239	0.000634681293855963	0.448875384861974	0.653521602212553	4.20809276668007	2.57546309355772e-05
203508_at	TNFRSF1B	-1.84678736419908	0.0647781108946118	-3.57888822060021	0.000345067123528805	1.37621245485522	0.168756020616282	2.79694563771489	0.00515887029134715
203665_at	HMOX1	-0.82158873451925	0.411311100555218	-3.47768900550255	0.00050576703859051	1.56196343516141	0.118296760508649	2.12639459216952	0.0334705392419734
203964_at	NMI	-1.60553884278666	0.1083754293215	-3.53280243484254	0.000411188840002169	1.36918593836468	0.170941313440419	3.06716740451736	0.00216100668934172
204247_s_at	CDK5	1.80593852805798	0.0709280917271045	-3.65339236561723	0.000258804879623962	0.964780830153588	0.334654715669476	2.05760207804675	0.039628475782697
204445_s_at	ALOX5	-2.0844662015421	0.0371179074930279	-3.78184941757888	0.000155672027463448	1.12681228226189	0.259821991060067	3.05094786848455	0.00228123152411393
204483_at	ENO3	0.553040861887067	0.580235491695042	-4.290247191407	1.78482679320131e-05	2.02163893277654	0.0432137992014703	1.19860466530492	0.230681844691203
204533_at	CXCL10	-1.26135928616872	0.207179576493122	-4.0704166421279	4.69309242406377e-05	1.75192310136461	0.0797871842227352	2.82303760991037	0.00475714583533357
204924_at	TLR2	-0.864871490713038	0.38710943016263	-4.03596406517656	5.43805511460438e-05	0.526755281267136	0.598363598998118	3.0156768538201	0.00256409564727285
205099_s_at	CCR1	-0.306572845060312	0.759168557207197	-4.78903222406395	1.67599483541558e-06	1.29970363654214	0.193702712664604	2.63454662321079	0.00842503785887475
205476_at	CCL20	0.997784902547432	0.31838379279242	-4.63324816218636	3.59995131677239e-06	2.06849177928328	0.0385939304959683	1.62596456723994	0.103957350072795
205479_s_at	PLAU	1.23197528200232	0.217958461880011	-3.6123727135537	0.000303415441178583	-0.0434508968231502	0.965342110504491	3.6977223881509	0.000217548395915223
205745_x_at	ADAM17	2.25387832551273	0.024203930895071	-4.82208963902698	1.42072443700668e-06	1.90372030851599	0.056946762828958	0.0150637418692365	0.987981328971186
206054_at	KNG1	0.231356981145085	0.817037506208156	-3.64640745813119	0.000265938898164204	2.07246455729685	0.0382222655140158	2.52468888549831	0.0115801519129121
206278_at	PTAFR	-0.317188705057895	0.751100452798634	-3.94693900618728	7.9159403290223e-05	0.520618881408756	0.602632350830701	2.81752824309897	0.00483953305289056
206380_s_at	CFP	-0.690902520417374	0.489626881966478	-3.62358805336825	0.000290551390284393	1.73807491317069	0.0821977678797339	1.70153568534994	0.0888425975335534
206407_s_at	CCL13	-0.495905656865339	0.619961029111772	-4.31841026474587	1.57164612670526e-05	1.9953736966422	0.0460022723531984	2.1359822061791	0.0326809847387463
206687_s_at	PTPN6	-2.35006087869402	0.018770436993056	-3.4781396766444	0.000504917432422537	1.14671431364934	0.251499849337861	2.63202561467325	0.00848781121853306
206991_s_at	CCR5	-2.21069230877804	0.0270572637479579	-3.69093773624325	0.000223434730721066	1.22767830338792	0.219567898163637	3.64394347756584	0.000268499165390355
207075_at	NLRP3	0.687667852804689	0.491662047879062	-4.7057204118732	2.52987829801338e-06	1.26135097992132	0.207182567792854	2.52523389659974	0.0115622070620798
207091_at	P2RX7	0.24400934045246	0.807223610823513	-5.13226333024593	2.86305158316607e-07	2.4280142045584	0.015181835879314	1.18301766488874	0.236802286571665
207332_s_at	TFRC	-0.881221945685	0.378197808812797	-4.48811235465245	7.18610140432688e-06	2.00353432631051	0.0451201010367411	2.96446458967499	0.00303213695491063
207850_at	CXCL3	0.317645752724819	0.750753697502712	-4.95761582363414	7.13692947494119e-07	1.9881708466487	0.0467929335681328	2.71676888184557	0.00659231882196
208075_s_at	CCL7	1.12620183531721	0.260080231404785	-5.70591923035852	1.15733058113951e-08	2.4360631683179	0.0148481776438078	2.05060073202975	0.0403059745072778
208436_s_at	IRF7	-1.15613036667846	0.247627974228163	-3.56547633797992	0.000363204358213337	1.58761638060027	0.11237326922411	2.66896685581189	0.00760855691660992
208478_s_at	BAX	0.35051893562714	0.725949318617134	-3.71619716314997	0.000202249265760893	0.813387941105905	0.415995767383932	3.32489020926887	0.000884549422267527
208641_s_at	RAC1	1.68240860047307	0.092489790222813	-4.16855975846777	3.06543219075288e-05	1.84652812198839	0.0648157069644436	-0.640604380354066	0.521779825974472
209124_at	MYD88	0.0694053872976304	0.94466694772778	-5.21336787688773	1.85460910069888e-07	2.13486849783599	0.0327718738329743	1.92910447612342	0.0537180341324867
209239_at	NFKB1	0.924674076170908	0.355135579157003	-3.47640012434161	0.000508204201992585	0.219518856614354	0.826245914913018	1.54976103179793	0.121199040837577
209544_at	RIPK2	3.2500510881736	0.00115386175814067	-3.86407100358613	0.000111516283280708	1.54492583380506	0.122364361419823	-1.48201852492651	0.138335522762256
210133_at	CCL11	-0.115821504701269	0.907794018504158	-4.14306245102552	3.42712576774678e-05	2.03155057832198	0.0421993056233468	2.44360324184058	0.0145414938094552
210845_s_at	PLAUR	2.41201471597047	0.0158647302378179	-5.72122074913231	1.05776330749065e-08	2.36682161306156	0.0179416725048003	1.42664560929848	0.153682226067479
212501_at	CEBPB	2.35660196959907	0.0184430987916115	-3.57072727265318	0.000355999719169737	-1.3845118189895	0.166201945455214	3.06739508173294	0.00215936119803237
212657_s_at	IL1RN	1.44285224927553	0.149062252839709	-5.30736258758507	1.11234546690526e-07	2.01889085482869	0.0434986975507677	2.07013891686364	0.0384394649040019
213191_at	TICAM1	3.05819646560529	0.00222676463711511	-4.53557463662235	5.74501724560779e-06	2.49991870907195	0.0124222598137464	-1.30102888336518	0.193248717609551
214038_at	CCL8	0.888248830008275	0.374407024219261	-4.69819980140741	2.62481943078403e-06	1.06593245191472	0.286454306024978	3.38384104549614	0.000714807374201683
214710_s_at	CCNB1	-0.676313302362046	0.498841826647272	-3.59859848520248	0.000319944377915801	2.9030855132105	0.00369509747083912	2.05580690652731	0.0398012609986174
215499_at	MAP2K3	2.78161412795752	0.00540898129648661	-3.966167096015	7.30401973823288e-05	2.90325146105127	0.00369313991794657	-1.54385656048825	0.122623243112386
216598_s_at	CCL2	2.87180863360612	0.00408134300517773	-5.09409065778078	3.50450666337096e-07	1.28078818929052	0.200268221475321	1.81275135725698	0.0698703286645145
217371_s_at	IL15	-0.162027429586971	0.871284269877967	-4.09353900988483	4.24855144988011e-05	0.484940094774831	0.627718892884974	2.40124894721824	0.0163393067390607
217507_at	SLC11A1	-1.20150990329004	0.229553608924712	-3.47743931308747	0.000506238332825672	0.57620818320834	0.564474539225535	2.92668278152491	0.00342601961932787
217620_s_at	PIK3CB	0.357476885800185	0.720734864619964	-3.4253506780981	0.000614018612971109	1.021196647146	0.307161403533372	1.13372010909761	0.256912107065494
221805_at	NEFL	1.5217983332038	0.128059776676642	-4.44953091127878	8.60626586648293e-06	1.8421121472161	0.0654588946442943	1.78731704552344	0.0738864112883275
223445_at	DTNBP1	0.437287304972313	0.661903047908913	-3.80409658416486	0.00014232685666023	2.61566970082117	0.00890533222056236	-0.116659344760285	0.907130020067902
37152_at	PPARD	1.59984934849406	0.109632165475158	-4.06007660848435	4.90584738606329e-05	0.453748329728767	0.650010026200461	1.49370840069137	0.135252008938532
39402_at	IL1B	0.220062029004556	0.825822868740918	-4.66275348977535	3.12026421934687e-06	2.02260203954931	0.0431143259920474	2.80563570480331	0.00502179134585305
201508_at	IGFBP4	1.32384055988095	0.18555615312291	2.60657213481313	0.00914542336885897	-4.06521810225927	4.7989389479705e-05	1.45284618576424	0.14626662142475
202992_at	C7	2.07746034722359	0.0377592181121993	3.3135943011936	0.00092106669562503	-4.21894080237672	2.45463448086805e-05	-0.694814745975969	0.487171486176064
203088_at	FBLN5	2.81825466553378	0.00482859672442997	3.00364665922596	0.00266768226103757	-4.38211863152537	1.17536724996657e-05	-0.779303832493477	0.435800849420799
203821_at	HBEGF	1.90649811142443	0.0565857530209841	2.54811229492337	0.010830833881294	-4.30205156606266	1.6923189350116e-05	0.11170398059359	0.911058134190521
203854_at	CFI	-0.441188028548349	0.659076926705197	3.69625148474446	0.000218812047181901	-4.75748111713663	1.96037171386053e-06	1.7926778025749	0.0730246082607887
203921_at	CHST2	-0.26548032296566	0.790639493430396	3.2126817045798	0.00131504008957321	-4.58468008384474	4.54709403261837e-06	1.35135672314702	0.176581341950345
205082_s_at	AOX1	1.51473664142575	0.129839268608741	3.42958388697992	0.000604519671218374	-4.40216385576867	1.07182080247479e-05	-0.744119109993647	0.456804506139003
205782_at	FGF7	2.00193953899161	0.0452913687486616	2.35702285038749	0.0184222086307377	-4.11212318419004	3.92052581433422e-05	1.41690430282241	0.156511063420347
205825_at	PCSK1	0.992136304898237	0.321131158132453	2.2074094039842	0.0272855825914842	-4.82770148249254	1.38128048801809e-06	2.18547067509458	0.0288544688911096
206049_at	SELP	0.314238744073939	0.753339751057333	3.55592002751436	0.000376667302354413	-3.84317939650925	0.000121454358118159	0.250453544117773	0.802236652044729
207496_at	MS4A2	1.18760156460177	0.234990561565407	2.77808968121607	0.00546800316085519	-4.24851343896187	2.15203413646468e-05	1.02523764199267	0.305251194497295
209368_at	EPHX2	2.80476034174027	0.00503544879700762	2.99760617724537	0.00272112379184246	-4.09129582538655	4.28986226681027e-05	-0.885250040147333	0.376021894886654
209541_at	IGF1	1.89577861006689	0.0579894688328482	3.05893649782682	0.00222127151633102	-3.88318800866703	0.000103099086782446	0.0846954310352182	0.932503536863356
209676_at	TFPI	1.66657478938165	0.0955991412303579	2.67649189151403	0.00743979696976486	-4.66144172053544	3.14022109449959e-06	0.896352914191846	0.370064414099009
210166_at	TLR5	-0.892476112339058	0.372137897854618	1.27606020626486	0.201934384702717	-3.91095761152892	9.19339261722523e-05	3.02720115333368	0.00246832771755888
212989_at	SGMS1	2.63149673802567	0.00850103325170781	1.86614428844932	0.062021326703413	-4.29680623810711	1.73284661846067e-05	-1.32168112302178	0.186274507670153
228176_at	S1PR3	1.53015340760633	0.125978918546589	1.59857705397564	0.109914768911702	-4.00292630941263	6.25660373539929e-05	1.26172248928447	0.207048808074133
231762_at	FGF10	1.14757345415572	0.251144830322047	2.72456842273693	0.00643861447695146	-4.99608609691246	5.85104433004577e-07	1.28623984777559	0.198359516466962
