# Supplementary material for: Synovial phenotypes in rheumatoid arthritis correlate with response to biologic therapeutics
Source: Arthritis Res Ther. 2014 Apr 30;16(2):R90. doi: 10.1186/ar4555 (PMC4060385; doi:10.1186/ar4555)
Supplement: Additional file 1 — Lists of the Database for Annotation, Visualization and Integrated Discovery (DAVID) biological processes genes represented within the upregulated genes in the synovial subgroups. For each gene, we report differential gene expression between each group and all other samples. We provide the t-statistic values (positive or negative) with associated P-values for each group. L = lymphoid, M = myeloid, X = low inflammatory, F = fibroid. [file ar4555-S1.zip › Supplemental Upregulated Gene Processes/GOTERM_BP_FAT GO:0032943~mononuclear cell proliferation.txt]

probeid	symbol	L_t_statistic	L_p_value	M_t_statistic	M_p_value	X_t_statistic	X_p_value	F_t_statistic	F_p_value
202545_at	PRKCD	0.692272090372691	0.488766553753561	-4.04801632175238	5.16554778411536e-05	0.777946078965376	0.43660089345752	0.577118670071198	0.563859357601653
204169_at	IMPDH1	0.71991449358359	0.471577727457246	-4.39891912296059	1.08796941608448e-05	2.97834330499962	0.00289814633110334	1.1084797335495	0.267654819636564
205686_s_at	CD86	-0.447672973316055	0.654389277889474	-4.44118045988243	8.94714885666421e-06	0.748006209258669	0.454456499834623	3.53083625988317	0.000414257368005675
205786_s_at	ITGAM	-0.136571479516071	0.8913695349641	-3.93733142934961	8.23955486431948e-05	0.662789381680275	0.507465531175556	1.40178588820812	0.160979348234854
207091_at	P2RX7	0.24400934045246	0.807223610823513	-5.13226333024593	2.86305158316607e-07	2.4280142045584	0.015181835879314	1.18301766488874	0.236802286571665
208478_s_at	BAX	0.35051893562714	0.725949318617134	-3.71619716314997	0.000202249265760893	0.813387941105905	0.415995767383932	3.32489020926887	0.000884549422267527
209544_at	RIPK2	3.2500510881736	0.00115386175814067	-3.86407100358613	0.000111516283280708	1.54492583380506	0.122364361419823	-1.48201852492651	0.138335522762256
217371_s_at	IL15	-0.162027429586971	0.871284269877967	-4.09353900988483	4.24855144988011e-05	0.484940094774831	0.627718892884974	2.40124894721824	0.0163393067390607
217507_at	SLC11A1	-1.20150990329004	0.229553608924712	-3.47743931308747	0.000506238332825672	0.57620818320834	0.564474539225535	2.92668278152491	0.00342601961932787
227463_at	ACE	2.33754552105236	0.0194109345437808	-4.67650932259706	2.91818272373311e-06	1.85673687403716	0.0633487449276592	1.60954929029632	0.107496443364016
31845_at	ELF4	1.27259510380733	0.203161904212294	-4.67704528958406	2.91056888308599e-06	3.86075635097606	0.000113040113849563	-0.839046396221528	0.401443374324246
