# Supplementary material for: Synovial phenotypes in rheumatoid arthritis correlate with response to biologic therapeutics
Source: Arthritis Res Ther. 2014 Apr 30;16(2):R90. doi: 10.1186/ar4555 (PMC4060385; doi:10.1186/ar4555)
Supplement: Additional file 1 — Lists of the Database for Annotation, Visualization and Integrated Discovery (DAVID) biological processes genes represented within the upregulated genes in the synovial subgroups. For each gene, we report differential gene expression between each group and all other samples. We provide the t-statistic values (positive or negative) with associated P-values for each group. L = lymphoid, M = myeloid, X = low inflammatory, F = fibroid. [file ar4555-S1.zip › Supplemental Upregulated Gene Processes/GOTERM_BP_FAT GO:0046649~lymphocyte activation.txt]

probeid	symbol	L_t_statistic	L_p_value	M_t_statistic	M_p_value	X_t_statistic	X_p_value	F_t_statistic	F_p_value
1552386_at	GAPT	-3.31157832677354	0.000927729006237543	2.12682346034739	0.0334348757836426	-2.22256564774654	0.0262452136616687	3.04911106933305	0.0022952259347342
1552623_at	HSH2D	-3.61321453820691	0.000302431648716727	0.431647966122197	0.665997337317694	-0.284877423897474	0.775738082121513	2.69225150768537	0.00709719898322446
1554325_at	DOCK2	-3.99801198182736	6.38789985414215e-05	0.300464513034447	0.76382289219324	0.946809810510947	0.343735815657098	1.73121746813934	0.0834131384928578
1555613_a_at	ZAP70	-4.35336679354462	1.34069180990113e-05	-0.721701853044902	0.470477886570079	0.548297030566739	0.583488026934768	3.09307645120779	0.00198095811690801
1558662_s_at	BANK1	-3.16411866903313	0.00155555674056555	1.96363434921397	0.0495726487169076	-1.99734540489354	0.0457878087928767	1.49452159034899	0.135039500186182
1558971_at	THEMIS	-3.64506946366505	0.000267326324897016	-0.485354060126173	0.627425266869821	0.174520028819492	0.861456809161617	3.13387963809951	0.00172514082993444
204118_at	CD48	-3.8142768853042	0.000136586349667912	-1.21916247073315	0.222782676165566	-0.371508233349379	0.710259063911701	4.28930942685508	1.79237882657351e-05
204603_at	EXO1	-3.11551353785253	0.0018362750438965	-1.34912842345019	0.177295872144442	3.38441940757019	0.000713303185710453	1.3021399377003	0.192868702049201
204613_at	PLCG2	-3.30704722101971	0.000942866504641929	-0.261407858941646	0.793778023928638	-0.77928160814374	0.435813938109097	3.98086694986831	6.86667882422954e-05
204891_s_at	LCK	-4.01789501294638	5.87224829800478e-05	-0.825036708596867	0.409350848297814	0.340108146176404	0.733775122879358	3.52493605875572	0.000423594439400795
204951_at	RHOH	-4.00456702515477	6.21334052840749e-05	0.290360321213458	0.771540625754994	-0.823299442528736	0.410337828315625	3.96934536652606	7.20728626005561e-05
205049_s_at	CD79A	-3.25613015745609	0.0011294383464844	0.886440015683944	0.375380570294228	-1.47418579907006	0.140431729048026	2.81752566565578	0.0048395718963028
205456_at	CD3E	-4.75604833349381	1.97432887675956e-06	0.0298435397379041	0.976191837492347	0.474678288485235	0.635016347031671	3.26301011605391	0.00110237424761247
205733_at	BLM	-3.81093403309156	0.000138446834260831	-0.530025562316816	0.596094266233228	1.26614501894611	0.205461314321462	2.14218305680118	0.032178874233817
205758_at	CD8A	-3.25466863939249	0.00113526614338784	-2.02404371299399	0.0429657863371375	0.936147478040182	0.349197373365923	3.42776848510421	0.000608576397121164
205831_at	CD2	-4.20209902449802	2.6446280056137e-05	-0.6555084847193	0.512140500469545	-0.205124995100482	0.83747448914808	3.81016613248893	0.000138877572725034
205885_s_at	ITGA4	-3.80411601296649	0.000142315687789801	-1.13412364991949	0.256742819871024	0.465138953038664	0.641832002815416	3.61196115255872	0.000303897499008521
206181_at	SLAMF1	-3.97829159584885	6.94146453053506e-05	-0.80982086390276	0.41804323542686	0.236756059138878	0.812846066287493	3.32513390783051	0.000883776594857579
206674_at	FLT3	-3.47140183484183	0.000517759465834658	0.769384802735856	0.441664998140366	-0.741472914773633	0.458406835108677	2.49396258366994	0.0126326657509222
206804_at	CD3G	-3.31656141947228	0.000911341691076938	-1.40035815582333	0.161406248284451	1.22668222443092	0.219942195043779	2.90486080002044	0.0036742046943743
206926_s_at	IL11	-3.02523234016619	0.00248445335328702	0.639599714725312	0.522432940931852	-0.327550556865161	0.743251545167215	2.9415931410172	0.00326532354910489
207238_s_at	PTPRC	-3.42560522307961	0.00061344353478015	-2.26349872146268	0.0236050695534086	0.289041237445551	0.772549850589975	3.4405274452258	0.000580593345131033
207734_at	LAX1	-3.03517048816864	0.00240402827384324	1.22857436070989	0.219231577288354	-1.76270600530954	0.0779502394361093	2.78751407272466	0.00531146460824659
207892_at	CD40LG	-3.27717776568862	0.00104852112335321	-0.0528991751465769	0.957812246875859	-0.0908944261956128	0.92757648817506	3.11080124812293	0.0018658308608824
207979_s_at	CD8B	-4.11198744994477	3.92283203365416e-05	-0.142321308378902	0.88682623046577	1.81379056541201	0.0697101247169152	1.46837654014454	0.142002127025559
211687_x_at	KIR3DL1	-4.61960742032783	3.84490592830362e-06	2.09034894644919	0.0365865908250079	0.168111513150133	0.866495568996478	2.00870714132888	0.0445683344978732
211768_at	LAT2	-3.95462142635618	7.66585584097042e-05	1.79169353381131	0.073182221370198	0.34776576159564	0.728016141247122	0.843776745069593	0.398794273228775
213475_s_at	ITGAL	-3.81565072140666	0.000135828583102272	-1.95970714779904	0.0500301673072722	1.0281630819913	0.30387324503437	3.61943884711727	0.000295249817660435
213539_at	CD3D	-4.14328254475588	3.42383695882015e-05	-1.18679307359308	0.235309391949858	0.745048187148783	0.456242676994998	3.37873031533187	0.000728227888253935
214551_s_at	CD7	-5.62018122943419	1.90782419283269e-08	0.78446910458459	0.432764996111352	0.925949866544294	0.354472145781299	1.99601638352957	0.0459322742698932
216734_s_at	CXCR5	-3.68099316195126	0.000232333310729211	2.42089573223224	0.0154824054166025	-0.166059071546875	0.868110479772958	-0.290300805150143	0.771586152904138
216981_x_at	SPN	-4.68425295132627	2.8100118441912e-06	0.0646324200421519	0.948466677637208	1.97926354753971	0.0477864777766901	1.76848299876474	0.0769803436868574
216986_s_at	IRF4	-3.9454289640737	7.96599496831253e-05	0.876574014182305	0.380718163531492	-0.305169810678215	0.760236855603386	1.74122989141429	0.0816434427515248
221334_s_at	FOXP3	-3.33555055404513	0.000851322149987671	1.30116956452713	0.193200569834399	0.317939634508474	0.750530760331616	2.08675018541002	0.036910847978369
221658_s_at	IL21R	-3.63488949895778	0.000278106744355135	-2.23490766895522	0.0254235204793586	1.73812214710156	0.0821894464992449	3.20278975232406	0.00136105426739946
222838_at	SLAMF7	-3.12393402265612	0.00178453002682236	-1.51569684983664	0.12959618192093	0.117428979413196	0.906520132422254	3.43793850174117	0.000586172679289449
222891_s_at	BCL11A	-3.52501760618457	0.000423464061926342	-0.450875967384147	0.65207899407515	0.756069570702837	0.449607573659597	3.438676403414	0.00058457739057596
222895_s_at	BCL11B	-4.12501605140772	3.70723799672033e-05	-0.620069267253402	0.535212254918621	0.407897811562813	0.683348742972514	3.69533064999677	0.000219606639244895
223514_at	CARD11	-4.36042245340367	1.29818024560777e-05	0.163789320755612	0.86989701542393	0.390987251319433	0.695806700748573	2.86537279884289	0.00416522893208651
223556_at	HELLS	-3.6859143437461	0.000227888981529943	-1.06713327919217	0.2859117842469	2.64499509804225	0.00816927359410684	2.69624550048254	0.0070126545998279
226218_at	IL7R	-3.40237434206781	0.0006680436908384	-1.82213970275514	0.0684339394582052	0.338024936357539	0.73534443151446	3.97975485274122	6.89887900763218e-05
226678_at	UNC13D	-3.3063853554451	0.000945096717499944	-2.79052670818234	0.00526228545331688	2.01742764734217	0.0436510372179227	2.64121582226808	0.00826097162078829
228592_at	MS4A1	-4.30010872567515	1.70722369368565e-05	1.60255953301727	0.109032091252388	-1.68282483682603	0.0924091608852325	3.10098835866162	0.001928785419924
231748_at	ULBP3	-3.77011316780131	0.00016317820687736	2.21522185829678	0.0267449520056605	0.294033440535135	0.768732380757244	-0.0752919852692267	0.939982405709759
231776_at	EOMES	-3.79823528500423	0.000145734242858835	-0.485125990527324	0.627587029557269	0.0874632289974059	0.93030332111442	3.24303342750835	0.00118266264522193
1554406_a_at	CLEC7A	-0.0532255251722635	0.957552223582964	-3.87448549533146	0.000106853594394303	1.36284783822652	0.172930623614673	1.41777272158309	0.156257285800982
202545_at	PRKCD	0.692272090372691	0.488766553753561	-4.04801632175238	5.16554778411536e-05	0.777946078965376	0.43660089345752	0.577118670071198	0.563859357601653
202637_s_at	ICAM1	0.207458399503142	0.835651899303107	-5.07397749955727	3.8961974185689e-07	2.14385356536495	0.0320447414719249	2.3701087460665	0.0177829479243705
202905_x_at	NBN	1.75201444797568	0.0797714761805497	-3.43558400276144	0.000591290070226541	1.16514708840192	0.243959597396714	0.499810623866671	0.617208484052206
204169_at	IMPDH1	0.71991449358359	0.471577727457246	-4.39891912296059	1.08796941608448e-05	2.97834330499962	0.00289814633110334	1.1084797335495	0.267654819636564
205071_x_at	XRCC4	1.62631347488204	0.103883143558746	-4.61121107671001	4.00354393975084e-06	2.42132975260342	0.0154639305842254	0.789879301222883	0.429598353925592
205205_at	RELB	-0.258805176525135	0.795785590153547	-4.52813697443838	5.95094173635922e-06	2.23729553240727	0.0252671402439668	1.88486784921022	0.0594478259897484
205686_s_at	CD86	-0.447672973316055	0.654389277889474	-4.44118045988243	8.94714885666421e-06	0.748006209258669	0.454456499834623	3.53083625988317	0.000414257368005675
205745_x_at	ADAM17	2.25387832551273	0.024203930895071	-4.82208963902698	1.42072443700668e-06	1.90372030851599	0.056946762828958	0.0150637418692365	0.987981328971186
205786_s_at	ITGAM	-0.136571479516071	0.8913695349641	-3.93733142934961	8.23955486431948e-05	0.662789381680275	0.507465531175556	1.40178588820812	0.160979348234854
207091_at	P2RX7	0.24400934045246	0.807223610823513	-5.13226333024593	2.86305158316607e-07	2.4280142045584	0.015181835879314	1.18301766488874	0.236802286571665
208478_s_at	BAX	0.35051893562714	0.725949318617134	-3.71619716314997	0.000202249265760893	0.813387941105905	0.415995767383932	3.32489020926887	0.000884549422267527
208885_at	LCP1	-2.83223167512418	0.00462248035750055	-3.47939359595817	0.000502560537160199	1.49594188660677	0.134668956822986	3.3463443880495	0.000818861262517913
209544_at	RIPK2	3.2500510881736	0.00115386175814067	-3.86407100358613	0.000111516283280708	1.54492583380506	0.122364361419823	-1.48201852492651	0.138335522762256
212723_at	JMJD6	3.22277179793165	0.00126958678124865	-3.46464071511212	0.000530951359822679	0.119280892799583	0.905052832681412	1.74545733118055	0.0809054464644242
217371_s_at	IL15	-0.162027429586971	0.871284269877967	-4.09353900988483	4.24855144988011e-05	0.484940094774831	0.627718892884974	2.40124894721824	0.0163393067390607
217507_at	SLC11A1	-1.20150990329004	0.229553608924712	-3.47743931308747	0.000506238332825672	0.57620818320834	0.564474539225535	2.92668278152491	0.00342601961932787
238542_at	ULBP2	1.89699693565326	0.0578284858230441	-3.91211925727868	9.14927181374657e-05	3.13608972643351	0.00171219280606494	0.242626708048434	0.808294614071871
238725_at	IRF1	-1.92493003735717	0.0542382525369643	-3.56849644389327	0.000359044083193629	2.58018041692207	0.00987494126699619	1.95261619995456	0.0508652287994988
31845_at	ELF4	1.27259510380733	0.203161904212294	-4.67704528958406	2.91056888308599e-06	3.86075635097606	0.000113040113849563	-0.839046396221528	0.401443374324246
