# Supplementary material for: Synovial phenotypes in rheumatoid arthritis correlate with response to biologic therapeutics
Source: Arthritis Res Ther. 2014 Apr 30;16(2):R90. doi: 10.1186/ar4555 (PMC4060385; doi:10.1186/ar4555)
Supplement: Additional file 1 — Lists of the Database for Annotation, Visualization and Integrated Discovery (DAVID) biological processes genes represented within the upregulated genes in the synovial subgroups. For each gene, we report differential gene expression between each group and all other samples. We provide the t-statistic values (positive or negative) with associated P-values for each group. L = lymphoid, M = myeloid, X = low inflammatory, F = fibroid. [file ar4555-S1.zip › Supplemental Upregulated Gene Processes/GOTERM_BP_FAT GO:0050718~positive regulation of interleukin-1 beta secretion.txt]

probeid	symbol	L_t_statistic	L_p_value	M_t_statistic	M_p_value	X_t_statistic	X_p_value	F_t_statistic	F_p_value
204715_at	PANX1	3.82180232903155	0.000132483855127712	-4.09949028072967	4.14077309887001e-05	1.11836696863196	0.263410429504164	-0.483263372895344	0.628908795850677
207075_at	NLRP3	0.687667852804689	0.491662047879062	-4.7057204118732	2.52987829801338e-06	1.26135097992132	0.207182567792854	2.52523389659974	0.0115622070620798
207091_at	P2RX7	0.24400934045246	0.807223610823513	-5.13226333024593	2.86305158316607e-07	2.4280142045584	0.015181835879314	1.18301766488874	0.236802286571665
220066_at	NOD2	-0.265871282147838	0.79033837012145	-4.84547648247176	1.26317565978881e-06	1.35054031445569	0.176842883361924	2.97135325246375	0.00296494039804215
221666_s_at	PYCARD	-1.02459707236743	0.305553469867878	-4.29617078475926	1.73781875050689e-05	1.78530331068927	0.0742122829875218	1.90432333658321	0.0568682294701691
223944_at	NLRP12	1.63988891147282	0.101028423406675	-4.59679623032238	4.29062896487145e-06	2.13820479981211	0.0325002452886146	1.44048258461816	0.149731069554915
