# Supplementary material for: Synovial phenotypes in rheumatoid arthritis correlate with response to biologic therapeutics
Source: Arthritis Res Ther. 2014 Apr 30;16(2):R90. doi: 10.1186/ar4555 (PMC4060385; doi:10.1186/ar4555)
Supplement: Additional file 1 — Lists of the Database for Annotation, Visualization and Integrated Discovery (DAVID) biological processes genes represented within the upregulated genes in the synovial subgroups. For each gene, we report differential gene expression between each group and all other samples. We provide the t-statistic values (positive or negative) with associated P-values for each group. L = lymphoid, M = myeloid, X = low inflammatory, F = fibroid. [file ar4555-S1.zip › Supplemental Upregulated Gene Processes/GOTERM_BP_FAT GO:0050863~regulation of T cell activation.txt]

probeid	symbol	L_t_statistic	L_p_value	M_t_statistic	M_p_value	X_t_statistic	X_p_value	F_t_statistic	F_p_value
1552892_at	TNFRSF13C	-4.96480876752789	6.87744129304638e-07	2.67231347859275	0.00753308478425564	0.218327162711684	0.827174234294286	1.4305472991836	0.152560156237583
1555613_a_at	ZAP70	-4.35336679354462	1.34069180990113e-05	-0.721701853044902	0.470477886570079	0.548297030566739	0.583488026934768	3.09307645120779	0.00198095811690801
204116_at	IL2RG	-3.73050148603574	0.000191104269540886	-1.92143496916205	0.0546770348300755	0.587274094341526	0.557019702736394	3.59249146432738	0.000327539203412841
204891_s_at	LCK	-4.01789501294638	5.87224829800478e-05	-0.825036708596867	0.409350848297814	0.340108146176404	0.733775122879358	3.52493605875572	0.000423594439400795
204923_at	SASH3	-3.45303910355007	0.000554320056511258	-2.012153297239	0.0442039131010014	-0.0416225782745843	0.966799578112948	4.18212279971512	2.88812131235371e-05
205013_s_at	ADORA2A	-3.00345469214898	0.00266936577284127	-0.860988880936298	0.389244269823919	0.578357799005925	0.563022644186158	3.100057376285	0.00193485832608137
205456_at	CD3E	-4.75604833349381	1.97432887675956e-06	0.0298435397379041	0.976191837492347	0.474678288485235	0.635016347031671	3.26301011605391	0.00110237424761247
205484_at	SIT1	-4.53299481188448	5.81565921819365e-06	0.302334554961472	0.762397070348283	-0.262185891295316	0.793178157032985	3.14558161554568	0.00165759356209041
205733_at	BLM	-3.81093403309156	0.000138446834260831	-0.530025562316816	0.596094266233228	1.26614501894611	0.205461314321462	2.14218305680118	0.032178874233817
205831_at	CD2	-4.20209902449802	2.6446280056137e-05	-0.6555084847193	0.512140500469545	-0.205124995100482	0.83747448914808	3.81016613248893	0.000138877572725034
206485_at	CD5	-4.65182516560932	3.29030889729036e-06	0.428033516506383	0.66862676470714	0.984811809087017	0.32471663752866	2.1070626806875	0.0351122703149459
207238_s_at	PTPRC	-3.42560522307961	0.00061344353478015	-2.26349872146268	0.0236050695534086	0.289041237445551	0.772549850589975	3.4405274452258	0.000580593345131033
207734_at	LAX1	-3.03517048816864	0.00240402827384324	1.22857436070989	0.219231577288354	-1.76270600530954	0.0779502394361093	2.78751407272466	0.00531146460824659
209083_at	CORO1A	-3.64209716236201	0.000270432753706431	-2.02149651250061	0.0432285253383535	0.808355334401132	0.418886152428315	3.2325337570407	0.00122699616332695
210039_s_at	PRKCQ	-3.80888880172601	0.000139596863287907	-0.412445816415581	0.680012731404576	0.330155120143877	0.741282790558594	3.26572659816528	0.00109185438058728
210354_at	IFNG	-4.35844736210742	1.30994908607204e-05	-0.327171811458478	0.743537973984504	0.861067201624522	0.389201134788732	2.82982128321434	0.00465744737951508
211005_at	LAT	-4.43686735223952	9.12823431301887e-06	-0.339379849203966	0.734323632258111	0.828002070052989	0.407669425939573	2.5130552839872	0.0119691353152337
216981_x_at	SPN	-4.68425295132627	2.8100118441912e-06	0.0646324200421519	0.948466677637208	1.97926354753971	0.0477864777766901	1.76848299876474	0.0769803436868574
216986_s_at	IRF4	-3.9454289640737	7.96599496831253e-05	0.876574014182305	0.380718163531492	-0.305169810678215	0.760236855603386	1.74122989141429	0.0816434427515248
219424_at	EBI3	-5.41628207245027	6.08580337844412e-08	1.53172435394199	0.125590627448418	0.459913954903653	0.645578032999879	2.10157642069423	0.035590521380918
220485_s_at	SIRPG	-5.35856721680978	8.38937275917879e-08	0.27040112011038	0.786851706244151	1.00207170577478	0.316309082806041	2.72325450811064	0.00646427960995228
221271_at	IL21	-4.52297531732814	6.09798344379773e-06	1.44384893951116	0.148781628152076	2.02687469539307	0.0426753608030539	1.45697759778835	0.145122720500562
221334_s_at	FOXP3	-3.33555055404513	0.000851322149987671	1.30116956452713	0.193200569834399	0.317939634508474	0.750530760331616	2.08675018541002	0.036910847978369
223514_at	CARD11	-4.36042245340367	1.29818024560777e-05	0.163789320755612	0.86989701542393	0.390987251319433	0.695806700748573	2.86537279884289	0.00416522893208651
226218_at	IL7R	-3.40237434206781	0.0006680436908384	-1.82213970275514	0.0684339394582052	0.338024936357539	0.73534443151446	3.97975485274122	6.89887900763218e-05
236226_at	BTLA	-4.28448938157045	1.83167858375276e-05	-0.49938614596479	0.617507431900382	1.29024667936246	0.196965172065389	2.61787422465537	0.00884800744566486
236341_at	CTLA4	-4.19121766917059	2.77473151032854e-05	-1.13110612024763	0.258010563669519	0.967855637543193	0.333116589088327	3.19724755236331	0.0013874794639084
240070_at	TIGIT	-4.08625925698923	4.38400907096663e-05	-1.04181274625568	0.297498628830674	0.529508491374965	0.596452814034071	3.43065212773223	0.000602144339781127
