# Supplementary material for: Synovial phenotypes in rheumatoid arthritis correlate with response to biologic therapeutics
Source: Arthritis Res Ther. 2014 Apr 30;16(2):R90. doi: 10.1186/ar4555 (PMC4060385; doi:10.1186/ar4555)
Supplement: Additional file 1 — Lists of the Database for Annotation, Visualization and Integrated Discovery (DAVID) biological processes genes represented within the upregulated genes in the synovial subgroups. For each gene, we report differential gene expression between each group and all other samples. We provide the t-statistic values (positive or negative) with associated P-values for each group. L = lymphoid, M = myeloid, X = low inflammatory, F = fibroid. [file ar4555-S1.zip › Supplemental Upregulated Gene Processes/GOTERM_CC_FAT GO:0042995~cell projection.txt]

probeid	symbol	L_t_statistic	L_p_value	M_t_statistic	M_p_value	X_t_statistic	X_p_value	F_t_statistic	F_p_value
200601_at	ACTN4	2.70059658649204	0.00692158163920122	0.350709901914227	0.725806032971097	1.59782562268892	0.110081947853561	-4.74018331601865	2.13539536318945e-06
200642_at	SOD1	2.62422812107859	0.00868462537511865	1.91665117188809	0.0552824040893957	-0.637409645592001	0.52385811979165	-4.89968348756799	9.59986175727508e-07
200696_s_at	GSN	3.69661696403876	0.000218497422530271	0.7712704730571	0.440546720825248	-0.592547310737571	0.553484216370701	-4.31767186646229	1.57691155122437e-05
200745_s_at	GNB1	2.75902227872928	0.00579751070811394	-2.53425776249831	0.0112686560355823	2.02559266963888	0.0428066752847263	-3.59636462634759	0.000322703127850654
200762_at	DPYSL2	3.04908256074149	0.00229544375756979	1.06189274659735	0.288284505985523	-0.833590360007588	0.404511958823344	-4.42192827932585	9.78290533600584e-06
200816_s_at	PAFAH1B1	3.48273085060028	0.000496337639721664	-0.796895449772907	0.425511847952627	0.86940228110936	0.384627239730381	-3.70635964596384	0.000210265310722003
200932_s_at	DCTN2	4.09712253696602	4.18333878334606e-05	-0.892988677440736	0.371863343139513	0.815589081406607	0.414735293029747	-4.18074059640996	2.90573475321127e-05
201012_at	ANXA1	3.05605541606997	0.00224272743012702	-2.31433655781773	0.0206493683014518	1.68052879032818	0.0928546330535897	-3.4875700475409	0.000487441637610831
201188_s_at	ITPR3	0.710288505197932	0.477525328955515	2.27143537589464	0.0231207402262599	-0.688769663294654	0.490968308828072	-3.8688578030632	0.000109349833585707
201426_s_at	VIM	3.44851487696414	0.000563689966709118	-1.74402235049725	0.081155345556513	2.04274383667902	0.0410779331370236	-4.58234508301131	4.59817907663333e-06
201431_s_at	DPYSL3	3.56163876425326	0.000368555751768611	-1.02991830547493	0.303048480856348	1.78744252920244	0.0738661437309368	-4.42777101416355	9.5216913014594e-06
201561_s_at	CLSTN1	2.62688958234191	0.00861699444551766	1.89397700787021	0.0582282052976439	-0.441376794876801	0.658940286219139	-4.86044251174556	1.17132466227595e-06
201960_s_at	MYCBP2	0.102249258848137	0.918558839907987	1.99061269136566	0.0465236191653016	0.723864601719894	0.469148948095301	-3.59515468669049	0.000324206647588401
202328_s_at	PKD1	2.67706435781492	0.00742709703928569	0.891322865403223	0.372756092092368	1.12491012170815	0.26062725683432	-5.26851885655907	1.37543042282448e-07
202566_s_at	SVIL	3.93508498581394	8.3170057376896e-05	1.03154335395218	0.302286212771951	-1.20983030803893	0.226344156199236	-3.43240864570237	0.000598257437393635
202652_at	APBB1	3.00357339365649	0.00266832467048564	1.07063098393679	0.284335514818162	0.276081964823593	0.782485140936583	-4.19368153650836	2.74474979752115e-05
202781_s_at	INPP5K	2.56384981927409	0.0103519045996479	-0.722591080869502	0.469931233628686	1.13753641498597	0.255314246289437	-3.78372589443445	0.000154502450098529
202796_at	SYNPO	3.4701269966886	0.000520223244042167	-1.48629654960091	0.137200855920555	2.51326823083615	0.0119619123648109	-4.43873721300634	9.04930248091633e-06
203035_s_at	PIAS3	4.5179971300408	6.24308792015369e-06	-0.590140702514822	0.555096389126286	0.87508122527764	0.38152981641981	-4.00182771236526	6.28573132373895e-05
203162_s_at	KATNB1	2.92376651024015	0.00345827902634639	-1.14259879309046	0.253205343066402	1.27900274976587	0.200896235327368	-3.65346861829553	0.000258727998682105
203186_s_at	S100A4	2.57139743022129	0.0101289726897534	-2.2270070971535	0.0259469098617676	1.93762226478518	0.0526694640526078	-3.51666070195374	0.000437021656555943
203230_at	DVL1	5.17176994682251	2.31909137022153e-07	-0.698004718951583	0.485174323721322	0.00316132360597945	0.997477633218424	-4.39557780287183	1.10484137786143e-05
203323_at	CAV2	4.09921227692775	4.14574948553718e-05	-0.520398738029693	0.602785746830201	1.06215499081657	0.288165456737554	-4.07713258288268	4.55962498264096e-05
203525_s_at	APC	3.81649293630634	0.000135366002842751	0.808329403358536	0.418901075978695	-1.08395271150163	0.278385896436036	-3.56599963524608	0.000362480289073661
203688_at	PKD2	4.20546326696073	2.60559173723626e-05	0.0967989290174215	0.922886084119134	0.165792741350655	0.868320075316015	-4.47092124102693	7.78876321027613e-06
204735_at	PDE4A	3.66304105882651	0.000249244967624637	-3.12019245515028	0.0018073547320382	2.75848591689274	0.00580703324061102	-3.98243134350284	6.82162327446492e-05
205141_at	ANG	4.24804161970192	2.15657029228789e-05	-0.904946085617559	0.365494058887726	0.151019556752311	0.87996030393837	-4.11955333947107	3.7962272297737e-05
205294_at	BAIAP2	1.71350380665298	0.0866200479386623	-0.20765325390033	0.835499741007279	0.557052581418603	0.577491566295629	-3.548797947859	0.000387002730481183
205854_at	TULP3	3.80585889956218	0.000141317120840176	0.608844978947407	0.542627265704634	0.8135294076411	0.415914689186151	-4.52427704330545	6.06057630266875e-06
207542_s_at	AQP1	2.43132981545889	0.0150436005154161	1.07061860755016	0.284341081950203	0.193266035268213	0.846750644297794	-4.47092165208742	7.78874823830828e-06
207738_s_at	NCKAP1	3.53720597499522	0.000404393270557033	1.48071582142539	0.138682472981709	-0.959917119837965	0.337097044780065	-3.83182859338751	0.000127198214671834
208651_x_at	CD24	0.282838644326764	0.777300558573567	2.00065200580842	0.0454300392674937	0.770244419503816	0.441155009827205	-3.48423363270157	0.000493558965220863
209333_at	ULK1	1.70457970911892	0.0882729929830523	1.13819970491711	0.255037237634713	0.326600765517003	0.743969898494299	-4.09016314172997	4.31086644533856e-05
210155_at	MYOC	2.28113183373933	0.0225407510986778	1.8263040488157	0.0678046240576374	-0.240276917950242	0.810115612263003	-4.64116940196606	3.46464787561524e-06
210872_x_at	GAS7	2.49565754122459	0.0125724709024882	-0.917482520549962	0.358889958434738	1.00950688410416	0.312731723382588	-3.55539907046096	0.000377414470961936
211509_s_at	RTN4	2.36131018648377	0.0182105865552283	-2.07024005980621	0.0384299970499759	1.71635028834498	0.086098103496236	-3.72773233879102	0.000193215712282684
211941_s_at	PEBP1	2.82865153260146	0.00467450285733519	1.28609601550508	0.198409702778484	-1.23991502609202	0.215006970334842	-4.21617591181464	2.48490808229666e-05
213224_s_at	BBIP1	3.80105683623817	0.000144084495219575	1.41940506971069	0.15578111041837	-1.53154096849846	0.125635906727296	-3.93457886918095	8.33454989255034e-05
213656_s_at	KLC1	3.92022540067023	8.84691190570583e-05	-1.74628555346443	0.0807614977610401	1.57997199827893	0.114113436733046	-4.65594912527243	3.22512139848562e-06
213794_s_at	NGDN	3.48505586227011	0.0004920447924056	-1.26020418268983	0.207595860774097	0.898819006066979	0.368749182545063	-3.82562080590679	0.000130446888842656
214297_at	CSPG4	4.35960411728512	1.30304411690984e-05	-1.29340206466006	0.195872185148843	1.38152191180573	0.167118698969902	-3.81638916593333	0.000135422917672939
214782_at	CTTN	3.10031251319529	0.0019331922943186	-0.634242622053496	0.525922567954842	1.52783529074326	0.12655359517598	-3.46441622514514	0.000531394697186266
217025_s_at	DBN1	3.48933496843848	0.000484234316399106	-1.30715345065933	0.191160750794433	1.90375331129816	0.056942462488477	-3.73934493632804	0.000184505533293528
217728_at	S100A6	3.09552587069529	0.00196466934245126	-3.18482824311249	0.00144842156255466	3.0267818842008	0.00247175370919615	-3.68547971139847	0.000228278263014424
218471_s_at	BBS1	3.52409601920955	0.000424939672473992	2.18260711716146	0.0290648706138455	-2.61452324115064	0.00893527481740881	-3.68275521388084	0.000230732732184271
219578_s_at	CPEB1	2.26025780855559	0.0238053614921783	2.28577843375309	0.0222673276254827	-0.367848895365753	0.712985946755301	-3.63926347501654	0.000273425790998432
219688_at	BBS7	4.62075592659011	3.82368061607563e-06	-1.33924263636863	0.180491847998317	1.12189815279352	0.261905880281844	-3.98247423168561	6.8203920153789e-05
220744_s_at	IFT122	1.44017909986392	0.149816890531144	1.55712674079432	0.119440554860439	0.352077721956195	0.724780012311633	-3.50248812265015	0.00046094434017894
221583_s_at	KCNMA1	1.56940194992277	0.116554467511929	0.00698430597806331	0.994427376091719	1.19989563754882	0.230180015963878	-4.03803467575799	5.39028848395925e-05
222453_at	CYBRD1	3.36728819400002	0.000759127368720231	2.59338292637927	0.00950375787555828	-1.87530781718058	0.0607505334984133	-4.25533389731906	2.08746719706134e-05
222462_s_at	BACE1	3.42118305668751	0.000623505904590882	0.575531696014969	0.564931825156311	0.080614616290952	0.935748449950911	-3.46717615642078	0.000525968077443535
223340_at	ATL1	5.13052323931969	2.88964665558498e-07	-1.07726640171789	0.281361397136648	0.497260987132246	0.619005073618696	-3.55376244203494	0.000379770783552883
224562_at	WASF2	0.467844860678917	0.639895587895456	0.246550708651333	0.80525598095261	2.14238044315316	0.0321630001561201	-3.82477687615192	0.000130894526178279
226985_at	FGD5	3.68671970736391	0.000227169298405852	0.0373002529194547	0.970245607540561	0.250725217252653	0.8020265883864	-3.91720182589281	8.9585705751604e-05
227240_at	NGEF	2.74450383580714	0.0060602984335024	-1.28692714652936	0.198119830647036	2.28685184331287	0.0222045757958681	-4.92921490348471	8.25672766202652e-07
227373_at	ATXN1L	4.02270942899835	5.75345596024046e-05	-1.00315526268137	0.315786075287369	1.11101337208682	0.266562726473416	-4.43729814549695	9.10999126787546e-06
228739_at	CYS1	3.70131740746257	0.00021448869807645	-1.06704263251205	0.285952713267501	1.47200474182082	0.141019753762098	-4.00109392324844	6.30525805400505e-05
230695_s_at	RSPH9	0.732072025834891	0.464124692522741	-0.536512378433511	0.591604542648209	2.32887215378168	0.0198659381851533	-3.48678573633591	0.000488873284207137
232289_at	KCNJ12	2.45873816593127	0.0139427099988949	-1.25788487080824	0.208433542167978	2.63239205219735	0.00847866098707442	-3.72883450236745	0.000192372712395679
235980_at	PIK3CA	3.04675982124347	0.00231325463937055	0.779377354627454	0.435757551308397	0.314086788208994	0.753455156266522	-3.78185203000073	0.000155670393406327
243938_x_at	DNAH5	-1.59748984215978	0.110156717450939	1.49515550899209	0.134874018904462	2.11367851772245	0.0345428574588806	-3.4351902527769	0.00059214991515812
