# Supplementary material for: Synovial phenotypes in rheumatoid arthritis correlate with response to biologic therapeutics
Source: Arthritis Res Ther. 2014 Apr 30;16(2):R90. doi: 10.1186/ar4555 (PMC4060385; doi:10.1186/ar4555)
Supplement: Additional file 1 — Lists of the Database for Annotation, Visualization and Integrated Discovery (DAVID) biological processes genes represented within the upregulated genes in the synovial subgroups. For each gene, we report differential gene expression between each group and all other samples. We provide the t-statistic values (positive or negative) with associated P-values for each group. L = lymphoid, M = myeloid, X = low inflammatory, F = fibroid. [file ar4555-S1.zip › Supplemental Upregulated Gene Processes/GOTERM_MF_FAT GO:0046332~SMAD binding.txt]

probeid	symbol	L_t_statistic	L_p_value	M_t_statistic	M_p_value	X_t_statistic	X_p_value	F_t_statistic	F_p_value
203935_at	ACVR1	4.32328917977289	1.5372741380522e-05	0.0672473599426739	0.946384789337537	-1.16289605305209	0.244871817156149	-3.54856465324805	0.000387345724505019
204270_at	SKI	4.30130562609675	1.6980267876038e-05	-0.460181840028939	0.645385754528873	1.2404897355348	0.214794453317798	-4.8493600317369	1.23869670647076e-06
204731_at	TGFBR3	3.49499422445994	0.000474082223618577	1.47758586439256	0.139518816977624	-0.794176472458081	0.427092797098365	-4.49729848420077	6.88261830966785e-06
208015_at	SMAD1	1.6509184275631	0.0987553888277783	0.366242513423919	0.714184160058304	1.7120409994177	0.0868892674344367	-3.38173547997849	0.000720308402566475
209651_at	TGFB1I1	4.66608154063924	3.07017661372179e-06	-1.89168400819947	0.0585332389992894	1.89533027974255	0.0580488024605028	-3.55072333616863	0.000384182807487692
212666_at	SMURF1	4.26361377494089	2.01156171453174e-05	-1.46511463765838	0.142889800220396	1.06821854590219	0.285422069274889	-3.63215291467087	0.000281073468517587
213578_at	BMPR1A	5.39725824653102	6.76745890790484e-08	0.476367048364973	0.633812957797574	-1.42513348282022	0.154118774940119	-3.64080548194676	0.000271793241611651
218284_at	SMAD3	3.04127461339729	0.00235581899244408	1.9729261881862	0.0485041093450763	-1.86264114457395	0.0625129173844669	-3.53208146750606	0.000412311550453809
225936_at	EID2	4.47541959341879	7.62655766005484e-06	-1.3707811902086	0.170443329413261	0.713756272650138	0.47537798600292	-3.4901947465137	0.000482679015209158
226563_at	SMAD2	4.30055769166934	1.70376831826931e-05	-0.399606081858379	0.689446718696502	0.633250755575615	0.526569977758822	-4.18863090182423	2.80654367643617e-05
227625_s_at	STUB1	3.37515232490593	0.000737762396529309	-2.92784227642799	0.00341326972789674	2.68205112925682	0.0073172873600551	-3.4763977293779	0.000508208740836342
235725_at	SMAD4	2.89177616806949	0.00383074862431011	1.18909328822332	0.234403099791491	0.499163238544669	0.61766444470918	-4.36848796624939	1.25115963716535e-05
