# Supplementary material for: Synovial phenotypes in rheumatoid arthritis correlate with response to biologic therapeutics
Source: Arthritis Res Ther. 2014 Apr 30;16(2):R90. doi: 10.1186/ar4555 (PMC4060385; doi:10.1186/ar4555)
Supplement: Additional file 1 — Lists of the Database for Annotation, Visualization and Integrated Discovery (DAVID) biological processes genes represented within the upregulated genes in the synovial subgroups. For each gene, we report differential gene expression between each group and all other samples. We provide the t-statistic values (positive or negative) with associated P-values for each group. L = lymphoid, M = myeloid, X = low inflammatory, F = fibroid. [file ar4555-S1.zip › Supplemental Upregulated Gene Processes/INTERPRO IPR003599:Immunoglobulin subtype.txt]

probeid	symbol	L_t_statistic	L_p_value	M_t_statistic	M_p_value	X_t_statistic	X_p_value	F_t_statistic	F_p_value
1552497_a_at	SLAMF6	-5.28795765145561	1.23702489982183e-07	1.03203569287513	0.302055521360468	0.500307129924428	0.616858889274805	2.66275100016723	0.00775053598307535
1552806_a_at	SIGLEC10	-5.0337002719505	4.81143127894731e-07	0.422858878600583	0.672398271877364	0.119462703894711	0.904908798316823	2.76044590393972	0.00577230400035591
1553196_a_at	FCRL3	-4.48146258782227	7.41373153939012e-06	0.0583295825418842	0.953486109964436	0.596981948473483	0.550519500002278	2.85249327385757	0.00433781731135481
1553857_at	IGSF22	-3.94927927015844	7.838952717172e-05	1.98969428545094	0.0466247579425143	0.00423560822650629	0.996620484116038	1.38831658143682	0.165040819191753
1554173_at	CD300LB	-3.73621502064372	0.000186816108252819	-0.948589691944848	0.342829449829334	1.64877606629093	0.0991936763005591	2.55297973998117	0.0106806441213099
1555656_at	CD300LG	-3.55669191170262	0.000375562789899757	2.22952979481225	0.025778785260215	-0.296795711992136	0.766622510072126	1.02556487899406	0.305096852761159
1555746_at	CD79B	-3.11551425684275	0.00183627056734869	2.44999725867844	0.0142858149455784	-0.241763951467702	0.808963097616065	0.308841345913823	0.757442248084458
1563316_at	NEGR1-IT1	-3.39977451388617	0.000674427546674042	1.82860487054151	0.067458970738538	1.09220634030899	0.274742547280061	1.42150256105742	0.155170864814218
203528_at	SEMA4D	-3.19454687500744	0.00140052701104018	-1.78838515393257	0.0737140405096046	0.134292114466952	0.893171601959768	3.74114482607001	0.000183189007947272
204118_at	CD48	-3.8142768853042	0.000136586349667912	-1.21916247073315	0.222782676165566	-0.371508233349379	0.710259063911701	4.28930942685508	1.79237882657351e-05
204830_x_at	PSG5	-3.72420850927782	0.000195934297287801	1.84815909376894	0.0645794780082549	0.539053241795076	0.589850177549943	0.928082408760749	0.353364935367455
204949_at	ICAM3	-3.34615102473204	0.000819432531786341	-0.249923845628829	0.802646267686621	0.247916493553689	0.804199043541067	2.94137911055779	0.00326758083627596
205602_x_at	PSG7	-3.35729763115486	0.000787097966140787	1.73242443946643	0.0831981732025845	1.04121942807895	0.297773846230484	1.47311029981331	0.140721453294556
205758_at	CD8A	-3.25466863939249	0.00113526614338784	-2.02404371299399	0.0429657863371375	0.936147478040182	0.349197373365923	3.42776848510421	0.000608576397121164
205948_at	PTPRT	-2.99220895572688	0.00276969980615553	1.63053583480864	0.102988454701955	-0.146687166734179	0.883378963208818	1.29834171218055	0.194170087932503
206398_s_at	CD19	-4.15519272737372	3.25026892141508e-05	0.96325415089104	0.335420111993403	-0.707456963436821	0.479282630363678	3.16967806964853	0.001526102051749
206520_x_at	SIGLEC6	-4.06482563396382	4.80702113932278e-05	2.12375690928465	0.0336905977812643	0.279363160824755	0.779966168210759	1.26266577859853	0.20670946402542
206674_at	FLT3	-3.47140183484183	0.000517759465834658	0.769384802735856	0.441664998140366	-0.741472914773633	0.458406835108677	2.49396258366994	0.0126326657509222
206761_at	CD96	-4.36430129946914	1.27536057845877e-05	-0.684584125493934	0.493606466102218	0.546085747600219	0.585007056950442	3.47050764699661	0.000519486449637136
206939_at	DCC	-3.73637466118193	0.000186697602716777	-0.714745223573036	0.474766570937389	2.04834461558985	0.0405263739296065	2.01562982773471	0.043838831249854
207452_s_at	CNTN5	-3.6479667587549	0.000264330507230305	1.42240516590907	0.154908819608247	1.74207756731664	0.0814950253641448	0.608068661660723	0.543142004661411
207485_x_at	BTN3A1	-3.09786891866846	0.00194920309475008	0.647226293731094	0.517485570261628	-1.11522744180481	0.264753102775671	3.04747563810782	0.00230775227301079
207509_s_at	LAIR2	-3.83747737468308	0.00012430848389659	-1.12047300489161	0.26251238393727	0.854181123207924	0.393004742580863	2.98276621108008	0.002856595336021
207840_at	CD160	-3.60408513465281	0.00031326194002476	0.810381183250613	0.417721225150349	0.491324171142939	0.623197240450025	2.61063894534194	0.0090373922332958
207979_s_at	CD8B	-4.11198744994477	3.92283203365416e-05	-0.142321308378902	0.88682623046577	1.81379056541201	0.0697101247169152	1.46837654014454	0.142002127025559
208037_s_at	MADCAM1	-3.67422957009077	0.000238574361016551	1.95304472675954	0.0508144342382239	0.944862534452303	0.34472917466023	0.869298945420123	0.384683743421694
208179_x_at	KIR2DL3	-3.13290556411562	0.00173087607847978	1.37649902363083	0.168667342822818	0.690141185460287	0.490105485050867	-0.32343699466588	0.746364349818134
208203_x_at	KIR2DS5	-3.14889892808052	0.00163889265662091	-0.400060204350589	0.689112216924779	1.02425786050519	0.305713619320241	2.75958662111926	0.00578750661272363
209670_at	TRAC	-4.06371734324093	4.82991416254704e-05	-1.21765524845803	0.223355152891839	0.400023020824157	0.689139603629477	3.40779680893409	0.000654909253416918
210313_at	LILRA4	-4.3087090190473	1.6421803051913e-05	1.43057631545206	0.152551834994552	-0.014999617876956	0.988032486728314	1.45009793616147	0.14703136670183
211583_x_at	NCR3	-4.46835314643162	7.88283939160835e-06	2.17030565807561	0.0299838150452286	0.466012965083518	0.641206270843276	1.58116310527681	0.113840906303071
211687_x_at	KIR3DL1	-4.61960742032783	3.84490592830362e-06	2.09034894644919	0.0365865908250079	0.168111513150133	0.866495568996478	2.00870714132888	0.0445683344978732
214551_s_at	CD7	-5.62018122943419	1.90782419283269e-08	0.78446910458459	0.432764996111352	0.925949866544294	0.354472145781299	1.99601638352957	0.0459322742698932
215255_at	IGSF9B	-3.05991780504564	0.0022140066073803	2.46340442007878	0.0137625415693147	1.89849111660206	0.0576315600711616	-2.5292474754472	0.0114308155528598
216617_s_at	MAG	-3.20782970441662	0.00133742761187427	2.40634272495013	0.0161132300630303	-0.159054568282718	0.873625897711307	-0.623151175580039	0.533185253513907
216676_x_at	KIR3DL3	-3.95805054702726	7.55665656780765e-05	0.648870970644003	0.516421853855816	1.11562992604728	0.264580710288396	1.95316756292888	0.0507998819377317
216959_x_at	NRCAM	-3.6918574336221	0.000222628136612112	2.5226028938836	0.0116490630831009	-0.158173292636671	0.874320264094797	0.322699971994373	0.746922506943344
217397_at	YME1L1	-3.41935956535215	0.00062769969292745	1.1307940605068	0.258141915440938	1.91318763963399	0.0557241773128746	0.404765857915345	0.685649670564191
217493_x_at	NCR2	-3.20495295235405	0.00135086669111846	-0.157581931038005	0.874786258442559	2.2900951871932	0.0220159024646569	0.765197326256915	0.444154141478453
220307_at	CD244	-4.16622769198271	3.09694330949371e-05	-0.510311236616696	0.609833487858346	0.820678453833875	0.41182954413533	3.15420165980308	0.00160940205711203
220336_s_at	GP6	-3.1388724542143	0.00169601704111249	1.65969339516537	0.096976304863467	0.923643192304192	0.35567222890336	0.830024201175706	0.406525199357788
220421_at	BTNL8	-4.3151829963186	1.59478351237453e-05	2.30026580413987	0.0214332677336405	1.09125641537254	0.275160201003662	0.0854343854564925	0.931916065957975
220485_s_at	SIRPG	-5.35856721680978	8.38937275917879e-08	0.27040112011038	0.786851706244151	1.00207170577478	0.316309082806041	2.72325450811064	0.00646427960995228
221112_at	IL1RAPL2	-4.05306200355244	5.05534978021849e-05	2.31541735901193	0.020590202647709	-0.743912024069388	0.456929787568255	1.34139070566101	0.179793785278397
221239_s_at	FCRL2	-5.00353510983338	5.62931449072954e-07	1.46299151771563	0.14346985643798	-0.134349065269059	0.89312656987268	2.45176887106242	0.014215678425006
221601_s_at	FAIM3	-4.17246347018726	3.01336567872161e-05	0.749769192585847	0.4533938140979	-0.776528318381685	0.437437198479434	3.24047584838222	0.00119332321762205
222838_at	SLAMF7	-3.12393402265612	0.00178453002682236	-1.51569684983664	0.12959618192093	0.117428979413196	0.906520132422254	3.43793850174117	0.000586172679289449
223755_at	KIRREL2	-3.15546584263734	0.00160244391720994	0.346148130174905	0.729231430152914	1.5474933554003	0.121744483026673	-0.0294931677998955	0.976471270808705
223807_at	IGSF1	-4.47947592556586	7.48306453830036e-06	0.552911287811921	0.580324219198558	1.53805241309331	0.124035957466869	1.44142126013214	0.149465863466782
224097_s_at	F11R	-3.92989631776997	8.49853407859097e-05	-0.466574388138408	0.640804465280139	0.616842169904711	0.537338903957174	2.86840550834231	0.00412550703241595
224401_s_at	FCRL4	-4.65257012880497	3.27844048394728e-06	1.65091568808622	0.0987559482852232	0.790028958880337	0.429510949575471	2.43210350097508	0.0150115037886953
224404_s_at	FCRL5	-3.36431474899319	0.000767354128281343	0.941727462276853	0.346332304429166	-1.38276114742272	0.166738269428479	2.83466292380435	0.00458745176198899
226147_s_at	PIGR	-3.05812986323887	0.00222725962411523	1.01677161303327	0.309262211651225	-0.00458330076604346	0.996343068339711	2.38130202316653	0.0172516537298756
228094_at	AMICA1	-3.04847300043824	0.00230010569908543	-2.03271664409476	0.0420812899946814	0.983575474715324	0.325324407189498	3.27816744354093	0.00104485171202754
228849_at	NTRK3	-3.0517359374368	0.00227525129372448	1.36667825863857	0.17172632842075	1.23957993952496	0.215130949116322	0.454760173750461	0.649281834244236
229244_at	LSAMP	-3.32487614491497	0.000884594042870099	2.7224214105725	0.0064806004228015	-0.276373527636675	0.782261215509345	0.899196894958729	0.368547901740733
229276_at	IGSF9	-3.27190204356517	0.00106828382664921	0.953239543332075	0.340468829897206	1.17728495142245	0.2390819307607	0.340182242804968	0.733719325374549
231496_at	FCAMR	-3.21138675440319	0.00132098101791366	-1.16283772537189	0.244895485903071	3.25812460339859	0.00112153011906011	0.649647177025646	0.515920226164566
232061_at	SDK2	-3.2142042377842	0.00130808660390972	2.03095594328613	0.0422595954024217	-0.243318434347174	0.807758749743657	-0.0614032422572922	0.951038076395284
232891_at	SIRPD	-3.44018703181014	0.000581324123471871	0.234570088048174	0.814542452013344	1.39750986191423	0.162260457477884	2.15050666530783	0.0315152782855378
234370_at	VSIG1	-3.2152307006301	0.00130341786268791	1.7955158318023	0.0725717028863123	0.239762355381128	0.810514516326238	0.586472332680115	0.557558214711056
235372_at	FCRLA	-4.38124865368456	1.18007077553416e-05	1.52158986273085	0.128112036588161	-0.260313232195397	0.794622193223682	2.42507148050564	0.0153054604147945
235583_at	ILDR1	-3.43775990848888	0.000586559393353353	-0.0853945855305131	0.931947706072304	0.244126124972983	0.807133164685745	2.68548297826135	0.0072425658581445
236226_at	BTLA	-4.28448938157045	1.83167858375276e-05	-0.49938614596479	0.617507431900382	1.29024667936246	0.196965172065389	2.61787422465537	0.00884800744566486
240070_at	TIGIT	-4.08625925698923	4.38400907096663e-05	-1.04181274625568	0.297498628830674	0.529508491374965	0.596452814034071	3.43065212773223	0.000602144339781127
243968_x_at	FCRL1	-5.58107499256059	2.39067238867067e-08	2.09664383070348	0.0360252409341152	0.637538607686493	0.523774143011751	2.03523660507098	0.0418272024953235
244716_x_at	TMIGD2	-4.08353709893906	4.43570596665169e-05	1.84410268498477	0.0651683238768282	0.97031663686988	0.33188880387011	0.376165527583291	0.706793881243019
1553769_at	SLAMF9	1.1572056149738	0.247188501837737	-4.77305197777529	1.81467669760393e-06	2.2318469743163	0.025625188317713	1.61247024082309	0.106859807776896
1554503_a_at	OSCAR	-0.089229610905645	0.928899442026896	-5.03289654997258	4.83165447136582e-07	2.23684042503482	0.0252968806690001	2.05036815824541	0.0403286474889414
1559034_at	SIRPB2	-1.50842918308987	0.131444875931931	-3.51028783570941	0.000447631662375743	0.570390284576584	0.568413081361787	3.00973390308786	0.00261479902844998
201952_at	ALCAM	1.65476678842989	0.0979719695061119	-4.43790329063101	9.08442367358727e-06	2.01981119981662	0.0434031074767047	-0.318256006018123	0.750290785855039
202637_s_at	ICAM1	0.207458399503142	0.835651899303107	-5.07397749955727	3.8961974185689e-07	2.14385356536495	0.0320447414719249	2.3701087460665	0.0177829479243705
206120_at	CD33	0.361169340434085	0.717972898198417	-3.95372732944101	7.69457235618275e-05	-0.286763047190963	0.774293788744162	2.78931144272006	0.00528207409535541
206420_at	IGSF6	-0.0799739523580166	0.936257980572496	-3.81843816066055	0.000134303269240855	0.314402378508496	0.753215482541696	2.07943546172904	0.0375774704748038
206881_s_at	LILRA3	-0.708839294636282	0.478424292217805	-5.17164255570472	2.32067326053734e-07	3.12804582792018	0.00175975254881917	2.20978425631131	0.0271202512254949
206906_at	ICAM5	0.853323276432063	0.393480157287889	-4.06754384568097	4.7513081280687e-05	1.41347321164346	0.157516787485275	1.91092411281628	0.0560144760210819
207104_x_at	LILRB1	-2.30002612996138	0.0214468417224849	-3.73180898545833	0.000190114870790884	0.980935639210317	0.326624599266766	3.42550549026227	0.000613668795402979
207224_s_at	SIGLEC7	-0.949949912080437	0.342137818091251	-4.13027584756075	3.62342851990458e-05	0.756168276338258	0.449548399050523	3.62990347720596	0.000283534257473582
207270_x_at	CD300C	0.574638581587014	0.565535817598537	-4.36784869149112	1.25482639060113e-05	1.69651753546383	0.0897880671056656	2.06000393465564	0.0393982931895591
208594_x_at	LILRA6	-0.413056538848366	0.679565234654023	-3.97785234734689	6.95429654358119e-05	0.576329447967861	0.564392586560079	2.93378897636996	0.00334855567714499
209596_at	MXRA5	1.27106371558182	0.203706129570514	-3.72109018287346	0.000198369979375825	2.73159497244807	0.00630291224531788	0.780533933265983	0.43507675410543
210146_x_at	LILRB2	-1.21255725850931	0.225299281136605	-4.11164086820186	3.92872654134335e-05	1.43060765504428	0.152542847860129	2.32123217792546	0.0202744159430362
210152_at	LILRB4	-2.43164602816598	0.015030474977709	-3.50879630606882	0.000450149348033721	0.965061868892252	0.33451394046646	3.1889266191187	0.00142804312339454
210569_s_at	SIGLEC9	-0.825558456158461	0.409054707730796	-4.05914270411268	4.92550702479025e-05	1.07592432712094	0.281961230282664	2.85331380666485	0.00432663157383585
210660_at	LILRA1	-0.718139443326415	0.472671395484983	-3.5373171984971	0.000404222996009749	1.00567272464763	0.314573148946688	2.48149178677386	0.0130834536955921
210992_x_at	FCGR2C	-1.33806241445695	0.180876243121851	-3.44044407930674	0.000580772230774407	0.058363451936123	0.953459132060836	3.11533957180737	0.00183735847902756
211101_x_at	LILRA2	0.604761472688611	0.545337564616104	-3.90898140341984	9.26891361491006e-05	0.158462620282837	0.874092289089887	2.4191477618131	0.0155570076136223
217078_s_at	CD300A	0.18478435983436	0.853398194300884	-4.82240911080648	1.41845018812977e-06	1.06891299539707	0.285109004086435	2.74133249544441	0.00611910926234417
219434_at	TREM1	0.71013896539117	0.477618047571954	-3.43001342795288	0.000603563501050389	0.441964113805801	0.658515222083491	0.722649481275428	0.469895344255789
219788_at	PILRA	-1.19602403060771	0.231687322734693	-4.70038368483607	2.59690310404878e-06	1.2886448364973	0.197521736738929	3.50249624043681	0.000460930294549497
220049_s_at	PDCD1LG2	-1.49047462970167	0.136099639429795	-3.46500144084239	0.000530239697040729	1.41165545617895	0.158051589930678	2.77508188781998	0.0055188320165411
227262_at	HAPLN3	-0.440334588228336	0.659694840406167	-3.49609081151156	0.000472138172828182	2.96308579352895	0.00304575234670168	1.23444579432877	0.217036978006541
227458_at	CD274	-1.24836840405947	0.21189631978455	-4.28331005167106	1.8414183814288e-05	2.09267467074678	0.0363783309812862	2.77487390046515	0.00552236251873535
238452_at	FCRLB	1.38311443371489	0.166629934372515	-4.08583083462357	4.39210723077316e-05	1.58652158585739	0.11262119687117	1.51425201312886	0.129962091607521
