# Supplementary material for: Synovial phenotypes in rheumatoid arthritis correlate with response to biologic therapeutics
Source: Arthritis Res Ther. 2014 Apr 30;16(2):R90. doi: 10.1186/ar4555 (PMC4060385; doi:10.1186/ar4555)
Supplement: Additional file 1 — Lists of the Database for Annotation, Visualization and Integrated Discovery (DAVID) biological processes genes represented within the upregulated genes in the synovial subgroups. For each gene, we report differential gene expression between each group and all other samples. We provide the t-statistic values (positive or negative) with associated P-values for each group. L = lymphoid, M = myeloid, X = low inflammatory, F = fibroid. [file ar4555-S1.zip › Supplemental Upregulated Gene Processes/INTERPRO IPR013106:Immunoglobulin V-set.txt]

probeid	symbol	L_t_statistic	L_p_value	M_t_statistic	M_p_value	X_t_statistic	X_p_value	F_t_statistic	F_p_value
1552497_a_at	SLAMF6	-5.28795765145561	1.23702489982183e-07	1.03203569287513	0.302055521360468	0.500307129924428	0.616858889274805	2.66275100016723	0.00775053598307535
1552806_a_at	SIGLEC10	-5.0337002719505	4.81143127894731e-07	0.422858878600583	0.672398271877364	0.119462703894711	0.904908798316823	2.76044590393972	0.00577230400035591
1553196_a_at	FCRL3	-4.48146258782227	7.41373153939012e-06	0.0583295825418842	0.953486109964436	0.596981948473483	0.550519500002278	2.85249327385757	0.00433781731135481
1554173_at	CD300LB	-3.73621502064372	0.000186816108252819	-0.948589691944848	0.342829449829334	1.64877606629093	0.0991936763005591	2.55297973998117	0.0106806441213099
1555656_at	CD300LG	-3.55669191170262	0.000375562789899757	2.22952979481225	0.025778785260215	-0.296795711992136	0.766622510072126	1.02556487899406	0.305096852761159
1555746_at	CD79B	-3.11551425684275	0.00183627056734869	2.44999725867844	0.0142858149455784	-0.241763951467702	0.808963097616065	0.308841345913823	0.757442248084458
1563316_at	NEGR1-IT1	-3.39977451388617	0.000674427546674042	1.82860487054151	0.067458970738538	1.09220634030899	0.274742547280061	1.42150256105742	0.155170864814218
204579_at	FGFR4	-3.07472709210775	0.00210698076765068	0.461841768789443	0.64419484523314	2.12169086894078	0.0338638279861603	0.473266313091396	0.636023243957022
204830_x_at	PSG5	-3.72420850927782	0.000195934297287801	1.84815909376894	0.0645794780082549	0.539053241795076	0.589850177549943	0.928082408760749	0.353364935367455
205049_s_at	CD79A	-3.25613015745609	0.0011294383464844	0.886440015683944	0.375380570294228	-1.47418579907006	0.140431729048026	2.81752566565578	0.0048395718963028
205602_x_at	PSG7	-3.35729763115486	0.000787097966140787	1.73242443946643	0.0831981732025845	1.04121942807895	0.297773846230484	1.47311029981331	0.140721453294556
205758_at	CD8A	-3.25466863939249	0.00113526614338784	-2.02404371299399	0.0429657863371375	0.936147478040182	0.349197373365923	3.42776848510421	0.000608576397121164
205831_at	CD2	-4.20209902449802	2.6446280056137e-05	-0.6555084847193	0.512140500469545	-0.205124995100482	0.83747448914808	3.81016613248893	0.000138877572725034
205929_at	GPA33	-4.41336694440903	1.01780567758204e-05	1.20133814747162	0.229620200121396	1.2147671349254	0.224455061721528	2.39889976613408	0.0164445059633025
206520_x_at	SIGLEC6	-4.06482563396382	4.80702113932278e-05	2.12375690928465	0.0336905977812643	0.279363160824755	0.779966168210759	1.26266577859853	0.20670946402542
206761_at	CD96	-4.36430129946914	1.27536057845877e-05	-0.684584125493934	0.493606466102218	0.546085747600219	0.585007056950442	3.47050764699661	0.000519486449637136
207452_s_at	CNTN5	-3.6479667587549	0.000264330507230305	1.42240516590907	0.154908819608247	1.74207756731664	0.0814950253641448	0.608068661660723	0.543142004661411
207485_x_at	BTN3A1	-3.09786891866846	0.00194920309475008	0.647226293731094	0.517485570261628	-1.11522744180481	0.264753102775671	3.04747563810782	0.00230775227301079
207634_at	PDCD1	-4.36598750039225	1.26556029040716e-05	0.703692091908582	0.481624627785252	1.73169756561677	0.0833275778404517	1.37020852397299	0.170621971357485
207979_s_at	CD8B	-4.11198744994477	3.92283203365416e-05	-0.142321308378902	0.88682623046577	1.81379056541201	0.0697101247169152	1.46837654014454	0.142002127025559
209670_at	TRAC	-4.06371734324093	4.82991416254704e-05	-1.21765524845803	0.223355152891839	0.400023020824157	0.689139603629477	3.40779680893409	0.000654909253416918
211583_x_at	NCR3	-4.46835314643162	7.88283939160835e-06	2.17030565807561	0.0299838150452286	0.466012965083518	0.641206270843276	1.58116310527681	0.113840906303071
211633_x_at	IGHG1	-3.27766691794621	0.00104670601437511	0.403440309518589	0.686624380875571	-1.51892573490997	0.128781347788283	3.22568636924073	0.00125672996467673
211908_x_at	IGK	-3.11523714481731	0.0018379966540574	0.789783177619049	0.429654498307761	-1.71715750245046	0.0859505521982896	2.96635214202411	0.00301358769405419
213193_x_at	TRBC1	-3.8198649266964	0.00013352878741536	-1.1275100086572	0.25952704593237	0.222336308515611	0.824052111856101	3.79696172125111	0.000146484701216523
214551_s_at	CD7	-5.62018122943419	1.90782419283269e-08	0.78446910458459	0.432764996111352	0.925949866544294	0.354472145781299	1.99601638352957	0.0459322742698932
215255_at	IGSF9B	-3.05991780504564	0.0022140066073803	2.46340442007878	0.0137625415693147	1.89849111660206	0.0576315600711616	-2.5292474754472	0.0114308155528598
216560_x_at	IGLC1	-3.34604392787804	0.000819749095986043	1.11859211101422	0.263314324327846	-2.06729696126807	0.0387063081971923	3.11746711610026	0.00182414868843925
216617_s_at	MAG	-3.20782970441662	0.00133742761187427	2.40634272495013	0.0161132300630303	-0.159054568282718	0.873625897711307	-0.623151175580039	0.533185253513907
217397_at	YME1L1	-3.41935956535215	0.00062769969292745	1.1307940605068	0.258141915440938	1.91318763963399	0.0557241773128746	0.404765857915345	0.685649670564191
217493_x_at	NCR2	-3.20495295235405	0.00135086669111846	-0.157581931038005	0.874786258442559	2.2900951871932	0.0220159024646569	0.765197326256915	0.444154141478453
220068_at	VPREB3	-3.97770109621953	6.95872031975544e-05	2.70341239169881	0.00686321147731994	-2.30339131803133	0.021256937409242	2.79938756868483	0.00512001314071073
220421_at	BTNL8	-4.3151829963186	1.59478351237453e-05	2.30026580413987	0.0214332677336405	1.09125641537254	0.275160201003662	0.0854343854564925	0.931916065957975
220485_s_at	SIRPG	-5.35856721680978	8.38937275917879e-08	0.27040112011038	0.786851706244151	1.00207170577478	0.316309082806041	2.72325450811064	0.00646427960995228
221239_s_at	FCRL2	-5.00353510983338	5.62931449072954e-07	1.46299151771563	0.14346985643798	-0.134349065269059	0.89312656987268	2.45176887106242	0.014215678425006
222838_at	SLAMF7	-3.12393402265612	0.00178453002682236	-1.51569684983664	0.12959618192093	0.117428979413196	0.906520132422254	3.43793850174117	0.000586172679289449
223755_at	KIRREL2	-3.15546584263734	0.00160244391720994	0.346148130174905	0.729231430152914	1.5474933554003	0.121744483026673	-0.0294931677998955	0.976471270808705
224097_s_at	F11R	-3.92989631776997	8.49853407859097e-05	-0.466574388138408	0.640804465280139	0.616842169904711	0.537338903957174	2.86840550834231	0.00412550703241595
224404_s_at	FCRL5	-3.36431474899319	0.000767354128281343	0.941727462276853	0.346332304429166	-1.38276114742272	0.166738269428479	2.83466292380435	0.00458745176198899
226147_s_at	PIGR	-3.05812986323887	0.00222725962411523	1.01677161303327	0.309262211651225	-0.00458330076604346	0.996343068339711	2.38130202316653	0.0172516537298756
228094_at	AMICA1	-3.04847300043824	0.00230010569908543	-2.03271664409476	0.0420812899946814	0.983575474715324	0.325324407189498	3.27816744354093	0.00104485171202754
229276_at	IGSF9	-3.27190204356517	0.00106828382664921	0.953239543332075	0.340468829897206	1.17728495142245	0.2390819307607	0.340182242804968	0.733719325374549
231496_at	FCAMR	-3.21138675440319	0.00132098101791366	-1.16283772537189	0.244895485903071	3.25812460339859	0.00112153011906011	0.649647177025646	0.515920226164566
232891_at	SIRPD	-3.44018703181014	0.000581324123471871	0.234570088048174	0.814542452013344	1.39750986191423	0.162260457477884	2.15050666530783	0.0315152782855378
234370_at	VSIG1	-3.2152307006301	0.00130341786268791	1.7955158318023	0.0725717028863123	0.239762355381128	0.810514516326238	0.586472332680115	0.557558214711056
236226_at	BTLA	-4.28448938157045	1.83167858375276e-05	-0.49938614596479	0.617507431900382	1.29024667936246	0.196965172065389	2.61787422465537	0.00884800744566486
236341_at	CTLA4	-4.19121766917059	2.77473151032854e-05	-1.13110612024763	0.258010563669519	0.967855637543193	0.333116589088327	3.19724755236331	0.0013874794639084
240070_at	TIGIT	-4.08625925698923	4.38400907096663e-05	-1.04181274625568	0.297498628830674	0.529508491374965	0.596452814034071	3.43065212773223	0.000602144339781127
243968_x_at	FCRL1	-5.58107499256059	2.39067238867067e-08	2.09664383070348	0.0360252409341152	0.637538607686493	0.523774143011751	2.03523660507098	0.0418272024953235
