# Supplementary material for: Synovial phenotypes in rheumatoid arthritis correlate with response to biologic therapeutics
Source: Arthritis Res Ther. 2014 Apr 30;16(2):R90. doi: 10.1186/ar4555 (PMC4060385; doi:10.1186/ar4555)
Supplement: Additional file 1 — Lists of the Database for Annotation, Visualization and Integrated Discovery (DAVID) biological processes genes represented within the upregulated genes in the synovial subgroups. For each gene, we report differential gene expression between each group and all other samples. We provide the t-statistic values (positive or negative) with associated P-values for each group. L = lymphoid, M = myeloid, X = low inflammatory, F = fibroid. [file ar4555-S1.zip › Supplemental Upregulated Gene Processes/KEGG_PATHWAY hsa04060:Cytokine-cytokine receptor interaction.txt]

probeid	symbol	L_t_statistic	L_p_value	M_t_statistic	M_p_value	X_t_statistic	X_p_value	F_t_statistic	F_p_value
1552584_at	IL12RB1	-3.03792481210217	0.00238216439544179	-3.16435269116982	0.0015543063692993	1.78843480102332	0.0737060364915697	2.90765260441843	0.00364156604625585
1552892_at	TNFRSF13C	-4.96480876752789	6.87744129304638e-07	2.67231347859275	0.00753308478425564	0.218327162711684	0.827174234294286	1.4305472991836	0.152560156237583
1552915_at	IFNL2	-3.60453543635502	0.000312719339610309	1.38212393153455	0.16693380520089	0.345463822878971	0.729745739368249	1.05805108404213	0.290032280854884
1552917_at	IFNL1	-3.28758177121137	0.00101053571655762	2.04908111739718	0.0404543132001547	-1.09857810299634	0.271952264821791	1.10503595934742	0.269144140280423
1553574_at	IFNE	-4.07304033579095	4.64051613636787e-05	2.47380055587843	0.0133685124143149	-0.44936533612552	0.65316818126069	1.45165920433825	0.146596544135808
1555759_a_at	CCL5	-3.24573236674197	0.0011715083294225	-2.44285050979942	0.0145718573363591	0.970757768176474	0.331669034265428	3.79114917003406	0.000149956233524541
1559754_at	LTB	-4.60704792690242	4.08450911694807e-06	1.6861356997389	0.0917698205593747	0.896227995582292	0.370131113936402	0.676315886849925	0.498840186091458
1561853_a_at	IL23R	-3.13353736187555	0.00172715412300603	0.796224810497401	0.425901473361615	0.942639972135235	0.345865200300345	1.15389199179377	0.248544590068571
203915_at	CXCL9	-3.33355649772991	0.000857448048264468	-1.97180025944201	0.0486325497178913	1.72538969531166	0.0844574209174591	2.50888139501116	0.0121114923511136
204116_at	IL2RG	-3.73050148603574	0.000191104269540886	-1.92143496916205	0.0546770348300755	0.587274094341526	0.557019702736394	3.59249146432738	0.000327539203412841
205242_at	CXCL13	-4.033507051228	5.49525592232119e-05	-0.686694509580132	0.492275336827808	0.248417271290825	0.803811597162368	3.71553747766824	0.000202777696916003
205291_at	IL2RB	-5.04455068523286	4.54627798444351e-07	-0.243832556715882	0.807360529473127	0.755764206297222	0.449790669381103	3.799740432571	0.000144851989518837
206150_at	CD27	-3.35203833240173	0.000802203900147499	0.132118685631108	0.894890429705114	-1.02874187728885	0.303601109557652	3.21292124685373	0.00131394383165756
206336_at	CXCL6	-3.17187410301142	0.00151460928430227	1.96226810329766	0.0497314165436141	-2.48682713626945	0.0128888814734859	2.65934729002494	0.00782928344078102
206337_at	CCR7	-4.77566217244424	1.79129470162363e-06	-0.236420540876498	0.813106382704957	0.261078593303488	0.794031926172558	3.36646237673712	0.000761403940968471
206641_at	TNFRSF17	-3.62038723550626	0.000294169661111814	0.554525121889255	0.579219579496562	-1.09201240494793	0.274827779699866	3.10113907472918	0.00192780392920484
206674_at	FLT3	-3.47140183484183	0.000517759465834658	0.769384802735856	0.441664998140366	-0.741472914773633	0.458406835108677	2.49396258366994	0.0126326657509222
206926_s_at	IL11	-3.02523234016619	0.00248445335328702	0.639599714725312	0.522432940931852	-0.327550556865161	0.743251545167215	2.9415931410172	0.00326532354910489
206974_at	CXCR6	-4.29440357891749	1.75171790096906e-05	0.0744166537515762	0.940678865177343	0.4105044050397	0.681436016564338	2.62051347691343	0.0087798120479938
206975_at	LTA	-3.62402178773837	0.000290064307870873	-0.174027581031841	0.861843803965464	2.33715338626149	0.0194313076418186	1.60129472171927	0.109311814794526
206978_at	CCR2	-3.20790272801085	0.00133708808463116	-1.90044080640858	0.0573754391313998	0.768927263670272	0.441936581787435	3.13049973709352	0.00174511655587872
206983_at	CCR6	-5.1239829278098	2.99175673245998e-07	2.02355104582598	0.0430164984876268	-0.226728589940282	0.820634817493984	2.03875516738722	0.0414745994560816
206988_at	CCL25	-4.17017726694591	3.0437554648094e-05	0.99281590376475	0.320799797697171	0.786767854598751	0.43141786714296	2.04993287547184	0.040371111078982
207533_at	CCL1	-3.36782205210227	0.000757659020436194	2.12256436757431	0.0337904954938942	0.388872840968713	0.697370254989292	0.287898211949998	0.773424685357554
207861_at	CCL22	-4.35346043491684	1.34011900725904e-05	-0.832663930067274	0.405034391644979	2.01002977077631	0.0444281715005621	2.86182697447382	0.00421211133605844
207892_at	CD40LG	-3.27717776568862	0.00104852112335321	-0.0528991751465769	0.957812246875859	-0.0908944261956128	0.92757648817506	3.11080124812293	0.0018658308608824
207900_at	CCL17	-2.99263548916659	0.00276583229292708	0.385867517575957	0.699594829177045	0.429368766112081	0.667654926234384	0.870830192537351	0.383846981157753
207906_at	IL3	-3.76249047347698	0.000168234493907976	0.579185117461897	0.562464336662234	1.46636381851401	0.142549354332011	0.61283330235949	0.539986637753601
207955_at	CCL27	-3.54193080926777	0.000397218640313363	2.69805828713384	0.00697458102318575	0.374987627744504	0.707669707637835	-0.490450970721565	0.623814869632877
207964_x_at	IFNA4	-3.53615518435056	0.000406005259530552	1.44569101368079	0.148264041974234	0.444918403358068	0.656378770506043	2.09239824455239	0.036403030883235
208059_at	CCR8	-4.33696722401734	1.44469181291864e-05	1.41393883350339	0.157380017576243	-0.000179742062844042	0.999856586601751	2.41810286345924	0.0156017540691485
208182_x_at	IFNA14	-3.06837651452223	0.00215228122965464	1.50482644071264	0.132368861275946	1.35253415130113	0.17620465363064	0.899082366160554	0.368608897763963
208259_x_at	IFNA7	-4.1865110697635	2.83287166238461e-05	1.24008095509062	0.214945597279285	1.06762175762689	0.28569129336471	2.04031463200363	0.0413191288781393
208261_x_at	IFNA10	-3.13329341300815	0.00172859036610703	1.84885472731835	0.0644789392520275	0.395045484088723	0.692809362708152	1.90271201965743	0.0570782755329536
208376_at	CCR4	-4.12293530242134	3.74089795222622e-05	0.886405776255613	0.37539901382151	1.1145109319763	0.265060190582865	2.43135710671568	0.0150424672963943
208548_at	IFNA6	-3.42659862680744	0.000611203988826581	0.887970378017442	0.374556791814669	1.04057762662806	0.298071744639177	1.54245034842833	0.122964352204279
210354_at	IFNG	-4.35844736210742	1.30994908607204e-05	-0.327171811458478	0.743537973984504	0.861067201624522	0.389201134788732	2.82982128321434	0.00465744737951508
211145_x_at	IFNA21	-3.87928901314831	0.00010476556071078	1.54754287236605	0.121732552291746	-0.563163086545201	0.573323899164012	2.322131610622	0.0202259494950967
211338_at	IFNA2	-3.74507847501061	0.000180342428160897	1.64834424332569	0.0992822069832109	0.553916060157909	0.579636355053189	1.95242825852625	0.050887519469868
211405_x_at	IFNA17	-3.09147900871344	0.00199164788297592	1.23778437209372	0.215796169329082	-0.130596551005566	0.896094484336066	1.58609526743091	0.112717857679685
216734_s_at	CXCR5	-3.68099316195126	0.000232333310729211	2.42089573223224	0.0154824054166025	-0.166059071546875	0.868110479772958	-0.290300805150143	0.771586152904138
220048_at	EDAR	-3.71417773591705	0.000203870992196193	2.50101621140117	0.0123838299214177	1.64041726711484	0.100918594109471	-0.828410721670414	0.40743803503836
221271_at	IL21	-4.52297531732814	6.09798344379773e-06	1.44384893951116	0.148781628152076	2.02687469539307	0.0426753608030539	1.45697759778835	0.145122720500562
221658_s_at	IL21R	-3.63488949895778	0.000278106744355135	-2.23490766895522	0.0254235204793586	1.73812214710156	0.0821894464992449	3.20278975232406	0.00136105426739946
226218_at	IL7R	-3.40237434206781	0.0006680436908384	-1.82213970275514	0.0684339394582052	0.338024936357539	0.73534443151446	3.97975485274122	6.89887900763218e-05
237493_at	IL22RA2	-4.2725439694603	1.93264306992535e-05	2.96895486019239	0.00298818014940474	0.218329526958737	0.827172392326445	1.60625809131366	0.108217371527024
396_f_at	EPOR	-4.19070730696988	2.78098069057303e-05	3.08026995777702	0.00206815840248375	-0.715252891615346	0.474452874935311	0.824154230872849	0.40985202718772
201642_at	IFNGR2	2.06636574286439	0.038794085922482	-4.76613632047044	1.87805331657924e-06	0.844269108518614	0.398519144741047	1.18749244543393	0.235033575109413
202859_x_at	IL8	0.518336313296797	0.604223698094546	-4.64139360157618	3.46089017956424e-06	1.42810128163222	0.153262864152713	3.53549952467094	0.000407014128027232
203233_at	IL4R	-0.263487896584403	0.79217457821406	-4.56880820593875	4.90534479743931e-06	2.14632935242288	0.0318468307802879	2.13044443416586	0.0331350597942263
203508_at	TNFRSF1B	-1.84678736419908	0.0647781108946118	-3.57888822060021	0.000345067123528805	1.37621245485522	0.168756020616282	2.79694563771489	0.00515887029134715
204436_at	PLEKHO2	-0.234009209919505	0.814977852523235	-3.85848117560911	0.000114097414753883	-0.114078876385523	0.909175278497751	3.57999097035225	0.000343614175569503
204533_at	CXCL10	-1.26135928616872	0.207179576493122	-4.0704166421279	4.69309242406377e-05	1.75192310136461	0.0797871842227352	2.82303760991037	0.00475714583533357
205099_s_at	CCR1	-0.306572845060312	0.759168557207197	-4.78903222406395	1.67599483541558e-06	1.29970363654214	0.193702712664604	2.63454662321079	0.00842503785887475
205476_at	CCL20	0.997784902547432	0.31838379279242	-4.63324816218636	3.59995131677239e-06	2.06849177928328	0.0385939304959683	1.62596456723994	0.103957350072795
206148_at	IL3RA	0.325877004457033	0.74451744855004	-3.98635944657292	6.7097211876361e-05	3.34178842066338	0.000832420027733207	0.718490660104506	0.472454888285127
206407_s_at	CCL13	-0.495905656865339	0.619961029111772	-4.31841026474587	1.57164612670526e-05	1.9953736966422	0.0460022723531984	2.1359822061791	0.0326809847387463
206508_at	CD70	2.2299721415342	0.0257494024529181	-3.48240182077452	0.000496947965819722	3.6879514034778	0.000226072764022353	-2.27096901190485	0.0231489592770172
206991_s_at	CCR5	-2.21069230877804	0.0270572637479579	-3.69093773624325	0.000223434730721066	1.22767830338792	0.219567898163637	3.64394347756584	0.000268499165390355
207375_s_at	IL15RA	-0.329241360622003	0.741973297090937	-4.15729150212261	3.22056291456207e-05	2.48749791217743	0.0128646013452957	1.70386165270171	0.0884070912635332
207688_s_at	INHBC	2.63407149681422	0.00843683670333776	-3.88203267843452	0.000103590261091075	2.17873048642588	0.0293518114307887	-0.0206243801351736	0.983545294113722
207850_at	CXCL3	0.317645752724819	0.750753697502712	-4.95761582363414	7.13692947494119e-07	1.9881708466487	0.0467929335681328	2.71676888184557	0.00659231882196
208075_s_at	CCL7	1.12620183531721	0.260080231404785	-5.70591923035852	1.15733058113951e-08	2.4360631683179	0.0148481776438078	2.05060073202975	0.0403059745072778
210133_at	CCL11	-0.115821504701269	0.907794018504158	-4.14306245102552	3.42712576774678e-05	2.03155057832198	0.0421993056233468	2.44360324184058	0.0145414938094552
210512_s_at	VEGFA	3.4750316579799	0.000510803834296506	-5.11591101577898	3.12258866042069e-07	2.33552174712929	0.0195162790771652	-0.528512253792157	0.59714390275614
214038_at	CCL8	0.888248830008275	0.374407024219261	-4.69819980140741	2.62481943078403e-06	1.06593245191472	0.286454306024978	3.38384104549614	0.000714807374201683
214974_x_at	CXCL5	1.19073661268501	0.233757140650915	-5.60515595760712	2.08094696815836e-08	2.51749487187857	0.0118193461441861	2.08767256690324	0.0368275067670819
216598_s_at	CCL2	2.87180863360612	0.00408134300517773	-5.09409065778078	3.50450666337096e-07	1.28078818929052	0.200268221475321	1.81275135725698	0.0698703286645145
217371_s_at	IL15	-0.162027429586971	0.871284269877967	-4.09353900988483	4.24855144988011e-05	0.484940094774831	0.627718892884974	2.40124894721824	0.0163393067390607
218368_s_at	TNFRSF12A	3.42598108352223	0.000612595292220314	-3.81184753329405	0.000137936063609604	2.1140869646899	0.0345079632150894	-0.858748865220148	0.390479187112396
223454_at	CXCL16	-0.24255592037799	0.808349456716329	-4.15859651133346	3.20222209860186e-05	-0.0164695991124449	0.986859756827457	3.34918546417707	0.000810510123188121
223502_s_at	TNFSF13B	-2.09589201731257	0.036091895826661	-3.55597733186501	0.00037658519959737	0.936495364660886	0.349018310648384	3.89139474812056	9.96728358913777e-05
227060_at	RELT	-1.20710160266918	0.227393159900955	-3.69494219725216	0.000219942648470844	0.886896408129579	0.375134781843626	3.3438551413952	0.000826243768380023
230631_s_at	IL10RB-AS1	0.582817285790212	0.560016372569994	-3.62084751420836	0.000293646766924316	0.176468660547438	0.859925785337338	2.31641036041595	0.0205359737181098
39402_at	IL1B	0.220062029004556	0.825822868740918	-4.66275348977535	3.12026421934687e-06	2.02260203954931	0.0431143259920474	2.80563570480331	0.00502179134585305
