# Supplementary material for: Synovial phenotypes in rheumatoid arthritis correlate with response to biologic therapeutics
Source: Arthritis Res Ther. 2014 Apr 30;16(2):R90. doi: 10.1186/ar4555 (PMC4060385; doi:10.1186/ar4555)
Supplement: Additional file 1 — Lists of the Database for Annotation, Visualization and Integrated Discovery (DAVID) biological processes genes represented within the upregulated genes in the synovial subgroups. For each gene, we report differential gene expression between each group and all other samples. We provide the t-statistic values (positive or negative) with associated P-values for each group. L = lymphoid, M = myeloid, X = low inflammatory, F = fibroid. [file ar4555-S1.zip › Supplemental Upregulated Gene Processes/KEGG_PATHWAY hsa04144:Endocytosis.txt]

probeid	symbol	L_t_statistic	L_p_value	M_t_statistic	M_p_value	X_t_statistic	X_p_value	F_t_statistic	F_p_value
201276_at	RAB5B	3.31976786708226	0.000900939298891621	0.971241206614712	0.331428295501718	-0.680009604823404	0.496498457655698	-4.2073802939289	2.58359367127865e-05
201962_s_at	RNF41	2.91777596426258	0.00352541447783122	-1.67977011333941	0.093002207663464	2.24135793072726	0.0250030080118806	-4.4381291415347	9.07489897462352e-06
203354_s_at	PSD3	3.41676263266166	0.000633717609164568	-0.935667887319204	0.349444321882371	1.51721745114508	0.12921194908112	-4.11623942605989	3.85119611685942e-05
203464_s_at	EPN2	4.59268169862515	4.37612717402391e-06	1.09391946198346	0.27399043343673	-1.28461078724419	0.198928475348237	-3.70173823203603	0.000214133190768686
203883_s_at	RAB11FIP2	4.22373599343598	2.4029607365992e-05	0.415564423232361	0.677728808817823	-0.362849095142814	0.71671765312716	-4.34502888527368	1.39264157306383e-05
203907_s_at	IQSEC1	1.97174786570419	0.0486385334832992	-0.99930956012021	0.31764487606416	0.76481002195292	0.444384768967151	-3.93735086014202	8.23888793008616e-05
203989_x_at	F2R	1.50645165805786	0.131951425333664	-1.77051018281219	0.0766423412258753	3.21921195778539	0.00128545472357376	-3.45014642601609	0.000560294067470105
206414_s_at	ASAP2	3.98181389245174	6.83937274730497e-05	0.0972479664600661	0.922529486505648	0.262086464911392	0.793254808468118	-4.55678978399046	5.194441261271e-06
210879_s_at	RAB11FIP5	3.16758412312855	0.00153713531409969	-0.383690971226274	0.701207545903153	1.91474616974201	0.0555250243250809	-5.12199897442518	3.02341378259317e-07
211043_s_at	CLTB	3.98978334182778	6.6136018100627e-05	-2.08043498046628	0.0374857799952531	2.66920722645476	0.00760311363377298	-4.25884602387772	2.05494270531089e-05
211538_s_at	HSPA2	4.11254057676337	3.91344208392822e-05	-0.609341091715596	0.542298444374256	1.04032187365052	0.298190510334507	-4.36270008477454	1.28473392019319e-05
212666_at	SMURF1	4.26361377494089	2.01156171453174e-05	-1.46511463765838	0.142889800220396	1.06821854590219	0.285422069274889	-3.63215291467087	0.000281073468517587
212983_at	HRAS	3.23526997224987	0.00121529728718263	-2.54115147380354	0.0110488786042116	3.18855268206906	0.00142989144151213	-4.32258840644492	1.54216663334606e-05
213405_at	RAB22A	4.22164937485275	2.42531797812349e-05	0.180482656513712	0.856773687124972	0.303976702538156	0.761145671987609	-4.50621709218077	6.59972854811482e-06
215116_s_at	DNM1	3.95687865787475	7.59380849042027e-05	-0.495105204084191	0.620525914680454	0.558038228780287	0.576818341943361	-4.05069569290761	5.10674977116463e-05
217913_at	VPS4A	3.23444255301519	0.00121882406197676	-2.65482758997886	0.00793495779171885	2.41067143312533	0.0159232752393258	-3.70747263642934	0.000209343650452029
219103_at	ASAP3	2.86544918639786	0.00416422417623059	0.93112959267196	0.351786644477711	0.556012678017718	0.578202249840907	-3.77019413534815	0.000163125275063603
225529_at	ACAP3	3.47316722937387	0.000514365583191182	-1.24643183441781	0.212606045412622	1.34591658703007	0.178329570748262	-3.76615707748556	0.000165784239659517
227264_at	TRAF6	2.25474689168093	0.0241493277380839	-0.63579883281696	0.524907620757223	1.26121081121092	0.207233050985653	-3.71886369585502	0.000200126434497563
235968_at	AGAP1	1.87433580624937	0.0608843002899761	1.14993405145521	0.250171171602064	1.03372958687823	0.301262721795409	-4.74489691339322	2.08626858054582e-06
