# Supplementary material for: Synovial phenotypes in rheumatoid arthritis correlate with response to biologic therapeutics
Source: Arthritis Res Ther. 2014 Apr 30;16(2):R90. doi: 10.1186/ar4555 (PMC4060385; doi:10.1186/ar4555)
Supplement: Additional file 1 — Lists of the Database for Annotation, Visualization and Integrated Discovery (DAVID) biological processes genes represented within the upregulated genes in the synovial subgroups. For each gene, we report differential gene expression between each group and all other samples. We provide the t-statistic values (positive or negative) with associated P-values for each group. L = lymphoid, M = myeloid, X = low inflammatory, F = fibroid. [file ar4555-S1.zip › Supplemental Upregulated Gene Processes/KEGG_PATHWAY hsa04350:TGF-beta signaling pathway.txt]

probeid	symbol	L_t_statistic	L_p_value	M_t_statistic	M_p_value	X_t_statistic	X_p_value	F_t_statistic	F_p_value
202762_at	ROCK2	4.77682973339145	1.78092971328735e-06	-0.598532752604748	0.549484579047969	0.544925293394251	0.585804959960131	-3.46440494922863	0.000531416974694127
203935_at	ACVR1	4.32328917977289	1.5372741380522e-05	0.0672473599426739	0.946384789337537	-1.16289605305209	0.244871817156149	-3.54856465324805	0.000387345724505019
205713_s_at	COMP	3.80172618541987	0.000143695719117349	-0.389179512019673	0.697143399437405	0.409215926226923	0.682381251339525	-3.74631294825879	0.000179457711804751
206176_at	BMP6	2.86305144758332	0.00419586768569654	2.16666154081861	0.0302607883221604	-0.990826829380668	0.321770265532878	-4.63801347292128	3.51795971722233e-06
208015_at	SMAD1	1.6509184275631	0.0987553888277783	0.366242513423919	0.714184160058304	1.7120409994177	0.0868892674344367	-3.38173547997849	0.000720308402566475
209335_at	DCN	4.01085574774423	6.05012532417643e-05	1.07283441172091	0.283345546981934	-0.480920184874244	0.630573278674495	-4.01746343231184	5.88300994308633e-05
212666_at	SMURF1	4.26361377494089	2.01156171453174e-05	-1.46511463765838	0.142889800220396	1.06821854590219	0.285422069274889	-3.63215291467087	0.000281073468517587
213578_at	BMPR1A	5.39725824653102	6.76745890790484e-08	0.476367048364973	0.633812957797574	-1.42513348282022	0.154118774940119	-3.64080548194676	0.000271793241611651
213579_s_at	EP300	0.301123520076318	0.763320337646445	0.507814515268521	0.611583485042575	1.29342870075439	0.195862977689035	-3.61230849714381	0.000303490610125608
218284_at	SMAD3	3.04127461339729	0.00235581899244408	1.9729261881862	0.0485041093450763	-1.86264114457395	0.0625129173844669	-3.53208146750606	0.000412311550453809
224754_at	SP1	2.71692419706058	0.00658922612779092	0.25319454938747	0.800117904191285	1.18880355121578	0.234517120819744	-4.4086207088572	1.04036418136222e-05
226563_at	SMAD2	4.30055769166934	1.70376831826931e-05	-0.399606081858379	0.689446718696502	0.633250755575615	0.526569977758822	-4.18863090182423	2.80654367643617e-05
231798_at	NOG	2.01998306068105	0.0433852771171721	0.831017065128188	0.405964087775459	2.14215881996352	0.0321808238558612	-6.08423335065689	1.17071056207794e-09
235725_at	SMAD4	2.89177616806949	0.00383074862431011	1.18909328822332	0.234403099791491	0.499163238544669	0.61766444470918	-4.36848796624939	1.25115963716535e-05
