# Supplementary material for: Synovial phenotypes in rheumatoid arthritis correlate with response to biologic therapeutics
Source: Arthritis Res Ther. 2014 Apr 30;16(2):R90. doi: 10.1186/ar4555 (PMC4060385; doi:10.1186/ar4555)
Supplement: Additional file 1 — Lists of the Database for Annotation, Visualization and Integrated Discovery (DAVID) biological processes genes represented within the upregulated genes in the synovial subgroups. For each gene, we report differential gene expression between each group and all other samples. We provide the t-statistic values (positive or negative) with associated P-values for each group. L = lymphoid, M = myeloid, X = low inflammatory, F = fibroid. [file ar4555-S1.zip › Supplemental Upregulated Gene Processes/KEGG_PATHWAY hsa04612:Antigen processing and presentation.txt]

probeid	symbol	L_t_statistic	L_p_value	M_t_statistic	M_p_value	X_t_statistic	X_p_value	F_t_statistic	F_p_value
201762_s_at	PSME2	-3.23889458302803	0.00119995863202893	-2.61228072415856	0.00899410370734417	1.56442160860138	0.117718746884218	3.31661318009173	0.000911172888460405
201891_s_at	B2M	-3.35038508228679	0.000807007718213629	1.31692815197442	0.187862859203104	0.732209696983098	0.464040671993751	0.1544447039775	0.877259123318195
205101_at	CIITA	-3.07505010904634	0.00210470013668867	-2.7707261095915	0.00559319658014903	1.69876859408706	0.0893629481044116	2.71424960659678	0.00664266619541814
205671_s_at	HLA-DOB	-3.32280365493063	0.000891192085118608	0.631082502626133	0.527986653008873	-1.79236711831213	0.0730743287842895	3.42287796301473	0.00061963123533539
205758_at	CD8A	-3.25466863939249	0.00113526614338784	-2.02404371299399	0.0429657863371375	0.936147478040182	0.349197373365923	3.42776848510421	0.000608576397121164
206975_at	LTA	-3.62402178773837	0.000290064307870873	-0.174027581031841	0.861843803965464	2.33715338626149	0.0194313076418186	1.60129472171927	0.109311814794526
207964_x_at	IFNA4	-3.53615518435056	0.000406005259530552	1.44569101368079	0.148264041974234	0.444918403358068	0.656378770506043	2.09239824455239	0.036403030883235
207979_s_at	CD8B	-4.11198744994477	3.92283203365416e-05	-0.142321308378902	0.88682623046577	1.81379056541201	0.0697101247169152	1.46837654014454	0.142002127025559
208179_x_at	KIR2DL3	-3.13290556411562	0.00173087607847978	1.37649902363083	0.168667342822818	0.690141185460287	0.490105485050867	-0.32343699466588	0.746364349818134
208182_x_at	IFNA14	-3.06837651452223	0.00215228122965464	1.50482644071264	0.132368861275946	1.35253415130113	0.17620465363064	0.899082366160554	0.368608897763963
208203_x_at	KIR2DS5	-3.14889892808052	0.00163889265662091	-0.400060204350589	0.689112216924779	1.02425786050519	0.305713619320241	2.75958662111926	0.00578750661272363
208259_x_at	IFNA7	-4.1865110697635	2.83287166238461e-05	1.24008095509062	0.214945597279285	1.06762175762689	0.28569129336471	2.04031463200363	0.0413191288781393
208261_x_at	IFNA10	-3.13329341300815	0.00172859036610703	1.84885472731835	0.0644789392520275	0.395045484088723	0.692809362708152	1.90271201965743	0.0570782755329536
208548_at	IFNA6	-3.42659862680744	0.000611203988826581	0.887970378017442	0.374556791814669	1.04057762662806	0.298071744639177	1.54245034842833	0.122964352204279
210606_x_at	KLRD1	-4.12799350269854	3.65957198593305e-05	0.767438642468532	0.442820850915109	-0.943758888946969	0.345292986799336	3.84576139931507	0.00012018237117933
211145_x_at	IFNA21	-3.87928901314831	0.00010476556071078	1.54754287236605	0.121732552291746	-0.563163086545201	0.573323899164012	2.322131610622	0.0202259494950967
211338_at	IFNA2	-3.74507847501061	0.000180342428160897	1.64834424332569	0.0992822069832109	0.553916060157909	0.579636355053189	1.95242825852625	0.050887519469868
211405_x_at	IFNA17	-3.09147900871344	0.00199164788297592	1.23778437209372	0.215796169329082	-0.130596551005566	0.896094484336066	1.58609526743091	0.112717857679685
211687_x_at	KIR3DL1	-4.61960742032783	3.84490592830362e-06	2.09034894644919	0.0365865908250079	0.168111513150133	0.866495568996478	2.00870714132888	0.0445683344978732
216676_x_at	KIR3DL3	-3.95805054702726	7.55665656780765e-05	0.648870970644003	0.516421853855816	1.11562992604728	0.264580710288396	1.95316756292888	0.0507998819377317
