# Supplementary material for: Synovial phenotypes in rheumatoid arthritis correlate with response to biologic therapeutics
Source: Arthritis Res Ther. 2014 Apr 30;16(2):R90. doi: 10.1186/ar4555 (PMC4060385; doi:10.1186/ar4555)
Supplement: Additional file 1 — Lists of the Database for Annotation, Visualization and Integrated Discovery (DAVID) biological processes genes represented within the upregulated genes in the synovial subgroups. For each gene, we report differential gene expression between each group and all other samples. We provide the t-statistic values (positive or negative) with associated P-values for each group. L = lymphoid, M = myeloid, X = low inflammatory, F = fibroid. [file ar4555-S1.zip › Supplemental Upregulated Gene Processes/KEGG_PATHWAY hsa04620:Toll-like receptor signaling pathway.txt]

probeid	symbol	L_t_statistic	L_p_value	M_t_statistic	M_p_value	X_t_statistic	X_p_value	F_t_statistic	F_p_value
1555759_a_at	CCL5	-3.24573236674197	0.0011715083294225	-2.44285050979942	0.0145718573363591	0.970757768176474	0.331669034265428	3.79114917003406	0.000149956233524541
203879_at	PIK3CD	-3.72067471745977	0.0001986966330701	-1.05097034971362	0.293272334312709	0.758229706009997	0.448313569497354	2.89800338081769	0.00375550600481593
203901_at	TAB1	-3.62183353340922	0.000292529540299548	2.06837595078594	0.0386048125067279	0.01392973719833	0.98888603855903	-0.372785630469446	0.709308037771369
203915_at	CXCL9	-3.33355649772991	0.000857448048264468	-1.97180025944201	0.0486325497178913	1.72538969531166	0.0844574209174591	2.50888139501116	0.0121114923511136
207446_at	TLR6	-3.62285888301429	0.000291371973632577	0.390777560216829	0.695961704522803	0.258418096930397	0.796084277945771	2.53175360034539	0.0113494469134151
207964_x_at	IFNA4	-3.53615518435056	0.000406005259530552	1.44569101368079	0.148264041974234	0.444918403358068	0.656378770506043	2.09239824455239	0.036403030883235
208182_x_at	IFNA14	-3.06837651452223	0.00215228122965464	1.50482644071264	0.132368861275946	1.35253415130113	0.17620465363064	0.899082366160554	0.368608897763963
208259_x_at	IFNA7	-4.1865110697635	2.83287166238461e-05	1.24008095509062	0.214945597279285	1.06762175762689	0.28569129336471	2.04031463200363	0.0413191288781393
208261_x_at	IFNA10	-3.13329341300815	0.00172859036610703	1.84885472731835	0.0644789392520275	0.395045484088723	0.692809362708152	1.90271201965743	0.0570782755329536
208548_at	IFNA6	-3.42659862680744	0.000611203988826581	0.887970378017442	0.374556791814669	1.04057762662806	0.298071744639177	1.54245034842833	0.122964352204279
211145_x_at	IFNA21	-3.87928901314831	0.00010476556071078	1.54754287236605	0.121732552291746	-0.563163086545201	0.573323899164012	2.322131610622	0.0202259494950967
211338_at	IFNA2	-3.74507847501061	0.000180342428160897	1.64834424332569	0.0992822069832109	0.553916060157909	0.579636355053189	1.95242825852625	0.050887519469868
211405_x_at	IFNA17	-3.09147900871344	0.00199164788297592	1.23778437209372	0.215796169329082	-0.130596551005566	0.896094484336066	1.58609526743091	0.112717857679685
223903_at	TLR9	-3.6343698126878	0.000278667868013374	-0.183842598160563	0.854136955694896	0.11983721373579	0.904612114038389	2.73970632696775	0.00614946461809831
1568574_x_at	SPP1	2.07316430374788	0.0381571183975203	-4.97503509705432	6.52411889974739e-07	1.67511913744379	0.093911014484678	2.32325982849281	0.0201652977811934
201587_s_at	IRAK1	2.08569645365796	0.0370062537689692	-4.22052406888826	2.43745715961629e-05	2.4914467546228	0.0127224834941377	-1.15374266449567	0.248605824015705
201743_at	CD14	-1.05673650051516	0.290631988799436	-3.6240707762965	0.000290009341968396	-0.146789789503449	0.883297958907375	3.23257794509984	0.00122680641080193
202424_at	MAP2K2	3.08101716653769	0.00206297542445282	-3.86812542547921	0.000109678706297977	2.53370643936857	0.0112863992039352	-2.02519663069646	0.0428473094985958
202670_at	MAP2K1	0.520884076878558	0.602447585860349	-3.55288117991439	0.000381045256551271	1.35444549037355	0.175594445178208	0.278549501558094	0.780590599843597
202859_x_at	IL8	0.518336313296797	0.604223698094546	-4.64139360157618	3.46089017956424e-06	1.42810128163222	0.153262864152713	3.53549952467094	0.000407014128027232
204533_at	CXCL10	-1.26135928616872	0.207179576493122	-4.0704166421279	4.69309242406377e-05	1.75192310136461	0.0797871842227352	2.82303760991037	0.00475714583533357
204924_at	TLR2	-0.864871490713038	0.38710943016263	-4.03596406517656	5.43805511460438e-05	0.526755281267136	0.598363598998118	3.0156768538201	0.00256409564727285
205686_s_at	CD86	-0.447672973316055	0.654389277889474	-4.44118045988243	8.94714885666421e-06	0.748006209258669	0.454456499834623	3.53083625988317	0.000414257368005675
208315_x_at	TRAF3	0.562915251884344	0.573492656826398	-4.73935032114839	2.14419186727256e-06	2.15675124788601	0.0310251698346942	2.2655644596667	0.0234781691547428
208436_s_at	IRF7	-1.15613036667846	0.247627974228163	-3.56547633797992	0.000363204358213337	1.58761638060027	0.11237326922411	2.66896685581189	0.00760855691660992
208641_s_at	RAC1	1.68240860047307	0.092489790222813	-4.16855975846777	3.06543219075288e-05	1.84652812198839	0.0648157069644436	-0.640604380354066	0.521779825974472
209124_at	MYD88	0.0694053872976304	0.94466694772778	-5.21336787688773	1.85460910069888e-07	2.13486849783599	0.0327718738329743	1.92910447612342	0.0537180341324867
209239_at	NFKB1	0.924674076170908	0.355135579157003	-3.47640012434161	0.000508204201992585	0.219518856614354	0.826245914913018	1.54976103179793	0.121199040837577
209969_s_at	STAT1	-1.9663492206031	0.0492584222998909	-3.95730036938569	7.58041929348779e-05	2.70159939502329	0.00690074301304354	2.33646000116765	0.0194673777227301
210058_at	MAPK13	-1.06303249268955	0.287767344183494	-3.85742387820316	0.000114591921492716	0.628162802933004	0.529897366357182	3.67341255366765	0.000239338815175036
213191_at	TICAM1	3.05819646560529	0.00222676463711511	-4.53557463662235	5.74501724560779e-06	2.49991870907195	0.0124222598137464	-1.30102888336518	0.193248717609551
215499_at	MAP2K3	2.78161412795752	0.00540898129648661	-3.966167096015	7.30401973823288e-05	2.90325146105127	0.00369313991794657	-1.54385656048825	0.122623243112386
217620_s_at	PIK3CB	0.357476885800185	0.720734864619964	-3.4253506780981	0.000614018612971109	1.021196647146	0.307161403533372	1.13372010909761	0.256912107065494
230631_s_at	IL10RB-AS1	0.582817285790212	0.560016372569994	-3.62084751420836	0.000293646766924316	0.176468660547438	0.859925785337338	2.31641036041595	0.0205359737181098
39402_at	IL1B	0.220062029004556	0.825822868740918	-4.66275348977535	3.12026421934687e-06	2.02260203954931	0.0431143259920474	2.80563570480331	0.00502179134585305
