# Supplementary material for: Synovial phenotypes in rheumatoid arthritis correlate with response to biologic therapeutics
Source: Arthritis Res Ther. 2014 Apr 30;16(2):R90. doi: 10.1186/ar4555 (PMC4060385; doi:10.1186/ar4555)
Supplement: Additional file 1 — Lists of the Database for Annotation, Visualization and Integrated Discovery (DAVID) biological processes genes represented within the upregulated genes in the synovial subgroups. For each gene, we report differential gene expression between each group and all other samples. We provide the t-statistic values (positive or negative) with associated P-values for each group. L = lymphoid, M = myeloid, X = low inflammatory, F = fibroid. [file ar4555-S1.zip › Supplemental Upregulated Gene Processes/KEGG_PATHWAY hsa04621:NOD-like receptor signaling pathway.txt]

probeid	symbol	L_t_statistic	L_p_value	M_t_statistic	M_p_value	X_t_statistic	X_p_value	F_t_statistic	F_p_value
202859_x_at	IL8	0.518336313296797	0.604223698094546	-4.64139360157618	3.46089017956424e-06	1.42810128163222	0.153262864152713	3.53549952467094	0.000407014128027232
206407_s_at	CCL13	-0.495905656865339	0.619961029111772	-4.31841026474587	1.57164612670526e-05	1.9953736966422	0.0460022723531984	2.1359822061791	0.0326809847387463
207075_at	NLRP3	0.687667852804689	0.491662047879062	-4.7057204118732	2.52987829801338e-06	1.26135097992132	0.207182567792854	2.52523389659974	0.0115622070620798
208075_s_at	CCL7	1.12620183531721	0.260080231404785	-5.70591923035852	1.15733058113951e-08	2.4360631683179	0.0148481776438078	2.05060073202975	0.0403059745072778
209239_at	NFKB1	0.924674076170908	0.355135579157003	-3.47640012434161	0.000508204201992585	0.219518856614354	0.826245914913018	1.54976103179793	0.121199040837577
209544_at	RIPK2	3.2500510881736	0.00115386175814067	-3.86407100358613	0.000111516283280708	1.54492583380506	0.122364361419823	-1.48201852492651	0.138335522762256
210058_at	MAPK13	-1.06303249268955	0.287767344183494	-3.85742387820316	0.000114591921492716	0.628162802933004	0.529897366357182	3.67341255366765	0.000239338815175036
210133_at	CCL11	-0.115821504701269	0.907794018504158	-4.14306245102552	3.42712576774678e-05	2.03155057832198	0.0421993056233468	2.44360324184058	0.0145414938094552
214038_at	CCL8	0.888248830008275	0.374407024219261	-4.69819980140741	2.62481943078403e-06	1.06593245191472	0.286454306024978	3.38384104549614	0.000714807374201683
214062_x_at	NFKBIB	1.21116685913085	0.225831603869509	-4.60549442637894	4.11512183581767e-06	2.1935114018766	0.028270668189611	0.623789290210803	0.532766044846788
216598_s_at	CCL2	2.87180863360612	0.00408134300517773	-5.09409065778078	3.50450666337096e-07	1.28078818929052	0.200268221475321	1.81275135725698	0.0698703286645145
220066_at	NOD2	-0.265871282147838	0.79033837012145	-4.84547648247176	1.26317565978881e-06	1.35054031445569	0.176842883361924	2.97135325246375	0.00296494039804215
220162_s_at	CARD9	0.593426641198653	0.5528957307861	-3.86138656163161	0.000112748886065817	0.346260649290843	0.729146875096168	2.42077133760631	0.0154877040705667
221666_s_at	PYCARD	-1.02459707236743	0.305553469867878	-4.29617078475926	1.73781875050689e-05	1.78530331068927	0.0742122829875218	1.90432333658321	0.0568682294701691
39402_at	IL1B	0.220062029004556	0.825822868740918	-4.66275348977535	3.12026421934687e-06	2.02260203954931	0.0431143259920474	2.80563570480331	0.00502179134585305
