# Supplementary material for: Synovial phenotypes in rheumatoid arthritis correlate with response to biologic therapeutics
Source: Arthritis Res Ther. 2014 Apr 30;16(2):R90. doi: 10.1186/ar4555 (PMC4060385; doi:10.1186/ar4555)
Supplement: Additional file 1 — Lists of the Database for Annotation, Visualization and Integrated Discovery (DAVID) biological processes genes represented within the upregulated genes in the synovial subgroups. For each gene, we report differential gene expression between each group and all other samples. We provide the t-statistic values (positive or negative) with associated P-values for each group. L = lymphoid, M = myeloid, X = low inflammatory, F = fibroid. [file ar4555-S1.zip › Supplemental Upregulated Gene Processes/KEGG_PATHWAY hsa04630:Jak-STAT signaling pathway.txt]

probeid	symbol	L_t_statistic	L_p_value	M_t_statistic	M_p_value	X_t_statistic	X_p_value	F_t_statistic	F_p_value
1552584_at	IL12RB1	-3.03792481210217	0.00238216439544179	-3.16435269116982	0.0015543063692993	1.78843480102332	0.0737060364915697	2.90765260441843	0.00364156604625585
1552915_at	IFNL2	-3.60453543635502	0.000312719339610309	1.38212393153455	0.16693380520089	0.345463822878971	0.729745739368249	1.05805108404213	0.290032280854884
1552917_at	IFNL1	-3.28758177121137	0.00101053571655762	2.04908111739718	0.0404543132001547	-1.09857810299634	0.271952264821791	1.10503595934742	0.269144140280423
1553574_at	IFNE	-4.07304033579095	4.64051613636787e-05	2.47380055587843	0.0133685124143149	-0.44936533612552	0.65316818126069	1.45165920433825	0.146596544135808
1561853_a_at	IL23R	-3.13353736187555	0.00172715412300603	0.796224810497401	0.425901473361615	0.942639972135235	0.345865200300345	1.15389199179377	0.248544590068571
203879_at	PIK3CD	-3.72067471745977	0.0001986966330701	-1.05097034971362	0.293272334312709	0.758229706009997	0.448313569497354	2.89800338081769	0.00375550600481593
204116_at	IL2RG	-3.73050148603574	0.000191104269540886	-1.92143496916205	0.0546770348300755	0.587274094341526	0.557019702736394	3.59249146432738	0.000327539203412841
205291_at	IL2RB	-5.04455068523286	4.54627798444351e-07	-0.243832556715882	0.807360529473127	0.755764206297222	0.449790669381103	3.799740432571	0.000144851989518837
206926_s_at	IL11	-3.02523234016619	0.00248445335328702	0.639599714725312	0.522432940931852	-0.327550556865161	0.743251545167215	2.9415931410172	0.00326532354910489
207906_at	IL3	-3.76249047347698	0.000168234493907976	0.579185117461897	0.562464336662234	1.46636381851401	0.142549354332011	0.61283330235949	0.539986637753601
207964_x_at	IFNA4	-3.53615518435056	0.000406005259530552	1.44569101368079	0.148264041974234	0.444918403358068	0.656378770506043	2.09239824455239	0.036403030883235
208182_x_at	IFNA14	-3.06837651452223	0.00215228122965464	1.50482644071264	0.132368861275946	1.35253415130113	0.17620465363064	0.899082366160554	0.368608897763963
208259_x_at	IFNA7	-4.1865110697635	2.83287166238461e-05	1.24008095509062	0.214945597279285	1.06762175762689	0.28569129336471	2.04031463200363	0.0413191288781393
208261_x_at	IFNA10	-3.13329341300815	0.00172859036610703	1.84885472731835	0.0644789392520275	0.395045484088723	0.692809362708152	1.90271201965743	0.0570782755329536
208548_at	IFNA6	-3.42659862680744	0.000611203988826581	0.887970378017442	0.374556791814669	1.04057762662806	0.298071744639177	1.54245034842833	0.122964352204279
210354_at	IFNG	-4.35844736210742	1.30994908607204e-05	-0.327171811458478	0.743537973984504	0.861067201624522	0.389201134788732	2.82982128321434	0.00465744737951508
211145_x_at	IFNA21	-3.87928901314831	0.00010476556071078	1.54754287236605	0.121732552291746	-0.563163086545201	0.573323899164012	2.322131610622	0.0202259494950967
211338_at	IFNA2	-3.74507847501061	0.000180342428160897	1.64834424332569	0.0992822069832109	0.553916060157909	0.579636355053189	1.95242825852625	0.050887519469868
211405_x_at	IFNA17	-3.09147900871344	0.00199164788297592	1.23778437209372	0.215796169329082	-0.130596551005566	0.896094484336066	1.58609526743091	0.112717857679685
221271_at	IL21	-4.52297531732814	6.09798344379773e-06	1.44384893951116	0.148781628152076	2.02687469539307	0.0426753608030539	1.45697759778835	0.145122720500562
221658_s_at	IL21R	-3.63488949895778	0.000278106744355135	-2.23490766895522	0.0254235204793586	1.73812214710156	0.0821894464992449	3.20278975232406	0.00136105426739946
226218_at	IL7R	-3.40237434206781	0.0006680436908384	-1.82213970275514	0.0684339394582052	0.338024936357539	0.73534443151446	3.97975485274122	6.89887900763218e-05
237493_at	IL22RA2	-4.2725439694603	1.93264306992535e-05	2.96895486019239	0.00298818014940474	0.218329526958737	0.827172392326445	1.60625809131366	0.108217371527024
396_f_at	EPOR	-4.19070730696988	2.78098069057303e-05	3.08026995777702	0.00206815840248375	-0.715252891615346	0.474452874935311	0.824154230872849	0.40985202718772
