# Supplementary material for: Synovial phenotypes in rheumatoid arthritis correlate with response to biologic therapeutics
Source: Arthritis Res Ther. 2014 Apr 30;16(2):R90. doi: 10.1186/ar4555 (PMC4060385; doi:10.1186/ar4555)
Supplement: Additional file 1 — Lists of the Database for Annotation, Visualization and Integrated Discovery (DAVID) biological processes genes represented within the upregulated genes in the synovial subgroups. For each gene, we report differential gene expression between each group and all other samples. We provide the t-statistic values (positive or negative) with associated P-values for each group. L = lymphoid, M = myeloid, X = low inflammatory, F = fibroid. [file ar4555-S1.zip › Supplemental Upregulated Gene Processes/KEGG_PATHWAY hsa04650:Natural killer cell mediated cytotoxicity.txt]

probeid	symbol	L_t_statistic	L_p_value	M_t_statistic	M_p_value	X_t_statistic	X_p_value	F_t_statistic	F_p_value
1553681_a_at	PRF1	-4.29655726104259	1.734793132946e-05	-0.0511049250092582	0.959241916614652	0.166229972778747	0.86797598944141	3.49854227205273	0.00046781903986941
1555613_a_at	ZAP70	-4.35336679354462	1.34069180990113e-05	-0.721701853044902	0.470477886570079	0.548297030566739	0.583488026934768	3.09307645120779	0.00198095811690801
203110_at	PTK2B	-3.15244151821113	0.00161913630639376	-2.36571709623171	0.0179952837688266	1.68558196351705	0.091876500941761	2.23634728455517	0.0253291406821082
203879_at	PIK3CD	-3.72067471745977	0.0001986966330701	-1.05097034971362	0.293272334312709	0.758229706009997	0.448313569497354	2.89800338081769	0.00375550600481593
204118_at	CD48	-3.8142768853042	0.000136586349667912	-1.21916247073315	0.222782676165566	-0.371508233349379	0.710259063911701	4.28930942685508	1.79237882657351e-05
204613_at	PLCG2	-3.30704722101971	0.000942866504641929	-0.261407858941646	0.793778023928638	-0.77928160814374	0.435813938109097	3.98086694986831	6.86667882422954e-05
204891_s_at	LCK	-4.01789501294638	5.87224829800478e-05	-0.825036708596867	0.409350848297814	0.340108146176404	0.733775122879358	3.52493605875572	0.000423594439400795
207964_x_at	IFNA4	-3.53615518435056	0.000406005259530552	1.44569101368079	0.148264041974234	0.444918403358068	0.656378770506043	2.09239824455239	0.036403030883235
208179_x_at	KIR2DL3	-3.13290556411562	0.00173087607847978	1.37649902363083	0.168667342822818	0.690141185460287	0.490105485050867	-0.32343699466588	0.746364349818134
208182_x_at	IFNA14	-3.06837651452223	0.00215228122965464	1.50482644071264	0.132368861275946	1.35253415130113	0.17620465363064	0.899082366160554	0.368608897763963
208203_x_at	KIR2DS5	-3.14889892808052	0.00163889265662091	-0.400060204350589	0.689112216924779	1.02425786050519	0.305713619320241	2.75958662111926	0.00578750661272363
208259_x_at	IFNA7	-4.1865110697635	2.83287166238461e-05	1.24008095509062	0.214945597279285	1.06762175762689	0.28569129336471	2.04031463200363	0.0413191288781393
208261_x_at	IFNA10	-3.13329341300815	0.00172859036610703	1.84885472731835	0.0644789392520275	0.395045484088723	0.692809362708152	1.90271201965743	0.0570782755329536
208548_at	IFNA6	-3.42659862680744	0.000611203988826581	0.887970378017442	0.374556791814669	1.04057762662806	0.298071744639177	1.54245034842833	0.122964352204279
209685_s_at	PRKCB	-3.19440406007756	0.00140122011989811	-2.51893040107795	0.0117712691482914	1.36417459577776	0.172512774479347	3.11350903541726	0.00184879445270973
210031_at	CD247	-4.83270048374195	1.34703271150412e-06	-0.142370395202991	0.886787459642067	0.530432536803856	0.595812130710268	3.18472672823921	0.00144892971200131
210116_at	SH2D1A	-3.85470456468779	0.000115873068421523	-0.131745499784391	0.895185608724745	0.720602552475415	0.471154166821879	2.11403295011822	0.0345125760333251
210354_at	IFNG	-4.35844736210742	1.30994908607204e-05	-0.327171811458478	0.743537973984504	0.861067201624522	0.389201134788732	2.82982128321434	0.00465744737951508
210606_x_at	KLRD1	-4.12799350269854	3.65957198593305e-05	0.767438642468532	0.442820850915109	-0.943758888946969	0.345292986799336	3.84576139931507	0.00012018237117933
211005_at	LAT	-4.43686735223952	9.12823431301887e-06	-0.339379849203966	0.734323632258111	0.828002070052989	0.407669425939573	2.5130552839872	0.0119691353152337
211145_x_at	IFNA21	-3.87928901314831	0.00010476556071078	1.54754287236605	0.121732552291746	-0.563163086545201	0.573323899164012	2.322131610622	0.0202259494950967
211338_at	IFNA2	-3.74507847501061	0.000180342428160897	1.64834424332569	0.0992822069832109	0.553916060157909	0.579636355053189	1.95242825852625	0.050887519469868
211405_x_at	IFNA17	-3.09147900871344	0.00199164788297592	1.23778437209372	0.215796169329082	-0.130596551005566	0.896094484336066	1.58609526743091	0.112717857679685
211583_x_at	NCR3	-4.46835314643162	7.88283939160835e-06	2.17030565807561	0.0299838150452286	0.466012965083518	0.641206270843276	1.58116310527681	0.113840906303071
211687_x_at	KIR3DL1	-4.61960742032783	3.84490592830362e-06	2.09034894644919	0.0365865908250079	0.168111513150133	0.866495568996478	2.00870714132888	0.0445683344978732
213475_s_at	ITGAL	-3.81565072140666	0.000135828583102272	-1.95970714779904	0.0500301673072722	1.0281630819913	0.30387324503437	3.61943884711727	0.000295249817660435
217493_x_at	NCR2	-3.20495295235405	0.00135086669111846	-0.157581931038005	0.874786258442559	2.2900951871932	0.0220159024646569	0.765197326256915	0.444154141478453
220307_at	CD244	-4.16622769198271	3.09694330949371e-05	-0.510311236616696	0.609833487858346	0.820678453833875	0.41182954413533	3.15420165980308	0.00160940205711203
231748_at	ULBP3	-3.77011316780131	0.00016317820687736	2.21522185829678	0.0267449520056605	0.294033440535135	0.768732380757244	-0.0752919852692267	0.939982405709759
201642_at	IFNGR2	2.06636574286439	0.038794085922482	-4.76613632047044	1.87805331657924e-06	0.844269108518614	0.398519144741047	1.18749244543393	0.235033575109413
202424_at	MAP2K2	3.08101716653769	0.00206297542445282	-3.86812542547921	0.000109678706297977	2.53370643936857	0.0112863992039352	-2.02519663069646	0.0428473094985958
202637_s_at	ICAM1	0.207458399503142	0.835651899303107	-5.07397749955727	3.8961974185689e-07	2.14385356536495	0.0320447414719249	2.3701087460665	0.0177829479243705
202670_at	MAP2K1	0.520884076878558	0.602447585860349	-3.55288117991439	0.000381045256551271	1.35444549037355	0.175594445178208	0.278549501558094	0.780590599843597
202803_s_at	ITGB2	-2.21573855198222	0.0267095246497482	-3.81610656039381	0.000135578032368534	1.02735137465071	0.304255162985303	3.59215833098339	0.000327958309939547
204122_at	TYROBP	-0.720821082083838	0.471019686594829	-3.48112204734693	0.000499328511653237	-0.493140278477951	0.621913526413072	3.00161286535577	0.00268556763463336
204232_at	FCER1G	-0.88795073254299	0.374567359686448	-3.69459322068096	0.000220244922575974	-0.178614657546824	0.858240302530584	2.97844622691799	0.00289717319463594
206687_s_at	PTPN6	-2.35006087869402	0.018770436993056	-3.4781396766444	0.000504917432422537	1.14671431364934	0.251499849337861	2.63202561467325	0.00848781121853306
208641_s_at	RAC1	1.68240860047307	0.092489790222813	-4.16855975846777	3.06543219075288e-05	1.84652812198839	0.0648157069644436	-0.640604380354066	0.521779825974472
209615_s_at	PAK1	1.21793854879679	0.223247468851326	-4.37364804064845	1.22193453497401e-05	0.814955900746566	0.415097649906585	2.20845236983678	0.0272128670776525
217620_s_at	PIK3CB	0.357476885800185	0.720734864619964	-3.4253506780981	0.000614018612971109	1.021196647146	0.307161403533372	1.13372010909761	0.256912107065494
223640_at	HCST	-0.701024348372701	0.483287901442248	-4.58541466962182	4.53113554110166e-06	1.84174329990399	0.0655128546439629	2.66542391021641	0.00768919446419611
224985_at	NRAS	0.636716984634084	0.524309280781612	-4.2189840351369	2.45416391046154e-05	3.1531713392653	0.00161509356215451	-0.0416574495741343	0.966771778955699
227143_s_at	BID	2.22457330816999	0.0261100068235568	-4.70141018590497	2.58388012672622e-06	1.13355446660838	0.256981617261382	1.31973142979377	0.186924852917214
230631_s_at	IL10RB-AS1	0.582817285790212	0.560016372569994	-3.62084751420836	0.000293646766924316	0.176468660547438	0.859925785337338	2.31641036041595	0.0205359737181098
238542_at	ULBP2	1.89699693565326	0.0578284858230441	-3.91211925727868	9.14927181374657e-05	3.13608972643351	0.00171219280606494	0.242626708048434	0.808294614071871
