# Supplementary material for: Synovial phenotypes in rheumatoid arthritis correlate with response to biologic therapeutics
Source: Arthritis Res Ther. 2014 Apr 30;16(2):R90. doi: 10.1186/ar4555 (PMC4060385; doi:10.1186/ar4555)
Supplement: Additional file 1 — Lists of the Database for Annotation, Visualization and Integrated Discovery (DAVID) biological processes genes represented within the upregulated genes in the synovial subgroups. For each gene, we report differential gene expression between each group and all other samples. We provide the t-statistic values (positive or negative) with associated P-values for each group. L = lymphoid, M = myeloid, X = low inflammatory, F = fibroid. [file ar4555-S1.zip › Supplemental Upregulated Gene Processes/KEGG_PATHWAY hsa04660:T cell receptor signaling pathway.txt]

probeid	symbol	L_t_statistic	L_p_value	M_t_statistic	M_p_value	X_t_statistic	X_p_value	F_t_statistic	F_p_value
1555613_a_at	ZAP70	-4.35336679354462	1.34069180990113e-05	-0.721701853044902	0.470477886570079	0.548297030566739	0.583488026934768	3.09307645120779	0.00198095811690801
203879_at	PIK3CD	-3.72067471745977	0.0001986966330701	-1.05097034971362	0.293272334312709	0.758229706009997	0.448313569497354	2.89800338081769	0.00375550600481593
204891_s_at	LCK	-4.01789501294638	5.87224829800478e-05	-0.825036708596867	0.409350848297814	0.340108146176404	0.733775122879358	3.52493605875572	0.000423594439400795
205456_at	CD3E	-4.75604833349381	1.97432887675956e-06	0.0298435397379041	0.976191837492347	0.474678288485235	0.635016347031671	3.26301011605391	0.00110237424761247
205590_at	RASGRP1	-3.72480596857726	0.000195470849576175	-1.1201205315299	0.262662536375538	0.170827063654328	0.864359765342944	3.90800478126716	9.30645129481389e-05
205758_at	CD8A	-3.25466863939249	0.00113526614338784	-2.02404371299399	0.0429657863371375	0.936147478040182	0.349197373365923	3.42776848510421	0.000608576397121164
206804_at	CD3G	-3.31656141947228	0.000911341691076938	-1.40035815582333	0.161406248284451	1.22668222443092	0.219942195043779	2.90486080002044	0.0036742046943743
207238_s_at	PTPRC	-3.42560522307961	0.00061344353478015	-2.26349872146268	0.0236050695534086	0.289041237445551	0.772549850589975	3.4405274452258	0.000580593345131033
207634_at	PDCD1	-4.36598750039225	1.26556029040716e-05	0.703692091908582	0.481624627785252	1.73169756561677	0.0833275778404517	1.37020852397299	0.170621971357485
207892_at	CD40LG	-3.27717776568862	0.00104852112335321	-0.0528991751465769	0.957812246875859	-0.0908944261956128	0.92757648817506	3.11080124812293	0.0018658308608824
207979_s_at	CD8B	-4.11198744994477	3.92283203365416e-05	-0.142321308378902	0.88682623046577	1.81379056541201	0.0697101247169152	1.46837654014454	0.142002127025559
208406_s_at	GRAP2	-4.82594156873065	1.39353562878549e-06	1.10307536297741	0.269994571012162	0.234375836280418	0.814693240003682	1.72131987067819	0.0851929496295874
210031_at	CD247	-4.83270048374195	1.34703271150412e-06	-0.142370395202991	0.886787459642067	0.530432536803856	0.595812130710268	3.18472672823921	0.00144892971200131
210039_s_at	PRKCQ	-3.80888880172601	0.000139596863287907	-0.412445816415581	0.680012731404576	0.330155120143877	0.741282790558594	3.26572659816528	0.00109185438058728
210354_at	IFNG	-4.35844736210742	1.30994908607204e-05	-0.327171811458478	0.743537973984504	0.861067201624522	0.389201134788732	2.82982128321434	0.00465744737951508
210439_at	ICOS	-5.07438414040301	3.88787544015131e-07	0.832741860736672	0.404990429411663	0.189592149965027	0.849628758219169	3.16476895844215	0.00155208455635225
211005_at	LAT	-4.43686735223952	9.12823431301887e-06	-0.339379849203966	0.734323632258111	0.828002070052989	0.407669425939573	2.5130552839872	0.0119691353152337
211339_s_at	ITK	-3.9645909893054	7.35244417567455e-05	-0.818559813466206	0.413037700020589	0.300790270783033	0.763574458971099	3.56871348689222	0.00035874682365478
213539_at	CD3D	-4.14328254475588	3.42383695882015e-05	-1.18679307359308	0.235309391949858	0.745048187148783	0.456242676994998	3.37873031533187	0.000728227888253935
213990_s_at	PAK7	-3.36163101624858	0.000774850321609386	1.44686974313027	0.147933564816333	-0.0866435206065575	0.930954880148031	1.31213675497908	0.189474146450925
223514_at	CARD11	-4.36042245340367	1.29818024560777e-05	0.163789320755612	0.86989701542393	0.390987251319433	0.695806700748573	2.86537279884289	0.00416522893208651
236341_at	CTLA4	-4.19121766917059	2.77473151032854e-05	-1.13110612024763	0.258010563669519	0.967855637543193	0.333116589088327	3.19724755236331	0.0013874794639084
