# Supplementary material for: Synovial phenotypes in rheumatoid arthritis correlate with response to biologic therapeutics
Source: Arthritis Res Ther. 2014 Apr 30;16(2):R90. doi: 10.1186/ar4555 (PMC4060385; doi:10.1186/ar4555)
Supplement: Additional file 1 — Lists of the Database for Annotation, Visualization and Integrated Discovery (DAVID) biological processes genes represented within the upregulated genes in the synovial subgroups. For each gene, we report differential gene expression between each group and all other samples. We provide the t-statistic values (positive or negative) with associated P-values for each group. L = lymphoid, M = myeloid, X = low inflammatory, F = fibroid. [file ar4555-S1.zip › Supplemental Upregulated Gene Processes/KEGG_PATHWAY hsa04666:Fc gamma R-mediated phagocytosis.txt]

probeid	symbol	L_t_statistic	L_p_value	M_t_statistic	M_p_value	X_t_statistic	X_p_value	F_t_statistic	F_p_value
1555895_at	DNM2	0.87365227063701	0.382307755498224	-4.08025416059442	4.49882196751631e-05	2.57782631612274	0.00994246631449908	0.835228171511843	0.403589350174406
200021_at	CFL1	1.26163969029657	0.207078613924461	-4.40502812760949	1.05775610996219e-05	3.27785185992426	0.00104602050351259	-0.333379927791678	0.738847547498748
201954_at	ARPC1B	-1.11135380861564	0.266416219559238	-3.75702105397274	0.00017195288960331	0.749896836921096	0.453316927513014	2.68517957561585	0.00724914412935132
202205_at	VASP	1.39850744145696	0.161960893999197	-4.0270799057948	5.64759163942898e-05	0.193816923603599	0.84631925476084	2.13874211826664	0.0324566797426942
202545_at	PRKCD	0.692272090372691	0.488766553753561	-4.04801632175238	5.16554778411536e-05	0.777946078965376	0.43660089345752	0.577118670071198	0.563859357601653
202625_at	LYN	-0.552232736570955	0.580788969617585	-4.05813219711969	4.94686334056504e-05	0.485777493868563	0.627124985944889	2.35267369767799	0.0186390781070226
202670_at	MAP2K1	0.520884076878558	0.602447585860349	-3.55288117991439	0.000381045256551271	1.35444549037355	0.175594445178208	0.278549501558094	0.780590599843597
203311_s_at	ARF6	2.30485344396842	0.021174884202738	-3.70083811037116	0.000214894277295159	1.44802603348883	0.147609926007327	-0.74264141694343	0.45769889323557
203777_s_at	RPS6KB2	1.23440674204673	0.217051522400729	-3.58463446142814	0.0003375586207209	2.602912196894	0.00924363025933029	-0.0862600498724862	0.931259704240601
204357_s_at	LIMK1	0.415070942377498	0.678090014715696	-4.12019765408878	3.78562662869948e-05	2.57164151664732	0.0101218350760908	0.539123267591409	0.589801861486542
207988_s_at	ARPC2	-0.619138185199774	0.535825399914586	-4.85422427112626	1.20867948619941e-06	3.42591745177263	0.000612738819682103	0.760637977032125	0.446873419158007
208018_s_at	HCK	-0.861505179130147	0.388959972764855	-4.14771096511676	3.35829759340064e-05	0.211717933549347	0.832327117778285	3.1261031429036	0.00177141936135258
208641_s_at	RAC1	1.68240860047307	0.092489790222813	-4.16855975846777	3.06543219075288e-05	1.84652812198839	0.0648157069644436	-0.640604380354066	0.521779825974472
208728_s_at	CDC42	0.109460905830841	0.91283693896009	-4.61626063202564	3.90740324933069e-06	2.82439253930178	0.00473707964762737	0.555316710477563	0.578678112765531
209615_s_at	PAK1	1.21793854879679	0.223247468851326	-4.37364804064845	1.22193453497401e-05	0.814955900746566	0.415097649906585	2.20845236983678	0.0272128670776525
210992_x_at	FCGR2C	-1.33806241445695	0.180876243121851	-3.44044407930674	0.000580772230774407	0.058363451936123	0.953459132060836	3.11533957180737	0.00183735847902756
217620_s_at	PIK3CB	0.357476885800185	0.720734864619964	-3.4253506780981	0.000614018612971109	1.021196647146	0.307161403533372	1.13372010909761	0.256912107065494
219257_s_at	SPHK1	2.52007296366886	0.0117331278823925	-4.26322385870673	2.01507649595996e-05	3.40164015003316	0.00066984077694099	-1.29603888964326	0.194962235825977
236533_at	ASAP1	1.70935781089629	0.087384845219272	-4.50623646873243	6.5991262279714e-06	3.17383675929341	0.00150440540091125	-0.439430578011476	0.660349621368222
