# Supplementary material for: Synovial phenotypes in rheumatoid arthritis correlate with response to biologic therapeutics
Source: Arthritis Res Ther. 2014 Apr 30;16(2):R90. doi: 10.1186/ar4555 (PMC4060385; doi:10.1186/ar4555)
Supplement: Additional file 1 — Lists of the Database for Annotation, Visualization and Integrated Discovery (DAVID) biological processes genes represented within the upregulated genes in the synovial subgroups. For each gene, we report differential gene expression between each group and all other samples. We provide the t-statistic values (positive or negative) with associated P-values for each group. L = lymphoid, M = myeloid, X = low inflammatory, F = fibroid. [file ar4555-S1.zip › Supplemental Upregulated Gene Processes/SP_PIR_KEYWORDS B-cell.txt]

probeid	symbol	L_t_statistic	L_p_value	M_t_statistic	M_p_value	X_t_statistic	X_p_value	F_t_statistic	F_p_value
205267_at	POU2AF1	-3.41686614499724	0.000633476714835244	0.557065987333905	0.577482407204203	-1.47098899624769	0.141294249374369	3.02427443747991	0.0024923338949153
205692_s_at	CD38	-3.98522781044616	6.74177933308022e-05	0.567947719913106	0.570070531217394	-1.0229951471015	0.306310263529741	2.99404807596543	0.0027530591169633
206398_s_at	CD19	-4.15519272737372	3.25026892141508e-05	0.96325415089104	0.335420111993403	-0.707456963436821	0.479282630363678	3.16967806964853	0.001526102051749
206660_at	IGLL1	-3.68529670985508	0.000228442356262581	0.844161274588102	0.398579391641542	-0.128167708393232	0.898016267069046	2.13585472358907	0.0326913775666363
206760_s_at	FCER2	-4.20256825524839	2.63915020363817e-05	1.7683394629801	0.077004322105369	-0.202581492340408	0.839462177541812	1.53948107645269	0.12368705173634
211771_s_at	POU2F2	-4.70610790046219	2.52507697342154e-06	0.747314303220092	0.45487394811132	0.320589623875758	0.748521435196618	1.73288985141885	0.0831154018965277
215925_s_at	CD72	-3.47933194473753	0.000502676178027266	-1.86187156385318	0.062621342060424	0.488369935664339	0.625287886268254	3.74350826265641	0.0001814736864729
228592_at	MS4A1	-4.30010872567515	1.70722369368565e-05	1.60255953301727	0.109032091252388	-1.68282483682603	0.0924091608852325	3.10098835866162	0.001928785419924
