# Supplementary material for: Synovial phenotypes in rheumatoid arthritis correlate with response to biologic therapeutics
Source: Arthritis Res Ther. 2014 Apr 30;16(2):R90. doi: 10.1186/ar4555 (PMC4060385; doi:10.1186/ar4555)
Supplement: Additional file 2 — Lists of the Database for Annotation, Visualization and Integrated Discovery (DAVID) biological process genes represented within the downregulated genes in the synovial subgroups. For each gene, we report differential gene expression between each group and all other samples. We provide the t-statistic values (positive or negative) with associated P-values for each group. L = lymphoid, M = myeloid, X = low inflammatory, F = fibroid. [file ar4555-S2.zip]

Archive with 50 entries (47 files):
- Supplemental Downregulated Gene Processes/
- Supplemental Downregulated Gene Processes/GOTERM_BP_FAT GO:0006461~protein complex assembly.txt
- __MACOSX/
- __MACOSX/Supplemental Downregulated Gene Processes/
- __MACOSX/Supplemental Downregulated Gene Processes/._GOTERM_BP_FAT GO:0006461~protein complex assembly.txt
- Supplemental Downregulated Gene Processes/GOTERM_BP_FAT GO:0006935~chemotaxis.txt
- __MACOSX/Supplemental Downregulated Gene Processes/._GOTERM_BP_FAT GO:0006935~chemotaxis.txt
- Supplemental Downregulated Gene Processes/GOTERM_BP_FAT GO:0006955~immune response.txt
- __MACOSX/Supplemental Downregulated Gene Processes/._GOTERM_BP_FAT GO:0006955~immune response.txt
- Supplemental Downregulated Gene Processes/GOTERM_BP_FAT GO:0010464~regulation of mesenchymal cell proliferation.txt
- __MACOSX/Supplemental Downregulated Gene Processes/._GOTERM_BP_FAT GO:0010464~regulation of mesenchymal cell proliferation.txt
- Supplemental Downregulated Gene Processes/GOTERM_BP_FAT GO:0045087~innate immune response.txt
- __MACOSX/Supplemental Downregulated Gene Processes/._GOTERM_BP_FAT GO:0045087~innate immune response.txt
- Supplemental Downregulated Gene Processes/GOTERM_BP_FAT GO:0046649~lymphocyte activation.txt
- __MACOSX/Supplemental Downregulated Gene Processes/._GOTERM_BP_FAT GO:0046649~lymphocyte activation.txt
- Supplemental Downregulated Gene Processes/GOTERM_BP_FAT GO:0046907~intracellular transport.txt
- __MACOSX/Supplemental Downregulated Gene Processes/._GOTERM_BP_FAT GO:0046907~intracellular transport.txt
- Supplemental Downregulated Gene Processes/GOTERM_BP_FAT GO:0048534~hemopoietic or lymphoid organ development.txt
- __MACOSX/Supplemental Downregulated Gene Processes/._GOTERM_BP_FAT GO:0048534~hemopoietic or lymphoid organ development.txt
- Supplemental Downregulated Gene Processes/GOTERM_BP_FAT GO:0050871~positive regulation of B cell activation.txt
- __MACOSX/Supplemental Downregulated Gene Processes/._GOTERM_BP_FAT GO:0050871~positive regulation of B cell activation.txt
- Supplemental Downregulated Gene Processes/GOTERM_BP_FAT GO:0051603~proteolysis involved in cellular protein catabolic process.txt
- __MACOSX/Supplemental Downregulated Gene Processes/._GOTERM_BP_FAT GO:0051603~proteolysis involved in cellular protein catabolic process.txt
- Supplemental Downregulated Gene Processes/GOTERM_MF_FAT GO:0030246~carbohydrate binding.txt
- __MACOSX/Supplemental Downregulated Gene Processes/._GOTERM_MF_FAT GO:0030246~carbohydrate binding.txt
- Supplemental Downregulated Gene Processes/INTERPRO IPR003599:Immunoglobulin subtype.txt
- __MACOSX/Supplemental Downregulated Gene Processes/._INTERPRO IPR003599:Immunoglobulin subtype.txt
- Supplemental Downregulated Gene Processes/KEGG_PATHWAY hsa04060:Cytokine-cytokine receptor interaction.txt
- __MACOSX/Supplemental Downregulated Gene Processes/._KEGG_PATHWAY hsa04060:Cytokine-cytokine receptor interaction.txt
- Supplemental Downregulated Gene Processes/KEGG_PATHWAY hsa04310:Wnt signaling pathway.txt
- __MACOSX/Supplemental Downregulated Gene Processes/._KEGG_PATHWAY hsa04310:Wnt signaling pathway.txt
- Supplemental Downregulated Gene Processes/KEGG_PATHWAY hsa04350:TGF-beta signaling pathway.txt
- __MACOSX/Supplemental Downregulated Gene Processes/._KEGG_PATHWAY hsa04350:TGF-beta signaling pathway.txt
- Supplemental Downregulated Gene Processes/KEGG_PATHWAY hsa04514:Cell adhesion molecules (CAMs).txt
- __MACOSX/Supplemental Downregulated Gene Processes/._KEGG_PATHWAY hsa04514:Cell adhesion molecules (CAMs).txt
- Supplemental Downregulated Gene Processes/KEGG_PATHWAY hsa04621:NOD-like receptor signaling pathway.txt
- __MACOSX/Supplemental Downregulated Gene Processes/._KEGG_PATHWAY hsa04621:NOD-like receptor signaling pathway.txt
- Supplemental Downregulated Gene Processes/KEGG_PATHWAY hsa04650:Natural killer cell mediated cytotoxicity.txt
- __MACOSX/Supplemental Downregulated Gene Processes/._KEGG_PATHWAY hsa04650:Natural killer cell mediated cytotoxicity.txt
- Supplemental Downregulated Gene Processes/SP_PIR_KEYWORDS alternative splicing.txt
- __MACOSX/Supplemental Downregulated Gene Processes/._SP_PIR_KEYWORDS alternative splicing.txt
- Supplemental Downregulated Gene Processes/SP_PIR_KEYWORDS Immunoglobulin domain.txt
- __MACOSX/Supplemental Downregulated Gene Processes/._SP_PIR_KEYWORDS Immunoglobulin domain.txt
- Supplemental Downregulated Gene Processes/SP_PIR_KEYWORDS inflammatory response.txt
- __MACOSX/Supplemental Downregulated Gene Processes/._SP_PIR_KEYWORDS inflammatory response.txt
- Supplemental Downregulated Gene Processes/SP_PIR_KEYWORDS T-cell.txt
- __MACOSX/Supplemental Downregulated Gene Processes/._SP_PIR_KEYWORDS T-cell.txt
- Supplemental Downregulated Gene Processes/SP_PIR_KEYWORDS Transcription.txt
- __MACOSX/Supplemental Downregulated Gene Processes/._SP_PIR_KEYWORDS Transcription.txt
- __MACOSX/._Supplemental Downregulated Gene Processes
