# Supplementary material for: Synovial phenotypes in rheumatoid arthritis correlate with response to biologic therapeutics
Source: Arthritis Res Ther. 2014 Apr 30;16(2):R90. doi: 10.1186/ar4555 (PMC4060385; doi:10.1186/ar4555)
Supplement: Additional file 2 — Lists of the Database for Annotation, Visualization and Integrated Discovery (DAVID) biological process genes represented within the downregulated genes in the synovial subgroups. For each gene, we report differential gene expression between each group and all other samples. We provide the t-statistic values (positive or negative) with associated P-values for each group. L = lymphoid, M = myeloid, X = low inflammatory, F = fibroid. [file ar4555-S2.zip › Supplemental Downregulated Gene Processes/GOTERM_BP_FAT GO:0006461~protein complex assembly.txt]

probeid	symbol	L_t_statistic	L_p_value	M_t_statistic	M_p_value	X_t_statistic	X_p_value	F_t_statistic	F_p_value
200696_s_at	GSN	3.69661696403876	0.000218497422530271	0.7712704730571	0.440546720825248	-0.592547310737571	0.553484216370701	-4.31767186646229	1.57691155122437e-05
201037_at	PFKP	3.87246076203422	0.00010774543435704	-2.45442957492503	0.0141109143319319	1.45086906572858	0.146816479382548	-3.74406134242667	0.000181074461601658
201188_s_at	ITPR3	0.710288505197932	0.477525328955515	2.27143537589464	0.0231207402262599	-0.688769663294654	0.490968308828072	-3.8688578030632	0.000109349833585707
201336_at	VAMP3	3.45727655394044	0.000545675838100562	-1.88798211680446	0.0590284952681669	0.615067404186379	0.538510277044517	-3.51882957407924	0.000433464633924329
201757_at	NDUFS5	3.74531733205097	0.000180170925912883	-1.20573052528724	0.227921553109743	1.01133373759214	0.311856845634947	-3.42749143863214	0.000609197713099427
202176_at	ERCC3	3.21703244848202	0.00129526000271334	-0.400627677267434	0.688694307858505	0.152941659385216	0.878444298275892	-3.6638183373508	0.000248489434699553
202291_s_at	MGP	2.5424693511165	0.0110072998199501	3.16523419599636	0.00154960482742202	-2.08766724311887	0.0368279873340845	-3.65324533280537	0.000258953184351323
202709_at	FMOD	3.7560781951617	0.000172601653961523	0.0337641734706364	0.973065208429647	0.595026465486572	0.551825847476206	-4.39462640017387	1.10969098262561e-05
202893_at	UNC13B	4.41458676316401	1.01208387449762e-05	-0.21837607074902	0.827136130588481	0.25646105108768	0.797594877917139	-4.34972734270777	1.36313608685405e-05
203065_s_at	CAV1	3.45825264689089	0.000543702525655789	1.32092052459476	0.186528015847318	-0.654727772775342	0.51264311563328	-3.50677076967407	0.000453589595449495
203211_s_at	MTMR2	4.23761856880826	2.25913182902802e-05	-0.685674547824095	0.492918439390561	0.383020188830766	0.701704835481098	-3.8816567062813	0.00010375057669004
203230_at	DVL1	5.17176994682251	2.31909137022153e-07	-0.698004718951583	0.485174323721322	0.00316132360597945	0.997477633218424	-4.39557780287183	1.10484137786143e-05
203323_at	CAV2	4.09921227692775	4.14574948553718e-05	-0.520398738029693	0.602785746830201	1.06215499081657	0.288165456737554	-4.07713258288268	4.55962498264096e-05
203525_s_at	APC	3.81649293630634	0.000135366002842751	0.808329403358536	0.418901075978695	-1.08395271150163	0.278385896436036	-3.56599963524608	0.000362480289073661
204151_x_at	AKR1C1	4.01736188195528	5.88554485702555e-05	0.280642533457741	0.778984618411468	0.0458343504326566	0.963442284440826	-4.07888537304519	4.52538833791441e-05
204270_at	SKI	4.30130562609675	1.6980267876038e-05	-0.460181840028939	0.645385754528873	1.2404897355348	0.214794453317798	-4.8493600317369	1.23869670647076e-06
205141_at	ANG	4.24804161970192	2.15657029228789e-05	-0.904946085617559	0.365494058887726	0.151019556752311	0.87996030393837	-4.11955333947107	3.7962272297737e-05
205627_at	CDA	2.62174465294563	0.00874816074280798	-1.99010019280558	0.046580034896442	2.69730530511977	0.00699037314594888	-4.08301151860114	4.44575370786487e-05
206179_s_at	TPPP	0.663759160566246	0.506844544187146	0.343092170991253	0.731529156623881	1.19995054326661	0.230158690151167	-3.5591483806776	0.000372067869551712
207618_s_at	BCS1L	4.56412863396449	5.01602841658559e-06	-1.17454895645398	0.240175353993572	0.726046109969318	0.467810588483833	-3.60807321016379	0.000308486935827788
208015_at	SMAD1	1.6509184275631	0.0987553888277783	0.366242513423919	0.714184160058304	1.7120409994177	0.0868892674344367	-3.38173547997849	0.000720308402566475
208790_s_at	PTRF	4.72418747424453	2.31052797552939e-06	-0.59323464694889	0.553024195368825	1.02517589967955	0.305280321143173	-4.57608886876285	4.73777644581773e-06
209283_at	CRYAB	3.65682170086237	0.000255368386638415	2.32325918967952	0.0201653320781172	-1.98151399401173	0.0475337977065993	-3.6692152484744	0.000243302452164374
210872_x_at	GAS7	2.49565754122459	0.0125724709024882	-0.917482520549962	0.358889958434738	1.00950688410416	0.312731723382588	-3.55539907046096	0.000377414470961936
211727_s_at	COX11	2.79466757099523	0.00519536001959327	-0.834761154271343	0.403852300868091	1.50317632031628	0.132793739329642	-4.21143801547763	2.5376121765221e-05
211941_s_at	PEBP1	2.82865153260146	0.00467450285733519	1.28609601550508	0.198409702778484	-1.23991502609202	0.215006970334842	-4.21617591181464	2.48490808229666e-05
212128_s_at	DAG1	2.40631942682535	0.0161142578105229	2.07650028551033	0.037847831579056	-1.12073350475637	0.262401449993612	-4.34206914128537	1.41153990896741e-05
212301_at	RTF1	4.38477898903326	1.16109482566881e-05	-1.68157525687411	0.0926513873687343	0.567385918924464	0.570452077939311	-3.67996736126215	0.000233269900228916
212470_at	SPAG9	3.68184837811653	0.000231555169147027	-2.47596097623944	0.0132878918824933	1.62893777265828	0.103326349605006	-3.92873682527524	8.5396082161327e-05
212955_s_at	POLR2I	4.15975361466035	3.18604301969757e-05	-1.50661227504644	0.131910226419732	1.16326074436829	0.244723865729464	-3.45426527865873	0.000551805686821134
212983_at	HRAS	3.23526997224987	0.00121529728718263	-2.54115147380354	0.0110488786042116	3.18855268206906	0.00142989144151213	-4.32258840644492	1.54216663334606e-05
213131_at	OLFM1	2.74903044589492	0.00597723678648717	2.10123400852195	0.0356205536705186	-2.17734648991663	0.029454840917669	-3.57780597427776	0.000346498642975908
214766_s_at	AHCTF1	2.69307835572121	0.00707962161556359	0.577228584894555	0.563785114156869	-0.420248231415622	0.674304168762053	-3.823690264219	0.000131473018959009
216125_s_at	RANBP9	1.91057534868972	0.0560593170192362	-0.748855238683711	0.453944549314902	1.34590216647493	0.178334221956788	-3.57311274890066	0.00035277103014387
217721_at	SEPT7	3.67073195109665	0.00024186313363086	-0.460834469901212	0.644917419113517	1.24812737623168	0.211984559701676	-3.62438013099115	0.000289662466622624
218284_at	SMAD3	3.04127461339729	0.00235581899244408	1.9729261881862	0.0485041093450763	-1.86264114457395	0.0625129173844669	-3.53208146750606	0.000412311550453809
221507_at	TNPO2	3.80139053937605	0.000143890547763286	-0.128983995046324	0.897370326048261	-0.251888392491593	0.801127357597114	-3.74561031691687	0.000179960768638806
222584_at	MSTO1	1.53734513227737	0.124208972360575	-1.41428802085299	0.157277507742602	2.79981904935691	0.00511317478271547	-3.55328878539681	0.000380455285258129
223340_at	ATL1	5.13052323931969	2.88964665558498e-07	-1.07726640171789	0.281361397136648	0.497260987132246	0.619005073618696	-3.55376244203494	0.000379770783552883
223749_at	C1QTNF2	3.69107952902816	0.000223310196831009	-1.66964358935907	0.0949900565922407	2.73916713595284	0.00615955948266406	-4.61709003486367	3.89182499454002e-06
225543_at	GTF3C4	3.39346412932355	0.000690159284511675	0.608566852139991	0.542811650370618	-0.226746625405124	0.820620792463464	-3.58205242404513	0.000340913407015472
225936_at	EID2	4.47541959341879	7.62655766005484e-06	-1.3707811902086	0.170443329413261	0.713756272650138	0.47537798600292	-3.4901947465137	0.000482679015209158
226563_at	SMAD2	4.30055769166934	1.70376831826931e-05	-0.399606081858379	0.689446718696502	0.633250755575615	0.526569977758822	-4.18863090182423	2.80654367643617e-05
235725_at	SMAD4	2.89177616806949	0.00383074862431011	1.18909328822332	0.234403099791491	0.499163238544669	0.61766444470918	-4.36848796624939	1.25115963716535e-05
244703_x_at	IPO9	0.0850346685928283	0.932233837437887	0.559094675617029	0.576097170640138	1.10043759890967	0.271141635900477	-3.47931372455557	0.000502710358865862
44669_at	SDHAF1	1.74172916318559	0.0815560000235901	0.346603564620719	0.728889203870503	0.614250627366423	0.539049792517138	-3.72072219353613	0.000198659280129526
