# Supplementary material for: Synovial phenotypes in rheumatoid arthritis correlate with response to biologic therapeutics
Source: Arthritis Res Ther. 2014 Apr 30;16(2):R90. doi: 10.1186/ar4555 (PMC4060385; doi:10.1186/ar4555)
Supplement: Additional file 2 — Lists of the Database for Annotation, Visualization and Integrated Discovery (DAVID) biological process genes represented within the downregulated genes in the synovial subgroups. For each gene, we report differential gene expression between each group and all other samples. We provide the t-statistic values (positive or negative) with associated P-values for each group. L = lymphoid, M = myeloid, X = low inflammatory, F = fibroid. [file ar4555-S2.zip › Supplemental Downregulated Gene Processes/GOTERM_BP_FAT GO:0006955~immune response.txt]

probeid	symbol	L_t_statistic	L_p_value	M_t_statistic	M_p_value	X_t_statistic	X_p_value	F_t_statistic	F_p_value
1552493_s_at	CYP11B1	-3.40446889550943	0.000662941446187754	1.00621236860885	0.314313544844651	0.477529341967186	0.632985283915964	1.37496254344304	0.169143210810107
1552772_at	CLEC4D	-4.18475270425605	2.8548882796096e-05	-1.51831894947205	0.128934170265903	2.5743480043256	0.0100429911688676	2.96996908178057	0.00297833242079774
1552892_at	TNFRSF13C	-4.96480876752789	6.87744129304638e-07	2.67231347859275	0.00753308478425564	0.218327162711684	0.827174234294286	1.4305472991836	0.152560156237583
1552917_at	IFNL1	-3.28758177121137	0.00101053571655762	2.04908111739718	0.0404543132001547	-1.09857810299634	0.271952264821791	1.10503595934742	0.269144140280423
1554173_at	CD300LB	-3.73621502064372	0.000186816108252819	-0.948589691944848	0.342829449829334	1.64877606629093	0.0991936763005591	2.55297973998117	0.0106806441213099
1555613_a_at	ZAP70	-4.35336679354462	1.34069180990113e-05	-0.721701853044902	0.470477886570079	0.548297030566739	0.583488026934768	3.09307645120779	0.00198095811690801
1555634_a_at	LILRA5	-3.86689493947495	0.000110233355471377	-0.676191125702371	0.498919384018294	0.763481436788124	0.445176418599595	3.0975984953448	0.00195098241099345
1555656_at	CD300LG	-3.55669191170262	0.000375562789899757	2.22952979481225	0.025778785260215	-0.296795711992136	0.766622510072126	1.02556487899406	0.305096852761159
1555746_at	CD79B	-3.11551425684275	0.00183627056734869	2.44999725867844	0.0142858149455784	-0.241763951467702	0.808963097616065	0.308841345913823	0.757442248084458
1555759_a_at	CCL5	-3.24573236674197	0.0011715083294225	-2.44285050979942	0.0145718573363591	0.970757768176474	0.331669034265428	3.79114917003406	0.000149956233524541
1558971_at	THEMIS	-3.64506946366505	0.000267326324897016	-0.485354060126173	0.627425266869821	0.174520028819492	0.861456809161617	3.13387963809951	0.00172514082993444
1559606_at	GBP6	-3.87475887607905	0.000106733712730525	1.29095112884182	0.196720773020542	0.459457707797049	0.645905565569853	1.26290969876465	0.206621780591107
1559754_at	LTB	-4.60704792690242	4.08450911694807e-06	1.6861356997389	0.0917698205593747	0.896227995582292	0.370131113936402	0.676315886849925	0.498840186091458
1560631_at	CALCOCO2	-4.54998476876039	5.36529323389087e-06	2.47115310009796	0.0134678969662043	-0.127243506452163	0.898747684780673	1.55798283674306	0.119237474311213
1561853_a_at	IL23R	-3.13353736187555	0.00172715412300603	0.796224810497401	0.425901473361615	0.942639972135235	0.345865200300345	1.15389199179377	0.248544590068571
1562587_at	CLNK	-3.45836164770575	0.000543482577947653	0.677986349814199	0.497780426199365	0.976251694539934	0.328939869033644	1.66169210322078	0.0965746813361764
1564639_at	LOC100291323	-4.14856892026571	3.34573867422714e-05	1.63162103144829	0.10275950167048	0.772145877779588	0.440028123367324	1.95306577968399	0.0508119398675752
200670_at	XBP1	-3.5688832134384	0.000358514528544078	1.47383267763381	0.140526804325104	-1.56634056633545	0.11726906636241	2.31979256819604	0.0203522010252713
201288_at	ARHGDIB	-3.473612504764	0.000513512844324346	-2.35125856320425	0.0187101234874016	0.563720845781161	0.572944191209893	3.86401688643043	0.000111541005966471
201891_s_at	B2M	-3.35038508228679	0.000807007718213629	1.31692815197442	0.187862859203104	0.732209696983098	0.464040671993751	0.1544447039775	0.877259123318195
201998_at	ST6GAL1	-3.87059373545166	0.000108574028802326	2.35578627271767	0.0184836444437203	-1.94632177163245	0.0516162391710198	2.02541091446516	0.042825319602602
203332_s_at	INPP5D	-4.06582146259854	4.78653893057436e-05	-0.740624486523236	0.458921243426338	-0.345121264172538	0.730003244093142	3.59295761912458	0.000326953587358408
203528_at	SEMA4D	-3.19454687500744	0.00140052701104018	-1.78838515393257	0.0737140405096046	0.134292114466952	0.893171601959768	3.74114482607001	0.000183189007947272
203915_at	CXCL9	-3.33355649772991	0.000857448048264468	-1.97180025944201	0.0486325497178913	1.72538969531166	0.0844574209174591	2.50888139501116	0.0121114923511136
204116_at	IL2RG	-3.73050148603574	0.000191104269540886	-1.92143496916205	0.0546770348300755	0.587274094341526	0.557019702736394	3.59249146432738	0.000327539203412841
204603_at	EXO1	-3.11551353785253	0.0018362750438965	-1.34912842345019	0.177295872144442	3.38441940757019	0.000713303185710453	1.3021399377003	0.192868702049201
204613_at	PLCG2	-3.30704722101971	0.000942866504641929	-0.261407858941646	0.793778023928638	-0.77928160814374	0.435813938109097	3.98086694986831	6.86667882422954e-05
205049_s_at	CD79A	-3.25613015745609	0.0011294383464844	0.886440015683944	0.375380570294228	-1.47418579907006	0.140431729048026	2.81752566565578	0.0048395718963028
205101_at	CIITA	-3.07505010904634	0.00210470013668867	-2.7707261095915	0.00559319658014903	1.69876859408706	0.0893629481044116	2.71424960659678	0.00664266619541814
205237_at	FCN1	-3.39120671696047	0.000695869341615295	-2.38814927545667	0.0169335540468178	1.17889506792759	0.238440101549312	4.06795780520012	4.7428774384305e-05
205242_at	CXCL13	-4.033507051228	5.49525592232119e-05	-0.686694509580132	0.492275336827808	0.248417271290825	0.803811597162368	3.71553747766824	0.000202777696916003
205255_x_at	TCF7	-4.3303967889829	1.48848093239152e-05	1.04918796396737	0.294091743312375	0.90991110849795	0.362869500109579	1.34638011406175	0.178180112735686
205267_at	POU2AF1	-3.41686614499724	0.000633476714835244	0.557065987333905	0.577482407204203	-1.47098899624769	0.141294249374369	3.02427443747991	0.0024923338949153
205484_at	SIT1	-4.53299481188448	5.81565921819365e-06	0.302334554961472	0.762397070348283	-0.262185891295316	0.793178157032985	3.14558161554568	0.00165759356209041
205488_at	GZMA	-3.32985577933127	0.000868925406014192	-1.6158491484812	0.106127089356522	0.110020865637984	0.91239283797334	4.2300044357775	2.33697036348588e-05
205654_at	C4BPA	-3.26859970851631	0.00108082904006996	0.256760127401563	0.797363978364819	1.32184321910343	0.186220513822576	1.94234231523521	0.0520958131437546
205668_at	LY75	-3.22018098087807	0.00128111727864251	-0.412768651419083	0.679776165346699	0.2182572804644	0.827228679478868	1.10831153023844	0.267727430271617
205671_s_at	HLA-DOB	-3.32280365493063	0.000891192085118608	0.631082502626133	0.527986653008873	-1.79236711831213	0.0730743287842895	3.42287796301473	0.00061963123533539
205758_at	CD8A	-3.25466863939249	0.00113526614338784	-2.02404371299399	0.0429657863371375	0.936147478040182	0.349197373365923	3.42776848510421	0.000608576397121164
205790_at	SKAP1	-3.48223836272648	0.000497251428566413	-0.803960563337524	0.421419846264542	0.459101672196621	0.646161205589592	2.69765642547512	0.00698300518586437
205866_at	FCN3	-3.87917957533739	0.000104812700401812	-0.0769223346207522	0.9386853373897	1.24867160377654	0.211785356535154	3.02574258403519	0.00248026495514796
206150_at	CD27	-3.35203833240173	0.000802203900147499	0.132118685631108	0.894890429705114	-1.02874187728885	0.303601109557652	3.21292124685373	0.00131394383165756
206336_at	CXCL6	-3.17187410301142	0.00151460928430227	1.96226810329766	0.0497314165436141	-2.48682713626945	0.0128888814734859	2.65934729002494	0.00782928344078102
206337_at	CCR7	-4.77566217244424	1.79129470162363e-06	-0.236420540876498	0.813106382704957	0.261078593303488	0.794031926172558	3.36646237673712	0.000761403940968471
206641_at	TNFRSF17	-3.62038723550626	0.000294169661111814	0.554525121889255	0.579219579496562	-1.09201240494793	0.274827779699866	3.10113907472918	0.00192780392920484
206660_at	IGLL1	-3.68529670985508	0.000228442356262581	0.844161274588102	0.398579391641542	-0.128167708393232	0.898016267069046	2.13585472358907	0.0326913775666363
206761_at	CD96	-4.36430129946914	1.27536057845877e-05	-0.684584125493934	0.493606466102218	0.546085747600219	0.585007056950442	3.47050764699661	0.000519486449637136
206802_at	PAX5	-3.43397261744716	0.000594816276520917	1.40761684605618	0.15924471115983	1.02260751974867	0.306493575885967	0.86131005244124	0.389067403455383
206975_at	LTA	-3.62402178773837	0.000290064307870873	-0.174027581031841	0.861843803965464	2.33715338626149	0.0194313076418186	1.60129472171927	0.109311814794526
206978_at	CCR2	-3.20790272801085	0.00133708808463116	-1.90044080640858	0.0573754391313998	0.768927263670272	0.441936581787435	3.13049973709352	0.00174511655587872
206983_at	CCR6	-5.1239829278098	2.99175673245998e-07	2.02355104582598	0.0430164984876268	-0.226728589940282	0.820634817493984	2.03875516738722	0.0414745994560816
206988_at	CCL25	-4.17017726694591	3.0437554648094e-05	0.99281590376475	0.320799797697171	0.786767854598751	0.43141786714296	2.04993287547184	0.040371111078982
207238_s_at	PTPRC	-3.42560522307961	0.00061344353478015	-2.26349872146268	0.0236050695534086	0.289041237445551	0.772549850589975	3.4405274452258	0.000580593345131033
207446_at	TLR6	-3.62285888301429	0.000291371973632577	0.390777560216829	0.695961704522803	0.258418096930397	0.796084277945771	2.53175360034539	0.0113494469134151
207533_at	CCL1	-3.36782205210227	0.000757659020436194	2.12256436757431	0.0337904954938942	0.388872840968713	0.697370254989292	0.287898211949998	0.773424685357554
207634_at	PDCD1	-4.36598750039225	1.26556029040716e-05	0.703692091908582	0.481624627785252	1.73169756561677	0.0833275778404517	1.37020852397299	0.170621971357485
207734_at	LAX1	-3.03517048816864	0.00240402827384324	1.22857436070989	0.219231577288354	-1.76270600530954	0.0779502394361093	2.78751407272466	0.00531146460824659
207735_at	RNF125	-4.64422930027767	3.41369849472305e-06	0.06290709902919	0.949840488094737	1.10847732122429	0.26765586090246	1.86289645078457	0.0624769821233138
207827_x_at	SNCA	-3.13221890868942	0.0017349295665353	2.16720823056345	0.0302190972006691	-0.0283265469610831	0.977401710492896	-0.545526491536517	0.58539152617033
207861_at	CCL22	-4.35346043491684	1.34011900725904e-05	-0.832663930067274	0.405034391644979	2.01002977077631	0.0444281715005621	2.86182697447382	0.00421211133605844
207892_at	CD40LG	-3.27717776568862	0.00104852112335321	-0.0528991751465769	0.957812246875859	-0.0908944261956128	0.92757648817506	3.11080124812293	0.0018658308608824
207900_at	CCL17	-2.99263548916659	0.00276583229292708	0.385867517575957	0.699594829177045	0.429368766112081	0.667654926234384	0.870830192537351	0.383846981157753
207906_at	IL3	-3.76249047347698	0.000168234493907976	0.579185117461897	0.562464336662234	1.46636381851401	0.142549354332011	0.61283330235949	0.539986637753601
207955_at	CCL27	-3.54193080926777	0.000397218640313363	2.69805828713384	0.00697458102318575	0.374987627744504	0.707669707637835	-0.490450970721565	0.623814869632877
207979_s_at	CD8B	-4.11198744994477	3.92283203365416e-05	-0.142321308378902	0.88682623046577	1.81379056541201	0.0697101247169152	1.46837654014454	0.142002127025559
208037_s_at	MADCAM1	-3.67422957009077	0.000238574361016551	1.95304472675954	0.0508144342382239	0.944862534452303	0.34472917466023	0.869298945420123	0.384683743421694
208059_at	CCR8	-4.33696722401734	1.44469181291864e-05	1.41393883350339	0.157380017576243	-0.000179742062844042	0.999856586601751	2.41810286345924	0.0156017540691485
208179_x_at	KIR2DL3	-3.13290556411562	0.00173087607847978	1.37649902363083	0.168667342822818	0.690141185460287	0.490105485050867	-0.32343699466588	0.746364349818134
208203_x_at	KIR2DS5	-3.14889892808052	0.00163889265662091	-0.400060204350589	0.689112216924779	1.02425786050519	0.305713619320241	2.75958662111926	0.00578750661272363
208209_s_at	C4BPB	-3.41673181073856	0.000633789354532589	0.126468872683823	0.899360799834807	-0.070050537528675	0.944153442240122	3.01431124731149	0.00257566635314288
208302_at	HMHB1	-3.02656111174074	0.00247355946476847	-0.00561591171399249	0.995519174859326	0.832208934887864	0.405291120380759	2.01650184179464	0.0437476586431531
208376_at	CCR4	-4.12293530242134	3.74089795222622e-05	0.886405776255613	0.37539901382151	1.1145109319763	0.265060190582865	2.43135710671568	0.0150424672963943
209083_at	CORO1A	-3.64209716236201	0.000270432753706431	-2.02149651250061	0.0432285253383535	0.808355334401132	0.418886152428315	3.2325337570407	0.00122699616332695
209827_s_at	IL16	-3.04223091580202	0.00234834700191185	0.426673115091899	0.669617480874712	1.20271251902547	0.229087729427531	-0.807808067571097	0.419201175815509
210116_at	SH2D1A	-3.85470456468779	0.000115873068421523	-0.131745499784391	0.895185608724745	0.720602552475415	0.471154166821879	2.11403295011822	0.0345125760333251
210313_at	LILRA4	-4.3087090190473	1.6421803051913e-05	1.43057631545206	0.152551834994552	-0.014999617876956	0.988032486728314	1.45009793616147	0.14703136670183
210325_at	CD1A	-3.12872613444479	0.00175568369142569	-0.780198953268832	0.43527387029365	2.30709606645338	0.0210495663853498	1.77350056970784	0.0761459490489575
210354_at	IFNG	-4.35844736210742	1.30994908607204e-05	-0.327171811458478	0.743537973984504	0.861067201624522	0.389201134788732	2.82982128321434	0.00465744737951508
210439_at	ICOS	-5.07438414040301	3.88787544015131e-07	0.832741860736672	0.404990429411663	0.189592149965027	0.849628758219169	3.16476895844215	0.00155208455635225
211005_at	LAT	-4.43686735223952	9.12823431301887e-06	-0.339379849203966	0.734323632258111	0.828002070052989	0.407669425939573	2.5130552839872	0.0119691353152337
211331_x_at	HFE	-3.52959620208982	0.00041620365885189	-0.443576900427665	0.657348557336195	1.0960041436976	0.273077092503218	1.71744873026563	0.0858973686177453
211583_x_at	NCR3	-4.46835314643162	7.88283939160835e-06	2.17030565807561	0.0299838150452286	0.466012965083518	0.641206270843276	1.58116310527681	0.113840906303071
211633_x_at	IGHG1	-3.27766691794621	0.00104670601437511	0.403440309518589	0.686624380875571	-1.51892573490997	0.128781347788283	3.22568636924073	0.00125672996467673
211687_x_at	KIR3DL1	-4.61960742032783	3.84490592830362e-06	2.09034894644919	0.0365865908250079	0.168111513150133	0.866495568996478	2.00870714132888	0.0445683344978732
211768_at	LAT2	-3.95462142635618	7.66585584097042e-05	1.79169353381131	0.073182221370198	0.34776576159564	0.728016141247122	0.843776745069593	0.398794273228775
211771_s_at	POU2F2	-4.70610790046219	2.52507697342154e-06	0.747314303220092	0.45487394811132	0.320589623875758	0.748521435196618	1.73288985141885	0.0831154018965277
211908_x_at	IGK	-3.11523714481731	0.0018379966540574	0.789783177619049	0.429654498307761	-1.71715750245046	0.0859505521982896	2.96635214202411	0.00301358769405419
212592_at	IGJ	-3.10213256606703	0.00192134559796226	0.350576656568476	0.72590600848276	-1.4121566142888	0.157904006913567	2.72528165160998	0.00642472116162799
213193_x_at	TRBC1	-3.8198649266964	0.00013352878741536	-1.1275100086572	0.25952704593237	0.222336308515611	0.824052111856101	3.79696172125111	0.000146484701216523
213475_s_at	ITGAL	-3.81565072140666	0.000135828583102272	-1.95970714779904	0.0500301673072722	1.0281630819913	0.30387324503437	3.61943884711727	0.000295249817660435
214551_s_at	CD7	-5.62018122943419	1.90782419283269e-08	0.78446910458459	0.432764996111352	0.925949866544294	0.354472145781299	1.99601638352957	0.0459322742698932
214973_x_at	IGHD	-3.67308588517215	0.000239645110308072	0.787241719515973	0.431140472154445	-1.36032489623134	0.17372728597908	2.98675319802809	0.00281960645893878
214994_at	APOBEC3F	-3.59406260621315	0.000325569337834748	0.862490155679664	0.388417950954976	-0.000883349309807008	0.999295189403289	1.64107816486533	0.100781347223615
216560_x_at	IGLC1	-3.34604392787804	0.000819749095986043	1.11859211101422	0.263314324327846	-2.06729696126807	0.0387063081971923	3.11746711610026	0.00182414868843925
216981_x_at	SPN	-4.68425295132627	2.8100118441912e-06	0.0646324200421519	0.948466677637208	1.97926354753971	0.0477864777766901	1.76848299876474	0.0769803436868574
217147_s_at	TRAT1	-3.36333412098707	0.000770085374045216	-0.220194592876789	0.825719629929946	0.150783403943599	0.880146593449801	2.77022779631942	0.00560176147349897
219424_at	EBI3	-5.41628207245027	6.08580337844412e-08	1.53172435394199	0.125590627448418	0.459913954903653	0.645578032999879	2.10157642069423	0.035590521380918
220446_s_at	CHST4	-3.57861953361783	0.000345422006641591	0.82679740671155	0.408351998372601	1.40060742967647	0.161331652455499	1.46398850885395	0.143197244590306
220491_at	HAMP	-3.73013487406625	0.000191382556172702	1.51789077980726	0.129042092073408	-0.373183097345815	0.709012214737234	1.59170597108442	0.111450943405396
220805_at	HRH2	-3.02087588346436	0.00252047821560056	1.71982195490516	0.0854649645347663	-0.521101533745301	0.602296100009248	1.32962661056392	0.183641476977142
220811_at	PRG3	-3.04712242680865	0.00231046585016869	0.596092541556098	0.551113473642792	0.121478785739458	0.903311828931053	1.45138008353032	0.146674208662221
220813_at	CYSLTR2	-3.50884466425388	0.000450067513076669	0.652176845719636	0.514287169674815	0.553312295124047	0.580049644928649	1.76653106269434	0.0773069468158296
221112_at	IL1RAPL2	-4.05306200355244	5.05534978021849e-05	2.31541735901193	0.020590202647709	-0.743912024069388	0.456929787568255	1.34139070566101	0.179793785278397
221404_at	IL36A	-3.60977728444805	0.00030646746718656	2.3426370591604	0.0191480966812237	-0.239598091508591	0.810641868887968	0.641441475575788	0.521235966411699
221601_s_at	FAIM3	-4.17246347018726	3.01336567872161e-05	0.749769192585847	0.4533938140979	-0.776528318381685	0.437437198479434	3.24047584838222	0.00119332321762205
222223_s_at	IL36RN	-4.16566276275847	3.10462287315224e-05	0.854318193844536	0.392928810933679	0.947944950392778	0.343157593812061	1.56424950699879	0.117759142481759
222838_at	SLAMF7	-3.12393402265612	0.00178453002682236	-1.51569684983664	0.12959618192093	0.117428979413196	0.906520132422254	3.43793850174117	0.000586172679289449
223508_at	NOTCH1	-3.98347136993072	6.79182479405365e-05	-0.0260326645873419	0.979231287286759	1.99717857905538	0.045805921833668	0.138112305724539	0.890151674263987
223751_x_at	TLR10	-4.90166407229329	9.50356216242429e-07	1.32643009962798	0.184697425062636	-0.733920046793887	0.462997554068864	3.22641429245483	0.00125353775035952
223903_at	TLR9	-3.6343698126878	0.000278667868013374	-0.183842598160563	0.854136955694896	0.11983721373579	0.904612114038389	2.73970632696775	0.00614946461809831
224157_at	KAAG1	-3.61303031078908	0.000302646689115862	2.1220611271748	0.0338327272415453	-0.742425301219356	0.457829781570131	1.01270246668162	0.311202421283002
224262_at	IL1F10	-3.71621642220096	0.000202233858039556	-0.0203098525371025	0.983796198238145	1.47691196107068	0.13969939502522	1.71932502878235	0.085555359065701
224401_s_at	FCRL4	-4.65257012880497	3.27844048394728e-06	1.65091568808622	0.0987559482852232	0.790028958880337	0.429510949575471	2.43210350097508	0.0150115037886953
226218_at	IL7R	-3.40237434206781	0.0006680436908384	-1.82213970275514	0.0684339394582052	0.338024936357539	0.73534443151446	3.97975485274122	6.89887900763218e-05
226678_at	UNC13D	-3.3063853554451	0.000945096717499944	-2.79052670818234	0.00526228545331688	2.01742764734217	0.0436510372179227	2.64121582226808	0.00826097162078829
228592_at	MS4A1	-4.30010872567515	1.70722369368565e-05	1.60255953301727	0.109032091252388	-1.68282483682603	0.0924091608852325	3.10098835866162	0.001928785419924
231496_at	FCAMR	-3.21138675440319	0.00132098101791366	-1.16283772537189	0.244895485903071	3.25812460339859	0.00112153011906011	0.649647177025646	0.515920226164566
231748_at	ULBP3	-3.77011316780131	0.00016317820687736	2.21522185829678	0.0267449520056605	0.294033440535135	0.768732380757244	-0.0752919852692267	0.939982405709759
231776_at	EOMES	-3.79823528500423	0.000145734242858835	-0.485125990527324	0.627587029557269	0.0874632289974059	0.93030332111442	3.24303342750835	0.00118266264522193
233343_at	DEFB127	-3.0846106809746	0.0020382152353822	0.22624288280121	0.821012542507915	0.768256482295742	0.442334913434156	2.83853672893732	0.00453213575978348
236226_at	BTLA	-4.28448938157045	1.83167858375276e-05	-0.49938614596479	0.617507431900382	1.29024667936246	0.196965172065389	2.61787422465537	0.00884800744566486
236341_at	CTLA4	-4.19121766917059	2.77473151032854e-05	-1.13110612024763	0.258010563669519	0.967855637543193	0.333116589088327	3.19724755236331	0.0013874794639084
1554406_a_at	CLEC7A	-0.0532255251722635	0.957552223582964	-3.87448549533146	0.000106853594394303	1.36284783822652	0.172930623614673	1.41777272158309	0.156257285800982
200748_s_at	FTH1	-0.568707688512826	0.569554592823965	-4.06918173703912	4.71803375717553e-05	1.10757053585224	0.268047466688803	1.49870065779824	0.133951463151579
200837_at	BCAP31	3.31562540472609	0.000914399243310394	-3.95105848672484	7.78089611787473e-05	0.440586106129674	0.659512710539864	-0.0802504848596493	0.936038046485917
201695_s_at	PNP	1.35609588751236	0.175068813630042	-4.20460751726644	2.61546894962637e-05	1.88356928363445	0.0596234042928734	1.23408968408604	0.21716963149292
201743_at	CD14	-1.05673650051516	0.290631988799436	-3.6240707762965	0.000290009341968396	-0.146789789503449	0.883297958907375	3.23257794509984	0.00122680641080193
201848_s_at	BNIP3	3.41670048309984	0.000633862284817041	-4.15260847328164	3.287204049752e-05	1.08036445165284	0.279980048955417	-0.428755643970794	0.668101107568621
202269_x_at	GBP1	-1.39140235270366	0.164103605685711	-4.30944027245858	1.63676019958433e-05	2.60441499806334	0.00920319237299206	2.88414046571353	0.00392487812686841
202307_s_at	TAP1	-1.93104936015956	0.0534770890750558	-3.85477819580254	0.000115838201459915	3.13769142053391	0.00170286504518071	1.8148605758214	0.0695454875310706
202545_at	PRKCD	0.692272090372691	0.488766553753561	-4.04801632175238	5.16554778411536e-05	0.777946078965376	0.43660089345752	0.577118670071198	0.563859357601653
202625_at	LYN	-0.552232736570955	0.580788969617585	-4.05813219711969	4.94686334056504e-05	0.485777493868563	0.627124985944889	2.35267369767799	0.0186390781070226
202637_s_at	ICAM1	0.207458399503142	0.835651899303107	-5.07397749955727	3.8961974185689e-07	2.14385356536495	0.0320447414719249	2.3701087460665	0.0177829479243705
202659_at	PSMB10	-1.33495645044601	0.181890751559824	-3.85259370332364	0.000116876855970241	1.47806702933471	0.139389994771423	2.87271725620999	0.00406962416512392
202859_x_at	IL8	0.518336313296797	0.604223698094546	-4.64139360157618	3.46089017956424e-06	1.42810128163222	0.153262864152713	3.53549952467094	0.000407014128027232
202905_x_at	NBN	1.75201444797568	0.0797714761805497	-3.43558400276144	0.000591290070226541	1.16514708840192	0.243959597396714	0.499810623866671	0.617208484052206
202910_s_at	CD97	0.396747560598707	0.691553666283044	-4.051724978534	5.08433149537309e-05	2.55524882294408	0.0106112644054018	-0.851531849421555	0.394474080338685
203233_at	IL4R	-0.263487896584403	0.79217457821406	-4.56880820593875	4.90534479743931e-06	2.14632935242288	0.0318468307802879	2.13044443416586	0.0331350597942263
203508_at	TNFRSF1B	-1.84678736419908	0.0647781108946118	-3.57888822060021	0.000345067123528805	1.37621245485522	0.168756020616282	2.79694563771489	0.00515887029134715
204232_at	FCER1G	-0.88795073254299	0.374567359686448	-3.69459322068096	0.000220244922575974	-0.178614657546824	0.858240302530584	2.97844622691799	0.00289717319463594
204415_at	IFI6	0.612845441660532	0.539978610273981	-3.41129993090179	0.000646552018018173	1.41561581512399	0.156888173374098	1.48551479981893	0.13740766281715
204533_at	CXCL10	-1.26135928616872	0.207179576493122	-4.0704166421279	4.69309242406377e-05	1.75192310136461	0.0797871842227352	2.82303760991037	0.00475714583533357
204924_at	TLR2	-0.864871490713038	0.38710943016263	-4.03596406517656	5.43805511460438e-05	0.526755281267136	0.598363598998118	3.0156768538201	0.00256409564727285
205071_x_at	XRCC4	1.62631347488204	0.103883143558746	-4.61121107671001	4.00354393975084e-06	2.42132975260342	0.0154639305842254	0.789879301222883	0.429598353925592
205099_s_at	CCR1	-0.306572845060312	0.759168557207197	-4.78903222406395	1.67599483541558e-06	1.29970363654214	0.193702712664604	2.63454662321079	0.00842503785887475
205205_at	RELB	-0.258805176525135	0.795785590153547	-4.52813697443838	5.95094173635922e-06	2.23729553240727	0.0252671402439668	1.88486784921022	0.0594478259897484
205476_at	CCL20	0.997784902547432	0.31838379279242	-4.63324816218636	3.59995131677239e-06	2.06849177928328	0.0385939304959683	1.62596456723994	0.103957350072795
205552_s_at	OAS1	-0.884698122400257	0.376319574523929	-3.49678763309385	0.000470906700968115	0.324402341357272	0.745633481144745	2.95220397445292	0.00315518082456214
205568_at	AQP9	-1.34175046211808	0.179677070874199	-3.71664074777415	0.000201894666652935	0.691709966679991	0.489119566636926	3.98489293710287	6.7512937241535e-05
205686_s_at	CD86	-0.447672973316055	0.654389277889474	-4.44118045988243	8.94714885666421e-06	0.748006209258669	0.454456499834623	3.53083625988317	0.000414257368005675
205715_at	BST1	1.51459196906586	0.129875924575834	-3.69962323792895	0.000215925525656525	1.06608149107472	0.286386933852632	0.946700279060855	0.343791642095619
205745_x_at	ADAM17	2.25387832551273	0.024203930895071	-4.82208963902698	1.42072443700668e-06	1.90372030851599	0.056946762828958	0.0150637418692365	0.987981328971186
206278_at	PTAFR	-0.317188705057895	0.751100452798634	-3.94693900618728	7.9159403290223e-05	0.520618881408756	0.602632350830701	2.81752824309897	0.00483953305289056
206380_s_at	CFP	-0.690902520417374	0.489626881966478	-3.62358805336825	0.000290551390284393	1.73807491317069	0.0821977678797339	1.70153568534994	0.0888425975335534
206407_s_at	CCL13	-0.495905656865339	0.619961029111772	-4.31841026474587	1.57164612670526e-05	1.9953736966422	0.0460022723531984	2.1359822061791	0.0326809847387463
206420_at	IGSF6	-0.0799739523580166	0.936257980572496	-3.81843816066055	0.000134303269240855	0.314402378508496	0.753215482541696	2.07943546172904	0.0375774704748038
206508_at	CD70	2.2299721415342	0.0257494024529181	-3.48240182077452	0.000496947965819722	3.6879514034778	0.000226072764022353	-2.27096901190485	0.0231489592770172
206513_at	AIM2	-2.44625102450012	0.0144351309522675	-3.45854385901454	0.000543115087262359	2.36300190400723	0.0181276711775358	2.98635821270143	0.00282325128039683
206881_s_at	LILRA3	-0.708839294636282	0.478424292217805	-5.17164255570472	2.32067326053734e-07	3.12804582792018	0.00175975254881917	2.20978425631131	0.0271202512254949
206991_s_at	CCR5	-2.21069230877804	0.0270572637479579	-3.69093773624325	0.000223434730721066	1.22767830338792	0.219567898163637	3.64394347756584	0.000268499165390355
207075_at	NLRP3	0.687667852804689	0.491662047879062	-4.7057204118732	2.52987829801338e-06	1.26135097992132	0.207182567792854	2.52523389659974	0.0115622070620798
207104_x_at	LILRB1	-2.30002612996138	0.0214468417224849	-3.73180898545833	0.000190114870790884	0.980935639210317	0.326624599266766	3.42550549026227	0.000613668795402979
207270_x_at	CD300C	0.574638581587014	0.565535817598537	-4.36784869149112	1.25482639060113e-05	1.69651753546383	0.0897880671056656	2.06000393465564	0.0393982931895591
207850_at	CXCL3	0.317645752724819	0.750753697502712	-4.95761582363414	7.13692947494119e-07	1.9881708466487	0.0467929335681328	2.71676888184557	0.00659231882196
208075_s_at	CCL7	1.12620183531721	0.260080231404785	-5.70591923035852	1.15733058113951e-08	2.4360631683179	0.0148481776438078	2.05060073202975	0.0403059745072778
208308_s_at	GPI	2.28083023795092	0.0225585985558319	-4.83287668227092	1.34584061380456e-06	0.664989148707571	0.506057509989605	2.01111778795933	0.0443131500704423
208594_x_at	LILRA6	-0.413056538848366	0.679565234654023	-3.97785234734689	6.95429654358119e-05	0.576329447967861	0.564392586560079	2.93378897636996	0.00334855567714499
208829_at	TAPBP	-1.95107123388881	0.0510487114174444	-3.74368558232854	0.000181345603282686	2.14971263115089	0.0315780717410625	1.95899361545007	0.0501136726218223
208885_at	LCP1	-2.83223167512418	0.00462248035750055	-3.47939359595817	0.000502560537160199	1.49594188660677	0.134668956822986	3.3463443880495	0.000818861262517913
209124_at	MYD88	0.0694053872976304	0.94466694772778	-5.21336787688773	1.85460910069888e-07	2.13486849783599	0.0327718738329743	1.92910447612342	0.0537180341324867
209367_at	STXBP2	-1.67226987518344	0.0944712729066221	-4.07970366498651	4.50948853443481e-05	1.36566450202831	0.172044443924049	2.87800422932678	0.00400203991919769
209417_s_at	IFI35	0.242712286548083	0.808228313511765	-3.44981897297636	0.000560974094713001	1.71363967988942	0.0865950756396009	1.14192374089138	0.253485855495532
209949_at	NCF2	-0.0554071598606049	0.955814097368476	-4.89182906487845	9.99108985454608e-07	1.1248507035382	0.260652438860843	2.53959256975563	0.0110982418417359
210133_at	CCL11	-0.115821504701269	0.907794018504158	-4.14306245102552	3.42712576774678e-05	2.03155057832198	0.0421993056233468	2.44360324184058	0.0145414938094552
210146_x_at	LILRB2	-1.21255725850931	0.225299281136605	-4.11164086820186	3.92872654134335e-05	1.43060765504428	0.152542847860129	2.32123217792546	0.0202744159430362
210152_at	LILRB4	-2.43164602816598	0.015030474977709	-3.50879630606882	0.000450149348033721	0.965061868892252	0.33451394046646	3.1889266191187	0.00142804312339454
210512_s_at	VEGFA	3.4750316579799	0.000510803834296506	-5.11591101577898	3.12258866042069e-07	2.33552174712929	0.0195162790771652	-0.528512253792157	0.59714390275614
210660_at	LILRA1	-0.718139443326415	0.472671395484983	-3.5373171984971	0.000404222996009749	1.00567272464763	0.314573148946688	2.48149178677386	0.0130834536955921
210992_x_at	FCGR2C	-1.33806241445695	0.180876243121851	-3.44044407930674	0.000580772230774407	0.058363451936123	0.953459132060836	3.11533957180737	0.00183735847902756
211101_x_at	LILRA2	0.604761472688611	0.545337564616104	-3.90898140341984	9.26891361491006e-05	0.158462620282837	0.874092289089887	2.4191477618131	0.0155570076136223
211582_x_at	LST1	-1.54940425143912	0.121284729953858	-3.86224857087673	0.000112351687333822	0.925337858021483	0.354790303212659	2.94127100230459	0.0032687215478028
211794_at	FYB	-1.83623037069353	0.0663237404263143	-3.63546897842831	0.000277482308504106	0.884756911340178	0.376287859492206	3.57394661246714	0.000351648889005123
212501_at	CEBPB	2.35660196959907	0.0184430987916115	-3.57072727265318	0.000355999719169737	-1.3845118189895	0.166201945455214	3.06739508173294	0.00215936119803237
212657_s_at	IL1RN	1.44285224927553	0.149062252839709	-5.30736258758507	1.11234546690526e-07	2.01889085482869	0.0434986975507677	2.07013891686364	0.0384394649040019
213038_at	RNF19B	2.71373859926292	0.00665292068335992	-4.16184106835394	3.1570516648282e-05	2.84535875494122	0.00443618773420962	-2.13043525428915	0.0331358169674421
213191_at	TICAM1	3.05819646560529	0.00222676463711511	-4.53557463662235	5.74501724560779e-06	2.49991870907195	0.0124222598137464	-1.30102888336518	0.193248717609551
213716_s_at	SECTM1	-1.39276679412077	0.163690476948593	-3.47226344416412	0.000516100465929767	1.80782565321098	0.0706337893315246	2.01713794745239	0.0436812522684988
213733_at	MYO1F	-1.84634450112025	0.0648423470945774	-3.45301919335134	0.000554360971868592	0.324981926849547	0.745194784055103	4.08441874538434	4.41889951276687e-05
214038_at	CCL8	0.888248830008275	0.374407024219261	-4.69819980140741	2.62481943078403e-06	1.06593245191472	0.286454306024978	3.38384104549614	0.000714807374201683
214974_x_at	CXCL5	1.19073661268501	0.233757140650915	-5.60515595760712	2.08094696815836e-08	2.51749487187857	0.0118193461441861	2.08767256690324	0.0368275067670819
216598_s_at	CCL2	2.87180863360612	0.00408134300517773	-5.09409065778078	3.50450666337096e-07	1.28078818929052	0.200268221475321	1.81275135725698	0.0698703286645145
217078_s_at	CD300A	0.18478435983436	0.853398194300884	-4.82240911080648	1.41845018812977e-06	1.06891299539707	0.285109004086435	2.74133249544441	0.00611910926234417
217371_s_at	IL15	-0.162027429586971	0.871284269877967	-4.09353900988483	4.24855144988011e-05	0.484940094774831	0.627718892884974	2.40124894721824	0.0163393067390607
217507_at	SLC11A1	-1.20150990329004	0.229553608924712	-3.47743931308747	0.000506238332825672	0.57620818320834	0.564474539225535	2.92668278152491	0.00342601961932787
217769_s_at	POMP	-0.134279526869843	0.893181555259727	-4.33013752757123	1.49023449217523e-05	1.96708737189359	0.0491732762630207	1.918196502287	0.0550862411793471
219360_s_at	TRPM4	2.5856205111958	0.00972045832836077	-4.21771635072523	2.46799782087731e-05	2.72593832217526	0.00641195342736701	-1.01126052675405	0.31189187514761
219434_at	TREM1	0.71013896539117	0.477618047571954	-3.43001342795288	0.000603563501050389	0.441964113805801	0.658515222083491	0.722649481275428	0.469895344255789
219890_at	CLEC5A	1.67712225180705	0.0935187339447362	-5.4059433851246	6.44754747606923e-08	2.73149924648148	0.00630474354950965	0.862924709327365	0.388178967157995
219947_at	CLEC4A	-1.4644028123311	0.143084076657662	-4.18354442710045	2.87011138974115e-05	1.57926528633221	0.114275378099254	2.83524843451846	0.00457905192506005
220049_s_at	PDCD1LG2	-1.49047462970167	0.136099639429795	-3.46500144084239	0.000530239697040729	1.41165545617895	0.158051589930678	2.77508188781998	0.0055188320165411
220066_at	NOD2	-0.265871282147838	0.79033837012145	-4.84547648247176	1.26317565978881e-06	1.35054031445569	0.176842883361924	2.97135325246375	0.00296494039804215
220088_at	C5AR1	0.149042114167124	0.881520416726143	-3.8572302988186	0.000114682678821071	-0.72621462910003	0.467707289757357	3.84260544474855	0.000121738826391846
220162_s_at	CARD9	0.593426641198653	0.5528957307861	-3.86138656163161	0.000112748886065817	0.346260649290843	0.729146875096168	2.42077133760631	0.0154877040705667
221021_s_at	CTNNBL1	3.48061080723528	0.000500282453775843	-4.25839640042667	2.05907940550877e-05	2.11481669053285	0.0344456965871503	-1.53355778932388	0.125138636917422
222429_at	DBNL	-0.419183263670354	0.67508224738836	-4.11422659995915	3.88495138625784e-05	1.54832079468711	0.121545237820212	2.84662015733478	0.00441864979407473
222856_at	APLN	1.69392261276211	0.0902801444062003	-3.77643291609168	0.000159094961244738	3.39298470772338	0.000691368312422671	-0.250575393639341	0.802142433539234
222868_s_at	IL18BP	-0.93630599928111	0.349115772755418	-4.08701796087846	4.36970257569392e-05	1.63838807624328	0.101340921529329	3.00025527793267	0.00269756730029902
223454_at	CXCL16	-0.24255592037799	0.808349456716329	-4.15859651133346	3.20222209860186e-05	-0.0164695991124449	0.986859756827457	3.34918546417707	0.000810510123188121
223502_s_at	TNFSF13B	-2.09589201731257	0.036091895826661	-3.55597733186501	0.00037658519959737	0.936495364660886	0.349018310648384	3.89139474812056	9.96728358913777e-05
225626_at	PAG1	-1.64409418882412	0.100156904631159	-3.85918471961189	0.000113769477417772	1.17114129035936	0.241542128218617	4.10818187207323	3.98801803742228e-05
226531_at	ORAI1	1.04513367633827	0.295961317259344	-3.47426511320402	0.000512265426425164	1.28927928921554	0.197301156917687	0.521067645395974	0.602319706345644
227458_at	CD274	-1.24836840405947	0.21189631978455	-4.28331005167106	1.8414183814288e-05	2.09267467074678	0.0363783309812862	2.77487390046515	0.00552236251873535
228369_at	CNPY3	0.05529345395381	0.955904682677104	-4.03060030910296	5.56366275251384e-05	2.87456686774685	0.00404586335584196	-0.257851061702766	0.796521881422251
232617_at	CTSS	-1.61822034612416	0.105615276596353	-3.59493119005219	0.000324485089902457	0.669314010293524	0.503295268384361	2.73850106306897	0.00617205046244546
238542_at	ULBP2	1.89699693565326	0.0578284858230441	-3.91211925727868	9.14927181374657e-05	3.13608972643351	0.00171219280606494	0.242626708048434	0.808294614071871
238581_at	GBP5	-1.812689528358	0.0698798697019308	-3.90873459277221	9.27838656147203e-05	2.36629237982888	0.0179673430518578	2.39067577199668	0.0168174884916716
39402_at	IL1B	0.220062029004556	0.825822868740918	-4.66275348977535	3.12026421934687e-06	2.02260203954931	0.0431143259920474	2.80563570480331	0.00502179134585305
