# Supplementary material for: Synovial phenotypes in rheumatoid arthritis correlate with response to biologic therapeutics
Source: Arthritis Res Ther. 2014 Apr 30;16(2):R90. doi: 10.1186/ar4555 (PMC4060385; doi:10.1186/ar4555)
Supplement: Additional file 2 — Lists of the Database for Annotation, Visualization and Integrated Discovery (DAVID) biological process genes represented within the downregulated genes in the synovial subgroups. For each gene, we report differential gene expression between each group and all other samples. We provide the t-statistic values (positive or negative) with associated P-values for each group. L = lymphoid, M = myeloid, X = low inflammatory, F = fibroid. [file ar4555-S2.zip › Supplemental Downregulated Gene Processes/GOTERM_BP_FAT GO:0010464~regulation of mesenchymal cell proliferation.txt]

probeid	symbol	L_t_statistic	L_p_value	M_t_statistic	M_p_value	X_t_statistic	X_p_value	F_t_statistic	F_p_value
1559840_s_at	TBX18	3.57039996545063	0.000356444872069352	1.64643728510112	0.0996739184668629	-1.63509311260293	0.10202968645721	-3.7645984479359	0.000166821682333831
206404_at	FGF9	1.81981251300326	0.0687877102771648	0.0613686965045696	0.951065588030518	1.5462497906422	0.122044410364203	-4.26118677169667	2.03353448493341e-05
212758_s_at	ZEB1	3.95584242038893	7.62680372793702e-05	1.24033591436886	0.21485131872022	-0.44872402586872	0.653630799076366	-3.77833872415887	0.000157882597598708
213578_at	BMPR1A	5.39725824653102	6.76745890790484e-08	0.476367048364973	0.633812957797574	-1.42513348282022	0.154118774940119	-3.64080548194676	0.000271793241611651
226695_at	PRRX1	3.63867281024216	0.000274053568982093	-0.296139982122171	0.767123211922057	0.609617229001623	0.542115464864625	-3.52551296515141	0.000422672890183962
