# Supplementary material for: Synovial phenotypes in rheumatoid arthritis correlate with response to biologic therapeutics
Source: Arthritis Res Ther. 2014 Apr 30;16(2):R90. doi: 10.1186/ar4555 (PMC4060385; doi:10.1186/ar4555)
Supplement: Additional file 2 — Lists of the Database for Annotation, Visualization and Integrated Discovery (DAVID) biological process genes represented within the downregulated genes in the synovial subgroups. For each gene, we report differential gene expression between each group and all other samples. We provide the t-statistic values (positive or negative) with associated P-values for each group. L = lymphoid, M = myeloid, X = low inflammatory, F = fibroid. [file ar4555-S2.zip › Supplemental Downregulated Gene Processes/GOTERM_BP_FAT GO:0045087~innate immune response.txt]

probeid	symbol	L_t_statistic	L_p_value	M_t_statistic	M_p_value	X_t_statistic	X_p_value	F_t_statistic	F_p_value
202992_at	C7	2.07746034722359	0.0377592181121993	3.3135943011936	0.00092106669562503	-4.21894080237672	2.45463448086805e-05	-0.694814745975969	0.487171486176064
203854_at	CFI	-0.441188028548349	0.659076926705197	3.69625148474446	0.000218812047181901	-4.75748111713663	1.96037171386053e-06	1.7926778025749	0.0730246082607887
208510_s_at	PPARG	1.79037052756274	0.073394515599338	1.2230992972371	0.221292337523573	-4.58152881258656	4.61616674786715e-06	2.42173546516021	0.0154466782714445
210166_at	TLR5	-0.892476112339058	0.372137897854618	1.27606020626486	0.201934384702717	-3.91095761152892	9.19339261722523e-05	3.02720115333368	0.00246832771755888
221019_s_at	COLEC12	1.41163786932241	0.158056770874303	2.47481051283583	0.0133307701349257	-4.18449304901161	2.85815319228844e-05	-0.243294233415019	0.807777496123781
