# Supplementary material for: Synovial phenotypes in rheumatoid arthritis correlate with response to biologic therapeutics
Source: Arthritis Res Ther. 2014 Apr 30;16(2):R90. doi: 10.1186/ar4555 (PMC4060385; doi:10.1186/ar4555)
Supplement: Additional file 2 — Lists of the Database for Annotation, Visualization and Integrated Discovery (DAVID) biological process genes represented within the downregulated genes in the synovial subgroups. For each gene, we report differential gene expression between each group and all other samples. We provide the t-statistic values (positive or negative) with associated P-values for each group. L = lymphoid, M = myeloid, X = low inflammatory, F = fibroid. [file ar4555-S2.zip › Supplemental Downregulated Gene Processes/GOTERM_BP_FAT GO:0046907~intracellular transport.txt]

probeid	symbol	L_t_statistic	L_p_value	M_t_statistic	M_p_value	X_t_statistic	X_p_value	F_t_statistic	F_p_value
1554030_at	ARSB	2.54582053678018	0.0109021961253432	-3.85525210613365	0.000115614024679065	0.91692040190592	0.359184462285105	0.811552921016352	0.417048310966034
1555895_at	DNM2	0.87365227063701	0.382307755498224	-4.08025416059442	4.49882196751631e-05	2.57782631612274	0.00994246631449908	0.835228171511843	0.403589350174406
200677_at	PTTG1IP	2.1111219859388	0.0347619513288836	-3.4943797273362	0.000475174877992112	1.67869744948143	0.0932111788276424	-0.45809880148706	0.646881509506864
200748_s_at	FTH1	-0.568707688512826	0.569554592823965	-4.06918173703912	4.71803375717553e-05	1.10757053585224	0.268047466688803	1.49870065779824	0.133951463151579
200837_at	BCAP31	3.31562540472609	0.000914399243310394	-3.95105848672484	7.78089611787473e-05	0.440586106129674	0.659512710539864	-0.0802504848596493	0.936038046485917
201584_s_at	DDX39A	-0.722560019675854	0.469950322584941	-4.40354629865766	1.06501031892674e-05	3.66885771801868	0.000243642909310895	0.795819924279257	0.426136803340039
201771_at	SCAMP3	3.54660179271575	0.000390242828872829	-3.46437359651222	0.000531478921939185	0.905970793487417	0.36495142017323	-1.4580234915998	0.144834224330967
201848_s_at	BNIP3	3.41670048309984	0.000633862284817041	-4.15260847328164	3.287204049752e-05	1.08036445165284	0.279980048955417	-0.428755643970794	0.668101107568621
202120_x_at	AP2S1	0.529202630673063	0.596664950458865	-4.27347828263451	1.92455883445369e-05	1.36162526944148	0.173316328994836	2.8951342314257	0.00379000510326156
202389_s_at	HTT	1.46681720247153	0.142425945329186	-3.84014372762806	0.000122966069734168	2.87229958221261	0.00407500726236386	0.102925353996912	0.918022225256192
202670_at	MAP2K1	0.520884076878558	0.602447585860349	-3.55288117991439	0.000381045256551271	1.35444549037355	0.175594445178208	0.278549501558094	0.780590599843597
202679_at	NPC1	1.13748728923052	0.255334770911684	-5.78457427390973	7.27069273021579e-09	2.72347535864586	0.00645995923835182	1.80856914578986	0.0705181149765579
202689_at	RBM15B	2.82676725564873	0.00470209537847238	-3.75088797386659	0.000176214364713166	2.8014227971227	0.00508782995421045	-1.08808838447109	0.276556221574446
202991_at	STARD3	1.1405424908908	0.254060496834089	-3.4428383219671	0.000575655064662165	1.31146491241518	0.18970089048911	0.545291403919425	0.58555317581103
203072_at	MYO1E	2.30488932948188	0.0211728738135127	-4.40315966009838	1.0669108861069e-05	2.87059036201184	0.00409710356343222	-0.346050178734748	0.729305040678738
203459_s_at	VPS16	0.505719080463821	0.613053927156516	-3.90882053309175	9.27508701165262e-05	3.1195674959	0.00181119322161902	0.853709275518213	0.393266195296005
203512_at	TRAPPC3	4.24117102368384	2.22366551310718e-05	-3.44560368715847	0.000569796964406027	1.21180384480669	0.225587618753622	-1.3574034935992	0.174653191288657
203530_s_at	STX4	3.55951247822621	0.000371552447564686	-4.74222969009814	2.11393237322911e-06	2.00013397635761	0.0454859331864202	-1.14227765639558	0.253338761824082
203775_at	SLC25A13	4.79799547812774	1.60272870337102e-06	-3.57700310071824	0.000347564214893817	-0.88987726439306	0.373531899719307	0.957984091975807	0.338070895617399
204247_s_at	CDK5	1.80593852805798	0.0709280917271045	-3.65339236561723	0.000258804879623962	0.964780830153588	0.334654715669476	2.05760207804675	0.039628475782697
204392_at	CAMK1	3.57946139035898	0.000344311217558125	-3.98330581742359	6.7965598908776e-05	1.95502603533516	0.0505801358386339	-1.78753481276575	0.0738512414069792
205142_x_at	ABCD1	1.30536596346937	0.191768411971153	-3.46814847163743	0.000524068629958852	0.358671601475415	0.719840813131762	0.983838009060075	0.325195286075502
205195_at	AP1S1	0.294807375014303	0.768141062718683	-4.17828822957677	2.93723687782712e-05	1.49910808483301	0.13384575169188	2.52145198342922	0.0116872391835694
205248_at	DOPEY2	0.532704429413874	0.594238258411388	-4.47216537666465	7.74357409138507e-06	1.33925424765656	0.180488069249311	1.20865335136219	0.226796192663058
207809_s_at	ATP6AP1	0.2971029269445	0.766387960555875	-3.74290021061192	0.000181913546452293	0.0651288121330503	0.948071446842472	2.09820459194107	0.035887200730345
208478_s_at	BAX	0.35051893562714	0.725949318617134	-3.71619716314997	0.000202249265760893	0.813387941105905	0.415995767383932	3.32489020926887	0.000884549422267527
208819_at	RAB8A	1.03677870938672	0.29983912489358	-4.23285921976626	2.30749178950359e-05	1.19359624439675	0.2326360847478	1.23670520344327	0.216196690802829
208829_at	TAPBP	-1.95107123388881	0.0510487114174444	-3.74368558232854	0.000181345603282686	2.14971263115089	0.0315780717410625	1.95899361545007	0.0501136726218223
210386_s_at	MTX1	3.80045936490576	0.000144432359224003	-4.13302378870183	3.58036148266296e-05	1.8979751483481	0.057699499054494	-1.50579154734603	0.132120851129247
210752_s_at	MLX	2.76868060259504	0.00562842974132163	-4.30908402616395	1.63939859066184e-05	1.6847918147713	0.0920289000292186	-0.063354248839222	0.949484424462697
211762_s_at	KPNA2	0.166457762452287	0.86779673682217	-3.73498800875795	0.000187729315791701	1.34979759297425	0.177081069275344	1.94128083118805	0.0522243629778868
211794_at	FYB	-1.83623037069353	0.0663237404263143	-3.63546897842831	0.000277482308504106	0.884756911340178	0.376287859492206	3.57394661246714	0.000351648889005123
211982_x_at	XPO6	0.765788848866751	0.443802040330151	-5.08758993731448	3.6267496469084e-07	2.8327208812557	0.00461541263981458	1.39532882997159	0.162916856333739
212082_s_at	MYL6	2.43572419109406	0.0148620980433989	-3.76274708279426	0.000168061908887751	2.79115550173866	0.00525207287424216	-0.525415926048506	0.599294142638871
212112_s_at	STX12	1.77687318998198	0.0755892576664502	-4.42299278181526	9.73480968932057e-06	0.00934909834813523	0.992540608364675	3.05079981609531	0.00228235661923896
212432_at	GRPEL1	3.96831659672392	7.23846435109957e-05	-3.52850197282058	0.00041792815875668	1.41086761192091	0.158283808587934	-1.86301240429163	0.0624606668958893
212596_s_at	HMGXB4	3.8146991912725	0.000136352995524798	-3.4773537009919	0.00050640001982068	1.9996321614351	0.0455401328540695	-1.18498746102213	0.23602254481805
212625_at	STX10	2.69230104031435	0.00709614490241758	-4.47296304948272	7.71473325482889e-06	2.19371701990691	0.0282558736408448	-1.12148157046732	0.262083066000383
217297_s_at	MYO9B	0.0670348278989544	0.946553983564609	-4.41012335100183	1.03317108254648e-05	2.39916977972263	0.0164323842347282	0.79444591332726	0.426935978104391
217507_at	SLC11A1	-1.20150990329004	0.229553608924712	-3.47743931308747	0.000506238332825672	0.57620818320834	0.564474539225535	2.92668278152491	0.00342601961932787
217765_at	NRBP1	3.62372021485899	0.000290402892216304	-4.5937144952986	4.35451393425975e-06	3.11896035174362	0.00181492946460309	-1.81105329690778	0.0701327512713708
218355_at	KIF4A	-1.60378226506491	0.108762212348389	-3.61194349494533	0.00030391819725503	3.21523405436892	0.00130340263385248	1.56699130265439	0.117116882085846
218763_at	STX18	3.54696788657456	0.000389700957406525	-3.79149439224085	0.000149747905502155	0.0523813371126326	0.958224849735076	1.80988009577275	0.0703145328138509
218848_at	THOC6	3.66742076707052	0.000245015753689784	-3.52135934279006	0.000429349883238583	1.98755461780141	0.046861105219422	-1.98450333717812	0.0471998922656546
221805_at	NEFL	1.5217983332038	0.128059776676642	-4.44953091127878	8.60626586648293e-06	1.8421121472161	0.0654588946442943	1.78731704552344	0.0738864112883275
222222_s_at	HOMER3	4.5144596259625	6.34820112668295e-06	-3.67836914708726	0.000234736185117096	2.1477398281716	0.0317345487436436	-2.01864508191815	0.0435242544040247
222985_at	YWHAG	2.95261709432982	0.00315096186017394	-3.61418092742363	0.000301305967945869	1.02064898773909	0.307420894080083	-0.628663382153547	0.529569527303066
223445_at	DTNBP1	0.437287304972313	0.661903047908913	-3.80409658416486	0.00014232685666023	2.61566970082117	0.00890533222056236	-0.116659344760285	0.907130020067902
223452_s_at	ATL3	1.83022074405404	0.0672170851853749	-4.17127880742671	3.02907685083933e-05	3.49866747766166	0.00046759943747103	-2.00898765395922	0.0445385766058912
225084_at	EXOC5	2.41998583402033	0.01552119987648	-4.14722397776761	3.36544612056878e-05	2.42351596920157	0.0153711651766663	-1.01256956160355	0.311265926859737
225535_s_at	TIMM23	3.54823442322239	0.000387831720444532	-3.61338504153505	0.000302232755334814	0.850539759794359	0.395025166340121	-0.35068154668538	0.725827307833372
225620_at	RAB35	1.41573379664004	0.156853614342762	-4.15893959849289	3.19741679430854e-05	1.48617960052254	0.137231778770333	0.80936587368168	0.418304821563958
226350_at	CHML	3.11944523057586	0.00181194504893686	-3.96173030223378	7.44111283333853e-05	3.61155735163284	0.000304371164503727	-2.28977642661845	0.0220343835524844
227143_s_at	BID	2.22457330816999	0.0261100068235568	-4.70141018590497	2.58388012672622e-06	1.13355446660838	0.256981617261382	1.31973142979377	0.186924852917214
228164_at	AP4E1	3.13744207839577	0.00170431405668822	-3.49519396685814	0.000473727561162147	1.4464987185552	0.148037527208708	-0.763162012642302	0.445366870223773
228415_at	AP1S2	-0.763386685222617	0.445232907886254	-3.99690385326042	6.41786396234026e-05	1.40554390102855	0.159859759036478	2.71812741330263	0.00656531141042944
235034_at	VTI1A	1.59689576472424	0.110289101342175	-3.76761643790267	0.000164818376541947	0.59788726365999	0.549915226128159	1.71197338508102	0.08690172769707
235670_at	STX11	0.139600678856438	0.888975518220684	-4.20520230285173	2.60860006464683e-05	2.03027206404507	0.0423290236917309	0.975058103453384	0.329531556706853
