# Supplementary material for: Synovial phenotypes in rheumatoid arthritis correlate with response to biologic therapeutics
Source: Arthritis Res Ther. 2014 Apr 30;16(2):R90. doi: 10.1186/ar4555 (PMC4060385; doi:10.1186/ar4555)
Supplement: Additional file 2 — Lists of the Database for Annotation, Visualization and Integrated Discovery (DAVID) biological process genes represented within the downregulated genes in the synovial subgroups. For each gene, we report differential gene expression between each group and all other samples. We provide the t-statistic values (positive or negative) with associated P-values for each group. L = lymphoid, M = myeloid, X = low inflammatory, F = fibroid. [file ar4555-S2.zip › Supplemental Downregulated Gene Processes/GOTERM_BP_FAT GO:0048534~hemopoietic or lymphoid organ development.txt]

probeid	symbol	L_t_statistic	L_p_value	M_t_statistic	M_p_value	X_t_statistic	X_p_value	F_t_statistic	F_p_value
1554325_at	DOCK2	-3.99801198182736	6.38789985414215e-05	0.300464513034447	0.76382289219324	0.946809810510947	0.343735815657098	1.73121746813934	0.0834131384928578
1555613_a_at	ZAP70	-4.35336679354462	1.34069180990113e-05	-0.721701853044902	0.470477886570079	0.548297030566739	0.583488026934768	3.09307645120779	0.00198095811690801
1556829_at	TIPARP-AS1	-4.36835041316859	1.25194775006301e-05	3.06483837042356	0.00217790546435804	0.988345874548796	0.322983404657585	0.155271833996965	0.876607035105497
1558971_at	THEMIS	-3.64506946366505	0.000267326324897016	-0.485354060126173	0.627425266869821	0.174520028819492	0.861456809161617	3.13387963809951	0.00172514082993444
1559754_at	LTB	-4.60704792690242	4.08450911694807e-06	1.6861356997389	0.0917698205593747	0.896227995582292	0.370131113936402	0.676315886849925	0.498840186091458
1560785_at	DYRK3	-3.05266131160482	0.0022682474630277	1.54730648779095	0.121789515586443	1.50288079406078	0.13286994370363	0.575489186690069	0.564960566188113
1561651_s_at	TAL1	-3.99517080569536	6.46499293339808e-05	1.2516212605301	0.210708049544585	0.558572916605483	0.576453290251446	1.74545505473723	0.0809058424072466
1566207_at	TCEA1	-3.50259259739448	0.000460763605452168	0.421260257044645	0.673565092911417	2.97165108554098	0.00296206601897817	-0.47520267986973	0.634642568838554
202957_at	HCLS1	-3.20514299172472	0.0013499750716784	-1.80937187785211	0.0703933985050387	-0.104920523163503	0.916438884195818	3.51977160004061	0.000431928114913172
204613_at	PLCG2	-3.30704722101971	0.000942866504641929	-0.261407858941646	0.793778023928638	-0.77928160814374	0.435813938109097	3.98086694986831	6.86667882422954e-05
204891_s_at	LCK	-4.01789501294638	5.87224829800478e-05	-0.825036708596867	0.409350848297814	0.340108146176404	0.733775122879358	3.52493605875572	0.000423594439400795
204951_at	RHOH	-4.00456702515477	6.21334052840749e-05	0.290360321213458	0.771540625754994	-0.823299442528736	0.410337828315625	3.96934536652606	7.20728626005561e-05
205049_s_at	CD79A	-3.25613015745609	0.0011294383464844	0.886440015683944	0.375380570294228	-1.47418579907006	0.140431729048026	2.81752566565578	0.0048395718963028
205242_at	CXCL13	-4.033507051228	5.49525592232119e-05	-0.686694509580132	0.492275336827808	0.248417271290825	0.803811597162368	3.71553747766824	0.000202777696916003
205268_s_at	ADD2	-4.82815095790559	1.37816722566317e-06	0.894257183432107	0.371184410089857	1.19241145733154	0.233100090847026	1.94278905761494	0.0520417900967092
205456_at	CD3E	-4.75604833349381	1.97432887675956e-06	0.0298435397379041	0.976191837492347	0.474678288485235	0.635016347031671	3.26301011605391	0.00110237424761247
205733_at	BLM	-3.81093403309156	0.000138446834260831	-0.530025562316816	0.596094266233228	1.26614501894611	0.205461314321462	2.14218305680118	0.032178874233817
205758_at	CD8A	-3.25466863939249	0.00113526614338784	-2.02404371299399	0.0429657863371375	0.936147478040182	0.349197373365923	3.42776848510421	0.000608576397121164
205885_s_at	ITGA4	-3.80411601296649	0.000142315687789801	-1.13412364991949	0.256742819871024	0.465138953038664	0.641832002815416	3.61196115255872	0.000303897499008521
206674_at	FLT3	-3.47140183484183	0.000517759465834658	0.769384802735856	0.441664998140366	-0.741472914773633	0.458406835108677	2.49396258366994	0.0126326657509222
206926_s_at	IL11	-3.02523234016619	0.00248445335328702	0.639599714725312	0.522432940931852	-0.327550556865161	0.743251545167215	2.9415931410172	0.00326532354910489
206975_at	LTA	-3.62402178773837	0.000290064307870873	-0.174027581031841	0.861843803965464	2.33715338626149	0.0194313076418186	1.60129472171927	0.109311814794526
207179_at	TLX1	-3.05753273014175	0.00223170200786464	2.3742920317555	0.0175827314082561	0.0651895747417678	0.948023068111567	0.0728400590319721	0.941933400359909
207238_s_at	PTPRC	-3.42560522307961	0.00061344353478015	-2.26349872146268	0.0236050695534086	0.289041237445551	0.772549850589975	3.4405274452258	0.000580593345131033
207892_at	CD40LG	-3.27717776568862	0.00104852112335321	-0.0528991751465769	0.957812246875859	-0.0908944261956128	0.92757648817506	3.11080124812293	0.0018658308608824
211274_at	TBX1	-3.26621847832442	0.00108995947896476	1.65518297529952	0.0978875437752831	1.12383447827977	0.26108338607181	-0.363061586387313	0.716558917358726
213539_at	CD3D	-4.14328254475588	3.42383695882015e-05	-1.18679307359308	0.235309391949858	0.745048187148783	0.456242676994998	3.37873031533187	0.000728227888253935
214523_at	CEBPE	-3.20012063517671	0.00137372211568857	2.00646650344844	0.0448066328866916	-0.762695386025022	0.445645172464337	0.552426277341071	0.580656392737544
216734_s_at	CXCR5	-3.68099316195126	0.000232333310729211	2.42089573223224	0.0154824054166025	-0.166059071546875	0.868110479772958	-0.290300805150143	0.771586152904138
216981_x_at	SPN	-4.68425295132627	2.8100118441912e-06	0.0646324200421519	0.948466677637208	1.97926354753971	0.0477864777766901	1.76848299876474	0.0769803436868574
216986_s_at	IRF4	-3.9454289640737	7.96599496831253e-05	0.876574014182305	0.380718163531492	-0.305169810678215	0.760236855603386	1.74122989141429	0.0816434427515248
218308_at	TACC3	-3.16910210008268	0.00152912961101691	-2.88538531248925	0.00390939029291195	1.8734342256508	0.0610085926068669	3.20491684798308	0.00135103614561889
222891_s_at	BCL11A	-3.52501760618457	0.000423464061926342	-0.450875967384147	0.65207899407515	0.756069570702837	0.449607573659597	3.438676403414	0.00058457739057596
222895_s_at	BCL11B	-4.12501605140772	3.70723799672033e-05	-0.620069267253402	0.535212254918621	0.407897811562813	0.683348742972514	3.69533064999677	0.000219606639244895
223514_at	CARD11	-4.36042245340367	1.29818024560777e-05	0.163789320755612	0.86989701542393	0.390987251319433	0.695806700748573	2.86537279884289	0.00416522893208651
226218_at	IL7R	-3.40237434206781	0.0006680436908384	-1.82213970275514	0.0684339394582052	0.338024936357539	0.73534443151446	3.97975485274122	6.89887900763218e-05
230469_at	RTKN2	-3.89338224413083	9.88593914207755e-05	0.54907052887832	0.582957110315032	1.13915903177539	0.254636965393738	1.39119956323077	0.16416507374586
231767_at	HOXB4	-3.71521808039122	0.000203034011062154	2.37855263250919	0.0173808483717414	-1.02617594587606	0.304808780958339	2.48424449524627	0.0129827445263194
231776_at	EOMES	-3.79823528500423	0.000145734242858835	-0.485125990527324	0.627587029557269	0.0874632289974059	0.93030332111442	3.24303342750835	0.00118266264522193
239020_at	FUT10	-5.04844610997524	4.45456869232673e-07	2.57395073568995	0.0100545298226941	0.751071169948923	0.452609913202478	0.453876007403959	0.649918122190749
240786_at	NOTCH4	-3.23191868840225	0.00122964020939806	0.212280817819567	0.831887981111009	1.03495514441847	0.300689984297413	1.40081075588695	0.161270825856826
