# Supplementary material for: Synovial phenotypes in rheumatoid arthritis correlate with response to biologic therapeutics
Source: Arthritis Res Ther. 2014 Apr 30;16(2):R90. doi: 10.1186/ar4555 (PMC4060385; doi:10.1186/ar4555)
Supplement: Additional file 2 — Lists of the Database for Annotation, Visualization and Integrated Discovery (DAVID) biological process genes represented within the downregulated genes in the synovial subgroups. For each gene, we report differential gene expression between each group and all other samples. We provide the t-statistic values (positive or negative) with associated P-values for each group. L = lymphoid, M = myeloid, X = low inflammatory, F = fibroid. [file ar4555-S2.zip › Supplemental Downregulated Gene Processes/GOTERM_BP_FAT GO:0050871~positive regulation of B cell activation.txt]

probeid	symbol	L_t_statistic	L_p_value	M_t_statistic	M_p_value	X_t_statistic	X_p_value	F_t_statistic	F_p_value
1552892_at	TNFRSF13C	-4.96480876752789	6.87744129304638e-07	2.67231347859275	0.00753308478425564	0.218327162711684	0.827174234294286	1.4305472991836	0.152560156237583
203332_s_at	INPP5D	-4.06582146259854	4.78653893057436e-05	-0.740624486523236	0.458921243426338	-0.345121264172538	0.730003244093142	3.59295761912458	0.000326953587358408
204116_at	IL2RG	-3.73050148603574	0.000191104269540886	-1.92143496916205	0.0546770348300755	0.587274094341526	0.557019702736394	3.59249146432738	0.000327539203412841
204923_at	SASH3	-3.45303910355007	0.000554320056511258	-2.012153297239	0.0442039131010014	-0.0416225782745843	0.966799578112948	4.18212279971512	2.88812131235371e-05
205692_s_at	CD38	-3.98522781044616	6.74177933308022e-05	0.567947719913106	0.570070531217394	-1.0229951471015	0.306310263529741	2.99404807596543	0.0027530591169633
206150_at	CD27	-3.35203833240173	0.000802203900147499	0.132118685631108	0.894890429705114	-1.02874187728885	0.303601109557652	3.21292124685373	0.00131394383165756
207238_s_at	PTPRC	-3.42560522307961	0.00061344353478015	-2.26349872146268	0.0236050695534086	0.289041237445551	0.772549850589975	3.4405274452258	0.000580593345131033
210354_at	IFNG	-4.35844736210742	1.30994908607204e-05	-0.327171811458478	0.743537973984504	0.861067201624522	0.389201134788732	2.82982128321434	0.00465744737951508
220684_at	TBX21	-3.41917255988926	0.00062813126112485	-2.90288820644428	0.00369742616724485	2.54452858496583	0.0109426096755396	3.74612639527632	0.000179591147437856
223514_at	CARD11	-4.36042245340367	1.29818024560777e-05	0.163789320755612	0.86989701542393	0.390987251319433	0.695806700748573	2.86537279884289	0.00416522893208651
