# Supplementary material for: Synovial phenotypes in rheumatoid arthritis correlate with response to biologic therapeutics
Source: Arthritis Res Ther. 2014 Apr 30;16(2):R90. doi: 10.1186/ar4555 (PMC4060385; doi:10.1186/ar4555)
Supplement: Additional file 2 — Lists of the Database for Annotation, Visualization and Integrated Discovery (DAVID) biological process genes represented within the downregulated genes in the synovial subgroups. For each gene, we report differential gene expression between each group and all other samples. We provide the t-statistic values (positive or negative) with associated P-values for each group. L = lymphoid, M = myeloid, X = low inflammatory, F = fibroid. [file ar4555-S2.zip › Supplemental Downregulated Gene Processes/GOTERM_BP_FAT GO:0051603~proteolysis involved in cellular protein catabolic process.txt]

probeid	symbol	L_t_statistic	L_p_value	M_t_statistic	M_p_value	X_t_statistic	X_p_value	F_t_statistic	F_p_value
1555513_at	PIAS2	1.58001468129523	0.11410366180938	-3.5684258493726	0.000359140818250458	1.89187576991268	0.0585076785251348	0.655187910910248	0.512346851830103
201039_s_at	RAD23A	3.52786959734717	0.000418927819568689	-3.81468766371023	0.00013635936033523	1.80919814630831	0.0704203749526104	-2.17216726061755	0.0298431657185101
201114_x_at	PSMA7	1.47238092126994	0.140918198917225	-4.1410316107096	3.45761403654973e-05	2.74542291589652	0.00604335000284787	-0.0528480563312707	0.957852976811745
201199_s_at	PSMD1	2.56354078554866	0.0103611247919859	-3.53205804092062	0.00041234807896923	1.1588170200426	0.246530916113256	-0.201204477477219	0.840538710939938
201252_at	PSMC4	3.0798694415363	0.00207094147922924	-3.77867488161839	0.000157669658004711	1.25475656878374	0.209567289278194	-0.76543591617756	0.444012102726918
201400_at	PSMB3	1.32141976383138	0.186361590205606	-4.0247785285588	5.7031048330601e-05	1.32595312192815	0.184855376262226	0.907851747263022	0.363956663055421
201524_x_at	UBE2N	-0.101743733709282	0.918960097917262	-3.52508199189106	0.000423361148970275	2.12716701526644	0.0334063301904464	1.35351663411874	0.175890791907665
201649_at	UBE2L6	-1.5751036713228	0.115232674257141	-3.46576723345033	0.00052873183793326	1.09476350054467	0.273620392014056	3.87147344558335	0.000108182863438063
201672_s_at	USP14	1.96050098509328	0.0499374009519354	-3.63097814983455	0.000282356103763554	1.0968369813959	0.272712792334337	-1.05968605414178	0.289287576808744
201898_s_at	UBE2A	1.78099849237481	0.0749128481025041	-3.46634448460127	0.000527597862568622	1.68395789716158	0.0921899611865696	-0.77482120376427	0.438445409294209
202151_s_at	UBAC1	2.21141376990418	0.0270073093228956	-4.37555510853415	1.21129927377993e-05	2.80912647340228	0.00496766068789495	-1.93608162457908	0.0528578448085358
202659_at	PSMB10	-1.33495645044601	0.181890751559824	-3.85259370332364	0.000116876855970241	1.47806702933471	0.139389994771423	2.87271725620999	0.00406962416512392
202779_s_at	UBE2S	2.2934043933346	0.0218248367085846	-3.72626969561228	0.000194339789458648	2.4247822981982	0.0153176567252108	0.195025797328231	0.845372771749644
202870_s_at	CDC20	-0.624857340361035	0.532064763897485	-3.84052429210612	0.000122775587248901	3.23986743812167	0.00119587224804419	1.61941044004325	0.105359139024782
202954_at	UBE2C	-1.23964765704884	0.215105890136419	-3.44239123378552	0.000576607417904031	3.05361804767997	0.00226102703703738	2.33914050066528	0.0193282606753818
203213_at	CDK1	-0.107012089522084	0.914779399466776	-4.19526567905614	2.72563603310565e-05	2.82618198146059	0.0047106958379354	2.25412284295584	0.0241885482825826
203396_at	PSMA4	0.592373737336176	0.553600415376274	-3.41907261905698	0.00062836201613787	2.46776830574968	0.0135959115783843	-0.365325036144265	0.714868830347535
203755_at	BUB1B	-1.05573225860141	0.291090681777827	-4.01439492561871	5.96006465535201e-05	3.25825380879465	0.00112101957338954	2.48828950854682	0.0128359999370473
204219_s_at	PSMC1	2.7487576966815	0.00598221244239139	-4.16618379195295	3.09753943249267e-05	3.32686368529658	0.000878309013774244	-2.16710017102319	0.0302273340162436
205745_x_at	ADAM17	2.25387832551273	0.024203930895071	-4.82208963902698	1.42072443700668e-06	1.90372030851599	0.056946762828958	0.0150637418692365	0.987981328971186
207091_at	P2RX7	0.24400934045246	0.807223610823513	-5.13226333024593	2.86305158316607e-07	2.4280142045584	0.015181835879314	1.18301766488874	0.236802286571665
208777_s_at	PSMD11	3.2286641005067	0.00124371877308121	-3.74429021279075	0.000180909499721037	1.5316923890257	0.125598518917333	-1.39447167674641	0.163175370857059
209017_s_at	LONP1	4.31319079047193	1.60922801059041e-05	-4.03254471776938	5.51781461111274e-05	1.59288081499046	0.111187088268882	-1.53873489617874	0.123869186922368
209239_at	NFKB1	0.924674076170908	0.355135579157003	-3.47640012434161	0.000508204201992585	0.219518856614354	0.826245914913018	1.54976103179793	0.121199040837577
210681_s_at	USP15	-1.42691049864511	0.153605849731764	-3.6191886448329	0.000295535401504689	1.52648154954016	0.12689013941248	2.10863498494745	0.0349762241357114
212296_at	PSMD14	1.53736339051489	0.124204503667822	-3.96478886913378	7.34634787358542e-05	1.6147312636797	0.106369061155973	0.970647606167641	0.331723907661117
212576_at	MGRN1	3.60086424190073	0.000317168797530285	-4.27865812971402	1.88032074139396e-05	1.91570761556609	0.0554024643404942	-0.435207674232937	0.663411739451132
213038_at	RNF19B	2.71373859926292	0.00665292068335992	-4.16184106835394	3.1570516648282e-05	2.84535875494122	0.00443618773420962	-2.13043525428915	0.0331358169674421
214710_s_at	CCNB1	-0.676313302362046	0.498841826647272	-3.59859848520248	0.000319944377915801	2.9030855132105	0.00369509747083912	2.05580690652731	0.0398012609986174
217796_s_at	NPLOC4	3.0836859639031	0.00204456057169211	-3.53536327971922	0.000407224062810152	3.0498858822484	0.00228931314177092	-2.09673234238335	0.0360174005024825
218117_at	RBX1	2.03445664277658	0.041905706912436	-3.5071302723666	0.000452977217096859	1.99338624611805	0.0462193037892151	-0.70471470605635	0.48098787931452
218539_at	FBXO34	2.45535689845678	0.0140745618007433	-3.56315055551342	0.000366438859384569	1.48675425558814	0.137079884208504	0.239561839616652	0.810669975386114
218803_at	CHFR	-0.579101241001386	0.562520927667232	-4.49155010366792	7.07105923625832e-06	2.59184637224503	0.00954630810676976	2.11495190849688	0.0344341691489195
219189_at	FBXL6	2.35094332972715	0.0187259816871321	-4.35404007725739	1.33657853695826e-05	2.17189526861705	0.0298636800323537	-0.927627932901835	0.353600714523429
219208_at	FBXO11	1.47198587402031	0.141024848867058	-4.34459157482396	1.39541858050966e-05	1.50865426804157	0.131387315382414	2.59528757107242	0.00945124930433306
221492_s_at	ATG3	-0.688364652312476	0.491223256992334	-3.67282326249059	0.00023989162061625	1.03094512548906	0.302566677728552	1.78891341987915	0.0736289108302115
221654_s_at	USP3	0.311682202995024	0.755282086972796	-4.74875690683709	2.046848606066e-06	3.30948986608223	0.000934677932230528	0.0754752355242783	0.9398366080296
221827_at	RBCK1	3.23101776668903	0.00123352257526122	-3.97870182402803	6.92950053750667e-05	1.75770560610798	0.0787977657790034	-1.04604228809065	0.29554163446419
222395_s_at	UBE2Z	1.4570972758653	0.14508968657913	-4.36538080302901	1.26907814208097e-05	3.48363755923844	0.000494659376833927	-1.43181273974007	0.152197575893856
223050_s_at	FBXW5	2.06315160081383	0.0390983550764731	-4.47162231100842	7.76326824420192e-06	1.91466478170414	0.0555354096013713	0.32986167646915	0.741504516347769
223307_at	CDCA3	-1.23769959470421	0.215827614162775	-4.00101649174434	6.30732191595985e-05	2.92410123909992	0.00345456230580185	3.11037222570761	0.00186854331031516
225100_at	FBXO45	2.48103887888625	0.0131000895736563	-4.25040832246713	2.13390770632163e-05	3.38842703374908	0.000702960782137349	-1.75325966130621	0.0795575987946234
225655_at	UHRF1	0.347730612280623	0.728042540856783	-4.29092905573548	1.77935462934334e-05	2.80369199320895	0.00505216271350005	2.41859333864526	0.0155807360044371
226612_at	UBE2QL1	1.3039440103893	0.192252822533074	-3.5682966146991	0.000359317970548619	1.11517826611097	0.264774171067997	2.43160996920743	0.015031971223817
228153_at	RNF144B	-0.751926433722714	0.452095388733504	-3.68787856134679	0.000226137474264612	1.92120896692595	0.0547055095065282	1.30653937138524	0.19136934874788
228277_at	FBXL19	1.5763686737603	0.1149410209314	-3.99545471594191	6.45724982952763e-05	2.73526974033001	0.00623297234704897	0.777566368459395	0.436824785768063
229855_at	RNF34	0.94531116192876	0.344500155265477	-4.0230899197445	5.74416531198324e-05	2.84731139209992	0.00440906586850962	-0.85993410210098	0.389825471487938
231769_at	FBXO6	-0.377703288938126	0.705651064177217	-3.81919973471521	0.000133889344030075	1.19091997990503	0.233685140860067	2.25706196783506	0.0240043098854525
234950_s_at	RFWD2	1.89839642096713	0.0576440239251849	-4.36067232921483	1.29669853641334e-05	2.01145851139001	0.0442771816748977	0.920339822835269	0.357395315407457
200964_at	UBA1	1.32074301771004	0.186587215731166	-1.24144869663402	0.214440184262395	2.21976286701207	0.0264349800167482	-3.47657799837478	0.000507867207525655
201178_at	FBXO7	2.65939364738986	0.00782820613042853	-2.83707274111112	0.00455296935298296	2.25926951687063	0.0238667315857157	-3.37024403905402	0.000751030537454025
201419_at	BAP1	3.06791855116426	0.00215558228367226	-1.81794312548324	0.0690729749037578	2.71260567144728	0.00667570614773083	-4.8023373264349	1.56835478383884e-06
201783_s_at	RELA	3.62937730151143	0.000284112777268	-2.94896504619362	0.00318843706563075	1.81563787454634	0.0694260887522936	-3.53841320759759	0.000402548669242008
201960_s_at	MYCBP2	0.102249258848137	0.918558839907987	1.99061269136566	0.0465236191653016	0.723864601719894	0.469148948095301	-3.59515468669049	0.000324206647588401
201962_s_at	RNF41	2.91777596426258	0.00352541447783122	-1.67977011333941	0.093002207663464	2.24135793072726	0.0250030080118806	-4.4381291415347	9.07489897462352e-06
202268_s_at	NAE1	3.32703711619251	0.000877762556541345	-0.655638838378984	0.512056605031233	1.19961373865282	0.230289529838482	-4.29012209919759	1.78583243434889e-05
202412_s_at	USP1	3.43364296602951	0.000595540062709745	-0.969362729120018	0.332364358069644	1.4343482363251	0.151473067197698	-4.34804783294121	1.3736139653223e-05
202456_s_at	ZER1	2.56058417051499	0.0104497071333907	1.65479348991285	0.0979665512217583	-1.13938184373294	0.254544061271196	-3.58552683611213	0.000336406377417298
203035_s_at	PIAS3	4.5179971300408	6.24308792015369e-06	-0.590140702514822	0.555096389126286	0.87508122527764	0.38152981641981	-4.00182771236526	6.28573132373895e-05
203068_at	KLHL21	2.82567762985246	0.00471811858024959	1.59397245531813	0.110942361763948	-0.885391393350075	0.375945678707847	-3.92827487002384	8.55602482518393e-05
204547_at	RAB40B	3.76430656922109	0.000167016638028441	2.27278475779312	0.0230392591576482	-1.64402258075123	0.100171694650597	-4.00583499836612	6.18010015558301e-05
209503_s_at	PSMC5	3.49814560647355	0.000468515400634927	-1.40733745979746	0.159327501204243	0.842595585716123	0.399454761043575	-3.8989871527903	9.6599035197319e-05
209651_at	TGFB1I1	4.66608154063924	3.07017661372179e-06	-1.89168400819947	0.0585332389992894	1.89533027974255	0.0580488024605028	-3.55072333616863	0.000384182807487692
211950_at	UBR4	2.40282316261866	0.0162691427371274	-2.82789140010604	0.00468561621384635	2.88761311148041	0.00388181149924138	-3.67720317647285	0.000235811358864713
212229_s_at	FBXO21	4.03449141824342	5.47227114524589e-05	1.47259211963395	0.140861207647142	-1.05014996956657	0.293649293869388	-4.15705582925508	3.22388572140943e-05
212666_at	SMURF1	4.26361377494089	2.01156171453174e-05	-1.46511463765838	0.142889800220396	1.06821854590219	0.285422069274889	-3.63215291467087	0.000281073468517587
212818_s_at	ASB1	2.49627079257374	0.0125507544922625	-1.70223164639403	0.0887121072764366	3.23973988038992	0.00119640730868737	-3.54588167134561	0.000391310767081792
217816_s_at	PCNP	2.07621644399963	0.0378740639391364	1.96558211714844	0.0493470390292873	-0.180039810239233	0.857121332926769	-4.27203858867925	1.93702939424892e-05
217988_at	CCNB1IP1	3.46947622988089	0.000521485137724007	-0.625182456424962	0.531851385790186	1.5119965308888	0.130534902384618	-4.34397610975913	1.39933585353966e-05
218108_at	UBR7	4.02793309693109	5.62714155179736e-05	-1.24204636268324	0.21421960168373	0.884852117839083	0.376236501678266	-4.01595495846034	5.92077128461527e-05
218432_at	FBXO3	4.42288192156923	9.73980794768378e-06	1.4448793519333	0.148491933017039	-1.48721746205218	0.136957542502194	-3.71058986654246	0.000206782446332251
221518_s_at	USP47	4.15183335921672	3.29835977396893e-05	-0.801259055192028	0.422981784084262	0.846233208681321	0.397422760392416	-3.91347623154013	9.0979854570248e-05
221519_at	FBXW4	2.5137630280903	0.0119451442416447	1.1627679164673	0.244923815718207	0.107121172732159	0.914692861098974	-4.9425960992362	7.70952724111658e-07
222462_s_at	BACE1	3.42118305668751	0.000623505904590882	0.575531696014969	0.564931825156311	0.080614616290952	0.935748449950911	-3.46717615642078	0.000525968077443535
222471_s_at	KCMF1	4.93221075377263	8.13105960075018e-07	-1.07141292639206	0.283983931913916	0.767968716588893	0.442505860946906	-4.22929313575964	2.34437083950695e-05
223012_at	UBXN6	3.71305354202998	0.000204779075091609	-1.36807569914375	0.171288535377834	0.924462079585847	0.355245896980227	-3.63056808399987	0.000282805112901664
224162_s_at	FBXO31	4.2079190043207	2.57744378340979e-05	0.603776516842011	0.545992302336329	-0.581904973389506	0.56063075566284	-3.49882114277356	0.000467330050425151
225132_at	FBXL3	2.45579516436122	0.0140574098728946	1.23035480475707	0.218564413887057	-0.270523542433486	0.786757535430452	-4.5451009529406	5.49121244581491e-06
225274_at	PCYOX1	2.56959553536287	0.0101818027882546	3.15519964159159	0.00160390679836567	-3.02956327770931	0.00244910705571203	-3.4493873184199	0.00056187169355723
225338_at	ZYG11B	4.66632056348833	3.06660913018705e-06	-0.586422514685582	0.557591683871006	-0.0702446247983344	0.943998963562165	-3.70470116128828	0.000211645763936102
227093_at	USP36	3.79750562194615	0.000146163758979663	0.014427071387172	0.988489263225	-0.636616484685259	0.524374757418807	-3.60075494526044	0.000317302168207022
227264_at	TRAF6	2.25474689168093	0.0241493277380839	-0.63579883281696	0.524907620757223	1.26121081121092	0.207233050985653	-3.71886369585502	0.000200126434497563
227625_s_at	STUB1	3.37515232490593	0.000737762396529309	-2.92784227642799	0.00341326972789674	2.68205112925682	0.0073172873600551	-3.4763977293779	0.000508208740836342
229488_at	OTUD7B	3.34382942819146	0.000826320348735674	2.04136474666367	0.0412147161997022	-0.450700206353832	0.65220568225834	-3.80470983076973	0.00014197472267397
229929_at	SPSB4	1.91210800608854	0.0558624842659331	1.17196604777923	0.241210826753014	0.63741059990348	0.523857498343348	-4.22213082443511	2.42014195261847e-05
231817_at	USP53	2.88825635193345	0.00387388152067788	1.99648311058646	0.0458814970597674	-1.69491154404763	0.0900923572557356	-4.14332027512525	3.42327346383694e-05
235450_at	NA	4.61810463112401	3.87284929056536e-06	0.213501769733289	0.830935630561083	-1.13873418348027	0.254814176351865	-3.58505703474788	0.000337012530230082
236294_at	HUWE1	-0.303394632611876	0.761589167012832	0.215320976480439	0.829517098163167	3.02600454777782	0.00247811710504601	-3.52504883670514	0.000423414140706511
