# Supplementary material for: Synovial phenotypes in rheumatoid arthritis correlate with response to biologic therapeutics
Source: Arthritis Res Ther. 2014 Apr 30;16(2):R90. doi: 10.1186/ar4555 (PMC4060385; doi:10.1186/ar4555)
Supplement: Additional file 2 — Lists of the Database for Annotation, Visualization and Integrated Discovery (DAVID) biological process genes represented within the downregulated genes in the synovial subgroups. For each gene, we report differential gene expression between each group and all other samples. We provide the t-statistic values (positive or negative) with associated P-values for each group. L = lymphoid, M = myeloid, X = low inflammatory, F = fibroid. [file ar4555-S2.zip › Supplemental Downregulated Gene Processes/GOTERM_MF_FAT GO:0030246~carbohydrate binding.txt]

probeid	symbol	L_t_statistic	L_p_value	M_t_statistic	M_p_value	X_t_statistic	X_p_value	F_t_statistic	F_p_value
1554406_a_at	CLEC7A	-0.0532255251722635	0.957552223582964	-3.87448549533146	0.000106853594394303	1.36284783822652	0.172930623614673	1.41777272158309	0.156257285800982
1565868_at	CD44	1.10534729456055	0.269009264484232	-3.73273033764856	0.000189420567494809	2.28277061217537	0.0224439878976325	0.836329739878286	0.402969526281426
201105_at	LGALS1	2.59394127288855	0.00948833810073052	-4.49276483264692	7.03083186878553e-06	3.74204917336945	0.000182530863412273	-1.01213511464245	0.311473576790969
201463_s_at	TALDO1	1.38947757026649	0.164687730818507	-5.09798231601194	3.43323927684784e-07	2.65146262035361	0.00801446125051805	0.823922778830406	0.409983534357582
201743_at	CD14	-1.05673650051516	0.290631988799436	-3.6240707762965	0.000290009341968396	-0.146789789503449	0.883297958907375	3.23257794509984	0.00122680641080193
201944_at	HEXB	0.749360323995247	0.453640145690552	-4.55110140274312	5.33689389357298e-06	0.755022290277917	0.45023569639557	1.51989395363179	0.128537787734564
202934_at	HK2	0.968625434127893	0.33273222515992	-5.09831223801889	3.42726220931855e-07	1.40953260605809	0.158677893887517	2.42316068228668	0.0153862072735973
203083_at	THBS2	3.03873980219228	0.00237572997734906	-3.41847646278427	0.00062974013017982	1.51851192325783	0.128885553412502	0.51920790400189	0.603615825002338
203236_s_at	LGALS9	-2.10822973124227	0.0350112462499967	-3.70732137515477	0.000209468685772656	1.27966425274542	0.200663389664125	3.40041149793527	0.000672858213424461
204924_at	TLR2	-0.864871490713038	0.38710943016263	-4.03596406517656	5.43805511460438e-05	0.526755281267136	0.598363598998118	3.0156768538201	0.00256409564727285
205131_x_at	CLEC11A	3.58835366158651	0.000332780597845545	-3.59822214158704	0.000320407599591827	1.26390053258481	0.206265877294526	0.470166423213683	0.638236172086278
205786_s_at	ITGAM	-0.136571479516071	0.8913695349641	-3.93733142934961	8.23955486431948e-05	0.662789381680275	0.507465531175556	1.40178588820812	0.160979348234854
206054_at	KNG1	0.231356981145085	0.817037506208156	-3.64640745813119	0.000265938898164204	2.07246455729685	0.0382222655140158	2.52468888549831	0.0115801519129121
206120_at	CD33	0.361169340434085	0.717972898198417	-3.95372732944101	7.69457235618275e-05	-0.286763047190963	0.774293788744162	2.78931144272006	0.00528207409535541
206743_s_at	ASGR1	-0.525462713118941	0.599261625343394	-3.579925621364	0.000343700117540612	1.42952524006892	0.152853481271476	2.53966233981106	0.0110960283677876
207075_at	NLRP3	0.687667852804689	0.491662047879062	-4.7057204118732	2.52987829801338e-06	1.26135097992132	0.207182567792854	2.52523389659974	0.0115622070620798
207224_s_at	SIGLEC7	-0.949949912080437	0.342137818091251	-4.13027584756075	3.62342851990458e-05	0.756168276338258	0.449548399050523	3.62990347720596	0.000283534257473582
207809_s_at	ATP6AP1	0.2971029269445	0.766387960555875	-3.74290021061192	0.000181913546452293	0.0651288121330503	0.948071446842472	2.09820459194107	0.035887200730345
208075_s_at	CCL7	1.12620183531721	0.260080231404785	-5.70591923035852	1.15733058113951e-08	2.4360631683179	0.0148481776438078	2.05060073202975	0.0403059745072778
209166_s_at	MAN2B1	-1.7463479925794	0.0807506540020395	-3.52129703083358	0.000429450796068932	1.2682988361702	0.204691399525356	2.04646901035626	0.0407103782951182
209696_at	FBP1	0.464671261458799	0.642166942057909	-4.51900350083693	6.21349027698824e-06	0.639259811717442	0.522654000793932	2.67840284016035	0.00739747920596927
210512_s_at	VEGFA	3.4750316579799	0.000510803834296506	-5.11591101577898	3.12258866042069e-07	2.33552174712929	0.0195162790771652	-0.528512253792157	0.59714390275614
210569_s_at	SIGLEC9	-0.825558456158461	0.409054707730796	-4.05914270411268	4.92550702479025e-05	1.07592432712094	0.281961230282664	2.85331380666485	0.00432663157383585
210732_s_at	LGALS8	1.01743985813765	0.308944351538305	-3.70026801971437	0.000215377623320504	0.13911932876856	0.889355868548036	2.17554264704825	0.0295895920695797
211065_x_at	PFKL	2.19314912746094	0.0282967506580305	-4.34406402101392	1.39877568019051e-05	3.03962162842877	0.00236878580758732	-1.27865238369041	0.201019642226302
211343_s_at	COL13A1	1.36483018653892	0.172306581634037	-3.95657456200736	7.60347730432499e-05	2.30901026456928	0.020943112620561	1.66545647885429	0.0958218754464375
214038_at	CCL8	0.888248830008275	0.374407024219261	-4.69819980140741	2.62481943078403e-06	1.06593245191472	0.286454306024978	3.38384104549614	0.000714807374201683
214687_x_at	ALDOA	2.69058724199533	0.00713269725891998	-4.64235297390305	3.44485472080446e-06	1.90581396922823	0.0566744884888906	-0.317884964047889	0.750572231478166
216484_x_at	HDGF	2.12235953914839	0.0338076791764275	-3.88935790411181	0.000100513030752088	3.25493794669311	0.00113419019687287	-1.99660136202011	0.0458686394966131
216598_s_at	CCL2	2.87180863360612	0.00408134300517773	-5.09409065778078	3.50450666337096e-07	1.28078818929052	0.200268221475321	1.81275135725698	0.0698703286645145
218975_at	COL5A3	0.755231549614203	0.450110150120753	-3.58710135682223	0.000334382310264498	4.12273720727895	3.74411758884751e-05	-0.204778443393915	0.837745250533675
219890_at	CLEC5A	1.67712225180705	0.0935187339447362	-5.4059433851246	6.44754747606923e-08	2.73149924648148	0.00630474354950965	0.862924709327365	0.388178967157995
219947_at	CLEC4A	-1.4644028123311	0.143084076657662	-4.18354442710045	2.87011138974115e-05	1.57926528633221	0.114275378099254	2.83524843451846	0.00457905192506005
219956_at	GALNT6	0.530141420587722	0.596013941157321	-4.88177041561098	1.05145666465545e-06	1.63068788623501	0.102956350721708	2.24891849240744	0.0245177901342096
220066_at	NOD2	-0.265871282147838	0.79033837012145	-4.84547648247176	1.26317565978881e-06	1.35054031445569	0.176842883361924	2.97135325246375	0.00296494039804215
224826_at	GPCPD1	0.144371359115313	0.88520724644807	-3.65778477798969	0.000254411023069283	0.750207711881063	0.453129702721855	1.9924900038304	0.0463174559758346
227262_at	HAPLN3	-0.440334588228336	0.659694840406167	-3.49609081151156	0.000472138172828182	2.96308579352895	0.00304575234670168	1.23444579432877	0.217036978006541
231769_at	FBXO6	-0.377703288938126	0.705651064177217	-3.81919973471521	0.000133889344030075	1.19091997990503	0.233685140860067	2.25706196783506	0.0240043098854525
1554079_at	GALNT18	3.90932361672928	9.25579408937818e-05	0.270121081494672	0.787067131816498	1.03998086672328	0.298348915130205	-4.77248245540269	1.81981728637958e-06
200816_s_at	PAFAH1B1	3.48273085060028	0.000496337639721664	-0.796895449772907	0.425511847952627	0.86940228110936	0.384627239730381	-3.70635964596384	0.000210265310722003
201037_at	PFKP	3.87246076203422	0.00010774543435704	-2.45442957492503	0.0141109143319319	1.45086906572858	0.146816479382548	-3.74406134242667	0.000181074461601658
201253_s_at	CDIPT	4.47356499428939	7.69303722701485e-06	-0.680687683681245	0.496069209640507	-0.554679396209127	0.579114033278782	-3.38678207680329	0.000707188914680544
202328_s_at	PKD1	2.67706435781492	0.00742709703928569	0.891322865403223	0.372756092092368	1.12491012170815	0.26062725683432	-5.26851885655907	1.37543042282448e-07
203488_at	LPHN1	2.37914253759918	0.0173530572971727	-0.455462612176476	0.648776508622022	2.15436529622322	0.0312116544100619	-3.57844648673095	0.000345650748558245
203683_s_at	VEGFB	4.25667634429897	2.07497785235508e-05	-0.964262239559957	0.334914583260915	0.729123284836452	0.465926337436638	-4.13515470456508	3.5472998309861e-05
204223_at	PRELP	2.95675505395981	0.00310898600591535	0.966258307576222	0.3339150592042	0.0107129630204908	0.991452456766515	-4.58695103845821	4.49793201686139e-06
204731_at	TGFBR3	3.49499422445994	0.000474082223618577	1.47758586439256	0.139518816977624	-0.794176472458081	0.427092797098365	-4.49729848420077	6.88261830966785e-06
205141_at	ANG	4.24804161970192	2.15657029228789e-05	-0.904946085617559	0.365494058887726	0.151019556752311	0.87996030393837	-4.11955333947107	3.7962272297737e-05
205236_x_at	SOD3	3.48595702453515	0.000490390237559976	1.11423868246478	0.265176937882702	-0.436784752363709	0.662267504901526	-4.19455601396111	2.73418292651538e-05
205713_s_at	COMP	3.80172618541987	0.000143695719117349	-0.389179512019673	0.697143399437405	0.409215926226923	0.682381251339525	-3.74631294825879	0.000179457711804751
206404_at	FGF9	1.81981251300326	0.0687877102771648	0.0613686965045696	0.951065588030518	1.5462497906422	0.122044410364203	-4.26118677169667	2.03353448493341e-05
208609_s_at	TNXB	3.55368584965097	0.000379881392447163	0.766390150038491	0.443444281972599	-0.534418453501794	0.593052113660998	-4.13151377390494	3.603966619783e-05
208651_x_at	CD24	0.282838644326764	0.777300558573567	2.00065200580842	0.0454300392674937	0.770244419503816	0.441155009827205	-3.48423363270157	0.000493558965220863
209335_at	DCN	4.01085574774423	6.05012532417643e-05	1.07283441172091	0.283345546981934	-0.480920184874244	0.630573278674495	-4.01746343231184	5.88300994308633e-05
209443_at	SERPINA5	2.76397826587516	0.00571018626483254	1.88839351243973	0.0589732856052076	-0.76964118909372	0.441512855453521	-3.74320081379392	0.000181695967390378
209543_s_at	CD34	2.63454107228541	0.00842517562011959	1.28521569831597	0.198717067563211	0.189947505006712	0.849350285632508	-3.80180486081907	0.000143650087256408
211743_s_at	PRG2	2.55523347165334	0.0106117324382022	-1.95184672468633	0.0509565437406182	2.84947910255619	0.00437913276088057	-3.58730809272263	0.000334117396463263
213176_s_at	LTBP4	2.68544638442352	0.00724335898887496	1.21715676089889	0.223544721000944	0.0227213264810343	0.981872566411103	-4.99721680280252	5.8168535480277e-07
214954_at	SUSD5	3.29490838019945	0.000984554770805878	1.97809960626817	0.0479176074101498	-1.20541453033783	0.228043456896024	-3.97090446677392	7.16027790077593e-05
219295_s_at	PCOLCE2	2.58950005705372	0.00961161001699361	1.73795305671144	0.082219238948507	-1.06431135571273	0.287187803347804	-4.30778527330248	1.64905163544038e-05
219998_at	LGALSL	3.46273291310465	0.000534730018205091	-0.323498523983391	0.74631775885626	0.984031424266776	0.32510018085686	-4.31411428069986	1.60251680293021e-05
219999_at	MAN2A2	3.30003634820883	0.000966739889929912	0.0151482923171901	0.987913875179213	1.04799685731894	0.294640180904655	-4.64034476573243	3.47850287249861e-06
228885_at	MAMDC2	2.46759028067799	0.0136026742327753	-0.309876391376461	0.756654988814493	0.433113917619172	0.664932058797693	-4.16801667495238	3.07274305824579e-05
230782_at	SORD	3.30942001544605	0.000934911177182676	-1.12397081119615	0.261025543234051	1.66329798237072	0.0962529583981927	-3.7639199414154	0.000167275209859001
239461_at	GALNT15	3.04959707375084	0.00229151547926125	0.0777892780539252	0.937995683225784	1.42087977033867	0.155351870223619	-5.25531651607907	1.47785142112042e-07
