# Supplementary material for: Synovial phenotypes in rheumatoid arthritis correlate with response to biologic therapeutics
Source: Arthritis Res Ther. 2014 Apr 30;16(2):R90. doi: 10.1186/ar4555 (PMC4060385; doi:10.1186/ar4555)
Supplement: Additional file 2 — Lists of the Database for Annotation, Visualization and Integrated Discovery (DAVID) biological process genes represented within the downregulated genes in the synovial subgroups. For each gene, we report differential gene expression between each group and all other samples. We provide the t-statistic values (positive or negative) with associated P-values for each group. L = lymphoid, M = myeloid, X = low inflammatory, F = fibroid. [file ar4555-S2.zip › Supplemental Downregulated Gene Processes/KEGG_PATHWAY hsa04310:Wnt signaling pathway.txt]

probeid	symbol	L_t_statistic	L_p_value	M_t_statistic	M_p_value	X_t_statistic	X_p_value	F_t_statistic	F_p_value
202513_s_at	PPP2R5D	3.60365889956918	0.000313776352759655	-0.655431885222375	0.512189803145878	0.500355546449484	0.616824803370799	-3.46176056570016	0.000536665508672061
202762_at	ROCK2	4.77682973339145	1.78092971328735e-06	-0.598532752604748	0.549484579047969	0.544925293394251	0.585804959960131	-3.46440494922863	0.000531416974694127
203230_at	DVL1	5.17176994682251	2.31909137022153e-07	-0.698004718951583	0.485174323721322	0.00316132360597945	0.997477633218424	-4.39557780287183	1.10484137786143e-05
203525_s_at	APC	3.81649293630634	0.000135366002842751	0.808329403358536	0.418901075978695	-1.08395271150163	0.278385896436036	-3.56599963524608	0.000362480289073661
203895_at	PLCB4	4.05047359015219	5.11159953654076e-05	1.3560784321496	0.175074366801598	-0.661455239039258	0.508320486800691	-3.55880130249154	0.000372559820881243
206737_at	WNT11	2.72054520334486	0.00651749211334149	1.8470228479251	0.0647439759475773	-0.684701993647589	0.493532069741048	-3.95785059995467	7.56298322305348e-05
212793_at	DAAM2	2.90894717279086	0.00362652106692134	1.57641389065187	0.114930606685573	0.124077604371942	0.901253842654469	-3.97925932350912	6.91327275852403e-05
213579_s_at	EP300	0.301123520076318	0.763320337646445	0.507814515268521	0.611583485042575	1.29342870075439	0.195862977689035	-3.61230849714381	0.000303490610125608
218284_at	SMAD3	3.04127461339729	0.00235581899244408	1.9729261881862	0.0485041093450763	-1.86264114457395	0.0625129173844669	-3.53208146750606	0.000412311550453809
219330_at	VANGL1	3.56712309600569	0.000360930350519523	-1.27736132213538	0.201474860854062	1.60013447125601	0.109568912543176	-3.53444496539491	0.000408641699814888
219483_s_at	PORCN	3.66792028604182	0.000244537699001906	-1.78856782310523	0.0736845944045468	1.80369426570422	0.0712793987556771	-3.60775800785941	0.000308861839398362
226563_at	SMAD2	4.30055769166934	1.70376831826931e-05	-0.399606081858379	0.689446718696502	0.633250755575615	0.526569977758822	-4.18863090182423	2.80654367643617e-05
230643_at	WNT9A	2.5599330987127	0.0104693040086968	-2.29240571516856	0.0218823454297036	3.35906561270819	0.00078207949773279	-3.99326257819061	6.51726464170384e-05
235725_at	SMAD4	2.89177616806949	0.00383074862431011	1.18909328822332	0.234403099791491	0.499163238544669	0.61766444470918	-4.36848796624939	1.25115963716535e-05
