# Supplementary material for: Synovial phenotypes in rheumatoid arthritis correlate with response to biologic therapeutics
Source: Arthritis Res Ther. 2014 Apr 30;16(2):R90. doi: 10.1186/ar4555 (PMC4060385; doi:10.1186/ar4555)
Supplement: Additional file 2 — Lists of the Database for Annotation, Visualization and Integrated Discovery (DAVID) biological process genes represented within the downregulated genes in the synovial subgroups. For each gene, we report differential gene expression between each group and all other samples. We provide the t-statistic values (positive or negative) with associated P-values for each group. L = lymphoid, M = myeloid, X = low inflammatory, F = fibroid. [file ar4555-S2.zip › Supplemental Downregulated Gene Processes/KEGG_PATHWAY hsa04514:Cell adhesion molecules (CAMs).txt]

probeid	symbol	L_t_statistic	L_p_value	M_t_statistic	M_p_value	X_t_statistic	X_p_value	F_t_statistic	F_p_value
1556687_a_at	CLDN10	-3.02727904201664	0.00246769174123485	0.782758919064243	0.433768788048869	0.931630823847543	0.351527459689307	0.890596252959137	0.373145916802642
1563316_at	NEGR1-IT1	-3.39977451388617	0.000674427546674042	1.82860487054151	0.067458970738538	1.09220634030899	0.274742547280061	1.42150256105742	0.155170864814218
203256_at	CDH3	-3.23681429860107	0.00120873998523325	0.0489464699449101	0.960961960424312	0.433118388500932	0.664928810927909	2.23837816861039	0.0251965135635056
204563_at	SELL	-3.66264289106988	0.000249632830047043	0.380765299522462	0.703377450295075	-1.33954140935252	0.180394634748399	4.43528553770576	9.19552015483261e-06
204949_at	ICAM3	-3.34615102473204	0.000819432531786341	-0.249923845628829	0.802646267686621	0.247916493553689	0.804199043541067	2.94137911055779	0.00326758083627596
205671_s_at	HLA-DOB	-3.32280365493063	0.000891192085118608	0.631082502626133	0.527986653008873	-1.79236711831213	0.0730743287842895	3.42287796301473	0.00061963123533539
205758_at	CD8A	-3.25466863939249	0.00113526614338784	-2.02404371299399	0.0429657863371375	0.936147478040182	0.349197373365923	3.42776848510421	0.000608576397121164
205831_at	CD2	-4.20209902449802	2.6446280056137e-05	-0.6555084847193	0.512140500469545	-0.205124995100482	0.83747448914808	3.81016613248893	0.000138877572725034
205885_s_at	ITGA4	-3.80411601296649	0.000142315687789801	-1.13412364991949	0.256742819871024	0.465138953038664	0.641832002815416	3.61196115255872	0.000303897499008521
207238_s_at	PTPRC	-3.42560522307961	0.00061344353478015	-2.26349872146268	0.0236050695534086	0.289041237445551	0.772549850589975	3.4405274452258	0.000580593345131033
207634_at	PDCD1	-4.36598750039225	1.26556029040716e-05	0.703692091908582	0.481624627785252	1.73169756561677	0.0833275778404517	1.37020852397299	0.170621971357485
207892_at	CD40LG	-3.27717776568862	0.00104852112335321	-0.0528991751465769	0.957812246875859	-0.0908944261956128	0.92757648817506	3.11080124812293	0.0018658308608824
207979_s_at	CD8B	-4.11198744994477	3.92283203365416e-05	-0.142321308378902	0.88682623046577	1.81379056541201	0.0697101247169152	1.46837654014454	0.142002127025559
208037_s_at	MADCAM1	-3.67422957009077	0.000238574361016551	1.95304472675954	0.0508144342382239	0.944862534452303	0.34472917466023	0.869298945420123	0.384683743421694
208602_x_at	CD6	-4.65437760215163	3.2498150596598e-06	-0.171289183512608	0.86399640233473	0.36789836053232	0.71294906150669	2.6857928300771	0.00723585328792852
210439_at	ICOS	-5.07438414040301	3.88787544015131e-07	0.832741860736672	0.404990429411663	0.189592149965027	0.849628758219169	3.16476895844215	0.00155208455635225
213475_s_at	ITGAL	-3.81565072140666	0.000135828583102272	-1.95970714779904	0.0500301673072722	1.0281630819913	0.30387324503437	3.61943884711727	0.000295249817660435
216617_s_at	MAG	-3.20782970441662	0.00133742761187427	2.40634272495013	0.0161132300630303	-0.159054568282718	0.873625897711307	-0.623151175580039	0.533185253513907
216959_x_at	NRCAM	-3.6918574336221	0.000222628136612112	2.5226028938836	0.0116490630831009	-0.158173292636671	0.874320264094797	0.322699971994373	0.746922506943344
216981_x_at	SPN	-4.68425295132627	2.8100118441912e-06	0.0646324200421519	0.948466677637208	1.97926354753971	0.0477864777766901	1.76848299876474	0.0769803436868574
219301_s_at	CNTNAP2	-3.31668148618098	0.000910950171823662	1.67560707786031	0.093815337157717	-0.425434728232587	0.670519839787975	2.19746434414524	0.0279874140086732
224097_s_at	F11R	-3.92989631776997	8.49853407859097e-05	-0.466574388138408	0.640804465280139	0.616842169904711	0.537338903957174	2.86840550834231	0.00412550703241595
236341_at	CTLA4	-4.19121766917059	2.77473151032854e-05	-1.13110612024763	0.258010563669519	0.967855637543193	0.333116589088327	3.19724755236331	0.0013874794639084
