# Supplementary material for: Synovial phenotypes in rheumatoid arthritis correlate with response to biologic therapeutics
Source: Arthritis Res Ther. 2014 Apr 30;16(2):R90. doi: 10.1186/ar4555 (PMC4060385; doi:10.1186/ar4555)
Supplement: Additional file 2 — Lists of the Database for Annotation, Visualization and Integrated Discovery (DAVID) biological process genes represented within the downregulated genes in the synovial subgroups. For each gene, we report differential gene expression between each group and all other samples. We provide the t-statistic values (positive or negative) with associated P-values for each group. L = lymphoid, M = myeloid, X = low inflammatory, F = fibroid. [file ar4555-S2.zip › Supplemental Downregulated Gene Processes/SP_PIR_KEYWORDS alternative splicing.txt]

probeid	symbol	L_t_statistic	L_p_value	M_t_statistic	M_p_value	X_t_statistic	X_p_value	F_t_statistic	F_p_value
1552396_at	WFDC6	-3.88658376987334	0.000101668114790663	0.298533334723386	0.76529616879031	1.79111456743035	0.0732750624500179	1.38284376369745	0.16671293044957
1552497_a_at	SLAMF6	-5.28795765145561	1.23702489982183e-07	1.03203569287513	0.302055521360468	0.500307129924428	0.616858889274805	2.66275100016723	0.00775053598307535
1552524_at	ART5	-4.15045603588101	3.31827149971474e-05	1.22176196443136	0.221797799394912	0.957695366764275	0.338216509042382	2.03272909801808	0.0420800310621258
1552540_s_at	IQCD	-3.09915437938431	0.00194076544803697	2.21933943044415	0.0264637522390371	-0.213148215284774	0.831211379891812	0.291581892100153	0.770606352205529
1552578_a_at	MYO3B	-3.20027870788328	0.00137296887076224	1.34009775635269	0.180213717012403	0.0804730887537722	0.935861006884679	2.26187344086394	0.0237053301306484
1552584_at	IL12RB1	-3.03792481210217	0.00238216439544179	-3.16435269116982	0.0015543063692993	1.78843480102332	0.0737060364915697	2.90765260441843	0.00364156604625585
1552596_at	GAS2L2	-4.38102622758928	1.18127620038082e-05	1.42507282803373	0.154136305534086	-0.908124748248952	0.363812425377602	2.45997370868384	0.0138948029952969
1552623_at	HSH2D	-3.61321453820691	0.000302431648716727	0.431647966122197	0.665997337317694	-0.284877423897474	0.775738082121513	2.69225150768537	0.00709719898322446
1552652_at	HPS4	-3.23893505670037	0.00119978836942405	-0.269759203537206	0.787345538150878	0.244203043367604	0.807073595085203	0.824275294937974	0.40978325060685
1552682_a_at	CASC5	-3.12193573270294	0.00179668702924195	-0.251837713545537	0.801166531139036	1.98873248299433	0.0467308740384719	0.923618502910111	0.35568508779067
1552745_at	SLCO6A1	-3.36665049031338	0.00076088480191027	1.74128413362961	0.0816339390590329	1.55817509075878	0.119191905609187	0.84596306032366	0.397573452489358
1552775_at	GPRC6A	-3.24182844597375	0.00118767427200614	1.63431117974772	0.102193684109051	0.931856518315337	0.351410793422525	0.630994259231058	0.52804434985856
1552806_a_at	SIGLEC10	-5.0337002719505	4.81143127894731e-07	0.422858878600583	0.672398271877364	0.119462703894711	0.904908798316823	2.76044590393972	0.00577230400035591
1552816_at	NXNL2	-4.50499168915761	6.63792722393063e-06	2.32361546845764	0.0201462119075715	1.17472891077959	0.240103328280824	0.930358254305531	0.352185737056114
1552834_at	B3GNT6	-3.08301197961739	0.00204919681275041	1.53497199415543	0.124790864930152	0.932163194049807	0.351252305536121	-0.0388124935868745	0.969039887755897
1552839_at	FAM71D	-4.55245612801338	5.30263238336605e-06	1.55013043933788	0.121110368920062	0.726872886439434	0.467303912821355	1.58528227884508	0.112902370943748
1552865_a_at	IFLTD1	-3.80320303645647	0.000142841415796371	1.09717967668449	0.272562987034712	1.26952290564455	0.204254773389195	1.04687377755402	0.295157923404055
1552882_a_at	AMER1	-4.30635725497353	1.65972797410583e-05	1.93384438484071	0.0531324040678057	0.153675459318012	0.877865650964255	0.522882164422203	0.601056314687056
1552892_at	TNFRSF13C	-4.96480876752789	6.87744129304638e-07	2.67231347859275	0.00753308478425564	0.218327162711684	0.827174234294286	1.4305472991836	0.152560156237583
1552944_a_at	PANX2	-3.34265912640014	0.00082981277834457	0.322383158747074	0.747162474669259	0.105722831980271	0.915802275128683	0.94116343182605	0.346621226463546
1552950_at	C15orf26	-3.56358924009436	0.000365826720650097	0.504131270053832	0.61416918947391	0.348650793741016	0.727351526243982	1.50963404366934	0.131136986844875
1552985_at	SLC30A8	-3.23572926020229	0.00121334369833302	1.68454161187886	0.0920771999545498	-0.24316442885536	0.807878046432467	1.56561911210431	0.11743797048036
1553023_a_at	NOX5	-3.44002631197604	0.000581669444337243	2.3177422589395	0.0204634328247581	-0.335468790033975	0.737271519045604	1.15086346301338	0.24978854812175
1553064_at	H1FOO	-3.72849541891703	0.000192631694641018	1.74698066093919	0.0806408455846129	0.214553688671421	0.8301153258512	0.726431076772966	0.467574630375467
1553079_at	TRIM40	-3.78620518529568	0.000152969828551284	2.04331073863675	0.0410218174263835	-0.282232380065574	0.77776536047551	1.06151203247672	0.288457395228104
1553125_x_at	WDR62	-3.98825420962989	6.65636715082425e-05	1.98186424335356	0.047494572918193	-0.374966876013605	0.707685141040746	1.20769880469799	0.227163280168851
1553136_at	KCTD18	-3.70106850314139	0.000214699230085623	1.95970108150291	0.0500308767592418	1.62299770497848	0.104590052396464	-0.317867121065814	0.750585766711736
1553138_a_at	ANKLE1	-3.53807751615858	0.000403060801304891	0.66724393604171	0.504616407620203	1.3327550086434	0.182612365918714	1.72871761041093	0.0838598016149845
1553165_at	SYNRG	-4.76618091852469	1.87763787836991e-06	0.136150706336733	0.891702156481541	1.1404126967628	0.254114541637929	1.34886789103967	0.177379555302587
1553181_at	DDX31	-3.19552615234142	0.00139578289537507	1.30832268218085	0.190764034631853	1.46172794599503	0.14381593241284	1.09646480084593	0.272875550573119
1553185_at	RASEF	-3.58113276033425	0.000342115821432551	1.79260892512271	0.0730356287121812	1.54429987576755	0.122515860198084	0.592592464457551	0.553453990095587
1553196_a_at	FCRL3	-4.48146258782227	7.41373153939012e-06	0.0583295825418842	0.953486109964436	0.596981948473483	0.550519500002278	2.85249327385757	0.00433781731135481
1553202_at	STOX1	-4.36994240932992	1.24285529465344e-05	1.60849532142112	0.107726897206841	0.309467394772766	0.756966042962159	1.38240366505171	0.166847945092418
1553235_at	PCDHAC1	-3.5153100273732	0.000439250556628664	1.06136232934361	0.288525397300187	0.905557697044835	0.365170116700813	0.938686682010444	0.347891746070914
1553238_a_at	HIPK4	-3.49487668242807	0.000474291046912783	1.3711856580205	0.170317241059133	-0.368256504771495	0.712682020081576	1.93047153762908	0.0535485791185237
1553310_at	PLB1	-3.17462053257672	0.00150034827453958	1.8122321755726	0.0699504786550101	-0.990597671352996	0.32188219454608	1.15317676043362	0.248837977407442
1553323_a_at	CATSPER2	-4.65456372390718	3.24688105187442e-06	-0.105922645807242	0.915643736962518	1.38426623616877	0.166277102229908	2.67076883665856	0.00756783532115889
1553373_at	WDR64	-4.33238231324142	1.47511657445049e-05	1.89593670889539	0.0579685574960896	1.33584567430497	0.181599871936632	1.81285001321145	0.0698551069274251
1553378_a_at	C17orf66	-3.06261236377242	0.00219416983459743	0.0153017822018575	0.9877914221786	0.618285851960391	0.536386996471925	2.14160690680654	0.0322252474023521
1553422_s_at	RBFOX1	-3.25339650248738	0.0011403613991777	-0.0426461547889473	0.965983606973246	1.03186504269169	0.302135468316772	1.61106777573224	0.107165108090069
1553423_a_at	SLFN13	-3.58960924809386	0.000331181897710366	0.353158992198554	0.723969286120999	0.555311544290982	0.578681645797366	2.08428789680197	0.0371341136310898
1553434_at	CYP4Z2P	-3.64515748667232	0.000267234841767967	1.21800053994388	0.223223910624165	0.808092931116321	0.419037182333283	1.92723375206987	0.053950646283134
1553482_at	C15orf32	-3.06472361207893	0.00217874123962125	2.39336471017565	0.0166947281706874	-0.533095933921405	0.593967232566555	0.41121973430288	0.680911462976919
1553499_s_at	SERPINA9	-3.53647234327507	0.000405518083425331	1.6801685608601	0.092924679898141	0.775114069675875	0.438272349725577	0.382500872525602	0.70208992230146
1553524_at	DGKB	-4.58746614897113	4.4868518801735e-06	2.58737655975844	0.00967105354488661	0.19770982675982	0.843272120846234	0.438794906571999	0.660810198478624
1553541_at	LMX1A	-3.30168247843823	0.000961084733527523	1.81797328104769	0.0690683655276631	0.502843227649953	0.615074553896646	1.17457324236325	0.240165632805457
1553566_at	PIANP	-3.00776930195511	0.00263176092041497	0.615535273325277	0.538201351833773	0.457966555654386	0.646976518739026	0.44286771960988	0.657861465073695
1553652_a_at	C18orf54	-3.23565392990179	0.0012136639180072	-1.19364607512809	0.232616583575666	2.54276912265328	0.0109978615142378	1.57810094182126	0.114542579351618
1553905_at	CXorf22	-3.59652424550019	0.00032250526664415	1.48565605188722	0.137370277704612	1.65225062852401	0.0984836256866229	0.467596453019437	0.640073252646056
1553934_at	LINC00305	-3.76771068990791	0.000164756179148772	1.64074384694776	0.10085075553962	0.476718778453909	0.633562440997782	2.11561325443928	0.0343778363561986
1554125_a_at	NLGN4Y	-3.23716753733489	0.00120724471244869	1.47008893717768	0.141537824781325	-0.380832817972053	0.703327346066086	0.94746108432036	0.343403991303986
1554195_a_at	C5orf46	-3.65284186816757	0.000259360548621944	-1.01097466349073	0.31202867823851	2.32570685182151	0.020034293748364	1.98012575595234	0.0476895359463119
1554325_at	DOCK2	-3.99801198182736	6.38789985414215e-05	0.300464513034447	0.76382289219324	0.946809810510947	0.343735815657098	1.73121746813934	0.0834131384928578
1554356_at	GINS4	-3.65706894042653	0.000255122292045595	-0.0081665710629869	0.993484092272662	1.51555450404799	0.129632195902552	1.77609373863993	0.0757176194288836
1554371_at	PKD1L2	-3.63256914569471	0.000280620329302435	2.18115225595847	0.0291722723974211	0.10267956646794	0.918217301759102	1.25100604421665	0.21093241796933
1554396_at	UEVLD	-4.23028900832467	2.33401585667376e-05	0.744644768642653	0.4564865834528	1.50634322145401	0.131979245403096	1.78401870053784	0.0744207774032054
1554476_x_at	ZNF808	-3.37023822176176	0.000751046393474992	2.27021416483142	0.0231946974270604	-0.101278767714076	0.919329180536276	-0.308232702229192	0.7579053022116
1554538_at	RHOF	-3.56733719613786	0.000360635679612185	-0.341772704291033	0.732521988522344	1.62426174867467	0.104320114143663	0.525675620535264	0.599113663504711
1554601_at	NKAIN2	-3.2790069333153	0.00104174846859381	0.262482085680312	0.792949821795924	1.76716488912159	0.0772007697373329	0.981014035006783	0.326585938593352
1554642_at	RNF32	-3.57298767075748	0.000352939638010508	1.34066264765382	0.18003015872303	1.38580790546525	0.165805721638379	1.43164945215863	0.152244324971254
1554707_at	SPATA6L	-3.44836312469253	0.000564006795672365	1.98713636869753	0.0469074225242313	-0.366296750351396	0.71414369277754	0.653965114620805	0.513134356069063
1554730_at	MCTP1	-3.12162253751931	0.00179859930122473	0.462639618101887	0.643622756004525	1.50032575794146	0.133530197549307	-0.177479093828864	0.85913210315517
1554744_at	CARD16	-3.55173695339763	0.000382705991322427	1.4401108380443	0.149836199126979	1.36331986614823	0.172781876470712	0.313740372878637	0.753718267282996
1554803_s_at	TRIM72	-3.70601095432126	0.00021055484311259	0.820415522813467	0.411979366663594	1.73093565624276	0.0834633947813921	0.765624855408697	0.443899640717747
1554824_at	ZNF585A	-3.31847138202463	0.000905132045882425	1.68875656424865	0.0912662460743717	1.68725549407978	0.0915543900870293	-1.43584157219596	0.151047583054748
1554831_x_at	ALS2CR11	-3.78349483856722	0.000154646015630837	2.72404788340693	0.00644877135985505	0.395868590205833	0.692202015605396	0.661395531827318	0.508358766491277
1554842_at	SLC12A1	-3.52695441991597	0.000420378489272226	2.19158434524101	0.0284096477342154	-0.458894218739796	0.646310180205388	0.711822031801844	0.476575070586613
1554875_at	CAMKMT	-3.11273774020277	0.00185363254554238	1.70942459678153	0.0873724824253219	0.132092288443222	0.89491130862587	1.18109650461619	0.237564528193534
1554911_at	ABCC11	-3.85430224644171	0.000116063755327959	0.885018254732071	0.376146891817497	1.83162847777411	0.0670069390407493	1.25237974348117	0.210431669706376
1554938_a_at	ACOT11	-3.0014130843131	0.0026873304255588	1.65792158327988	0.0973334512815469	-0.576099106063526	0.564548260198072	0.876322218837934	0.380854994230245
1554953_a_at	C21orf90	-4.17758997546417	2.94626557555142e-05	1.57536811982059	0.115171656121259	-0.078981639410019	0.93704723493107	1.07837146708462	0.280868144569297
1554960_at	C1orf110	-3.96359703476351	7.38313847477131e-05	-0.0400073670768034	0.968087256894931	1.80411307112064	0.071213732759015	2.7669415723873	0.00565854128280715
1554989_at	AREL1	-3.67474108471093	0.000238096921147658	1.7752887822843	0.0758503680624273	0.515839462640635	0.60596659485389	0.686242234999447	0.492560447802807
1555051_at	C10orf53	-3.43214307971861	0.000598843591485645	0.230481543174564	0.817717627345733	1.34554732596014	0.178448700724694	1.18163181276902	0.237351964781675
1555065_x_at	USP6	-3.00094950889283	0.00269142491058522	1.69630876253633	0.0898275768464916	2.58371479048792	0.00977432841697822	-0.828305153506753	0.407497803422002
1555231_a_at	C21orf88	-3.03692333971728	0.00239009295390315	2.37968992149525	0.017327304307049	0.502303426460918	0.615454154398075	-0.578988941834312	0.562596699626135
1555265_at	ABCC13	-4.10687895639891	4.01057103225774e-05	1.18674771733999	0.235327287363981	0.317967263819526	0.750509801952904	2.34316072800517	0.0191212408532544
1555273_at	GALNTL6	-4.113347182787	3.89978726880914e-05	0.593022375498623	0.553166244588577	0.434566940066055	0.6638768427998	2.17762013044565	0.029434445532126
1555313_a_at	MCF2	-4.09874708112469	4.15408938362631e-05	2.51153014566018	0.0120209796399693	-1.03431114852565	0.30099085116751	1.87034486590551	0.0614360882449373
1555401_at	SOHLH2	-3.87672306000817	0.000105876112114759	1.47609710785533	0.139917981953695	0.247846543677357	0.804253166843251	1.72916202180505	0.08378025500331
1555405_at	UBE3C	-3.42366266741754	0.000617844946418587	0.459082596606964	0.646174903388705	0.397483741216935	0.691010816010117	0.963517945098685	0.335287779010648
1555457_at	BRINP1	-3.66385725902172	0.000248451658458157	0.551566204166607	0.581245657729831	0.875578629631939	0.381259251938707	1.45195062261065	0.146515491448886
1555475_x_at	TTLL3	-3.62250585121783	0.000291770043045788	0.378678066731203	0.704926982715673	1.6800476725544	0.0929481962075299	0.844963870313129	0.398131112302389
1555542_at	AFAP1L1	-3.31315021036715	0.000922530490254562	1.73639951943037	0.0824933705001928	0.924182615394674	0.355391356330282	1.23942649825292	0.215187738092253
1555550_at	ZACN	-4.20911933533711	2.56379090749922e-05	0.842110811114442	0.399726030598668	2.08582181736103	0.0369948922359954	0.436303267569081	0.662616758320447
1555557_a_at	TNK2	-3.02632819816342	0.00247546583408145	1.25703998398755	0.208739303628748	-0.912029572817655	0.361753259614473	1.74247231628697	0.0814259845398815
1555613_a_at	ZAP70	-4.35336679354462	1.34069180990113e-05	-0.721701853044902	0.470477886570079	0.548297030566739	0.583488026934768	3.09307645120779	0.00198095811690801
1555627_s_at	C21orf67	-3.42173062921017	0.000622251659025817	1.23852149218018	0.215522902716175	-0.258677127179878	0.795884395400858	1.0141558659366	0.310508506286952
1555634_a_at	LILRA5	-3.86689493947495	0.000110233355471377	-0.676191125702371	0.498919384018294	0.763481436788124	0.445176418599595	3.0975984953448	0.00195098241099345
1555656_at	CD300LG	-3.55669191170262	0.000375562789899757	2.22952979481225	0.025778785260215	-0.296795711992136	0.766622510072126	1.02556487899406	0.305096852761159
1555662_s_at	DAOA	-4.6561105655592	3.22259487235085e-06	0.346639631875788	0.728862104225712	2.07249484236683	0.038219443986112	1.57749925981406	0.114680849752745
1555708_a_at	OFCC1	-2.98712963410559	0.00281613680452671	0.350871492969872	0.72568479561651	1.16270242098121	0.244950397154891	1.95133698668318	0.051017110783572
1555746_at	CD79B	-3.11551425684275	0.00183627056734869	2.44999725867844	0.0142858149455784	-0.241763951467702	0.808963097616065	0.308841345913823	0.757442248084458
1555757_at	C7orf34	-3.68648616350888	0.000227377776237014	2.0904491439976	0.036577597618585	0.628120148068537	0.529925306624192	0.290520153817988	0.771418364794356
1555792_a_at	CCDC116	-4.54345253522408	5.53434851603904e-06	1.76754784761054	0.0771366750611499	0.521078171715519	0.602312373756196	1.56727497356436	0.117050590012718
1556232_at	KIF6	-4.08113861924308	4.48173452508813e-05	1.65949227176576	0.0970167927667869	0.854499847296966	0.39282819589017	0.622418116152423	0.533667041833645
1556459_at	ARHGAP22-IT1	-4.10279388247377	4.08206942415325e-05	0.586788900507302	0.557345558201758	1.31832858477523	0.187393826320225	2.412516769187	0.0158428976336618
1556516_at	LOC100506331	-3.99653249834405	6.42793523157472e-05	1.81882347115661	0.0689385151579971	-0.17879329243419	0.858100030313026	1.71272208853072	0.0867638338039304
1556740_at	EGFLAM-AS2	-3.96953664388523	7.20150339480685e-05	1.48545257470337	0.137424134395848	-0.344383961775648	0.730557584753927	0.979035326035863	0.327562643026261
1557666_s_at	AK8	-3.58526158972462	0.000336748481330511	2.2461670474607	0.024693418280679	0.49260490973086	0.622291832083249	0.203839932973628	0.838478606574135
1557680_at	SAMD15	-3.15592317170168	0.0015999335783745	1.26028875628749	0.207565360978153	0.280103676933359	0.779397992638267	0.914349681773935	0.360533242526217
1557693_at	SMC5-AS1	-4.33317984265524	1.46978076205233e-05	2.02793250870058	0.0425672684261089	0.267235239033665	0.789288073034861	1.21247417773186	0.225331063915522
1557718_at	PPP2R5C	-3.14579068790287	0.0016564091719666	-0.761640796613989	0.446274508333533	1.42336701412094	0.154629944843182	1.36527012392564	0.172168318318746
1557777_at	PDE6B	-3.47331261875353	0.000514087005591328	-0.355814466425806	0.7219795519021	1.09150722778946	0.275049884164667	2.62937386921457	0.00855429096224217
1557866_at	C9orf117	-3.5176772703278	0.000435351071270848	1.20870761762436	0.22677533634599	0.40543281280031	0.685159438862934	1.91660796179012	0.0552878974986556
1558179_at	ATP5J2	-3.15123165478786	0.00162585870282005	-0.308112552187618	0.757996722243694	1.8303429907985	0.0671988147403588	-0.203028992761511	0.839112391730178
1558324_a_at	TMEM72	-3.79979387144518	0.000144820758574424	0.857127077654351	0.391374760215792	0.213145142662002	0.831213776427612	1.87678092031495	0.0605482713520913
1558334_a_at	C22orf15	-3.04888946928461	0.00229691959129	0.0735514404554896	0.941367318646191	0.805592625632922	0.420477874408546	0.931655610802701	0.351514645586176
1558431_at	NHLRC4	-3.62904271577918	0.000284481222720091	3.01188982073975	0.00259630041541865	-0.598592028564598	0.549445040590429	0.773291636232724	0.439349895472803
1558523_at	FAM184A	-3.0925689102498	0.00198434875783459	3.08699602168404	0.00202193054307211	-0.261690704334381	0.793559934560816	0.255752214260004	0.798142200598525
1558662_s_at	BANK1	-3.16411866903313	0.00155555674056555	1.96363434921397	0.0495726487169076	-1.99734540489354	0.0457878087928767	1.49452159034899	0.135039500186182
1558820_a_at	CCDC178	-3.46879113669016	0.000522816675353318	2.27085844975946	0.0231556536259624	-0.534496191684783	0.592998342746451	1.72660298420242	0.0842391433784778
1558844_at	LOC100506127	-3.31390348115212	0.000920048859958902	0.609856725837247	0.541956789710013	0.611115975310455	0.541122873624722	0.885621266018681	0.375821754120422
1558971_at	THEMIS	-3.64506946366505	0.000267326324897016	-0.485354060126173	0.627425266869821	0.174520028819492	0.861456809161617	3.13387963809951	0.00172514082993444
1558975_at	UBALD1	-3.05334079370289	0.00226311728506527	1.12061642460718	0.262451304602864	0.654481737000514	0.512801564462409	-0.237593267882493	0.812196596703186
1559144_x_at	LINC00910	-3.15161839073964	0.00162370708354447	1.49087534660776	0.135994382128566	1.23803054734976	0.215704879014289	-0.157994665751469	0.874461017918514
1559167_x_at	MPV17L	-3.31069191329878	0.000930672498455945	2.2451763146956	0.0247569243057679	1.57819411040254	0.114521180346683	-0.0578332453686694	0.953881462264776
1559263_s_at	ZC3H12D	-3.44860781153578	0.000563496019405743	-1.50916659037558	0.131256373018117	0.424329903771836	0.671325278965986	3.08910312559123	0.0020076447766118
1559268_at	ADAM23	-3.26237912159894	0.00110483121820225	0.682829033194958	0.494714960248841	0.0189257609531897	0.984900330830259	1.3797298520381	0.16766999154329
1559298_a_at	SPATA41	-3.29883753780464	0.000970877689320735	1.44624952486997	0.148107383485743	1.56772526579529	0.116945420112849	0.981733530129203	0.326231260395148
1559333_at	SRGAP3-AS2	-4.14805381830363	3.35327347745596e-05	0.449720275051748	0.652912198566251	1.21486188744174	0.224418914876158	1.81048551908618	0.070220677340158
1559405_a_at	TRPV6	-3.20525571716805	0.00134944644731523	2.33534144307963	0.019525688720938	-0.465949844809331	0.641251452047298	0.204501183750932	0.837961887760635
1559593_a_at	MED26	-3.83253824524833	0.000126831733587624	0.538726304315763	0.59007578043819	1.67320114753088	0.0942878602466088	0.945717235949039	0.344292942667857
1559606_at	GBP6	-3.87475887607905	0.000106733712730525	1.29095112884182	0.196720773020542	0.459457707797049	0.645905565569853	1.26290969876465	0.206621780591107
1559624_at	STK32A	-4.06855016188774	4.73083818251191e-05	2.83528453372495	0.0045785344958569	-0.143522222516215	0.885877776295262	1.15514208751131	0.248032382967322
1559714_at	RGR	-3.66250583068007	0.000249766473976968	1.4398063965322	0.14992233682249	0.423083215548648	0.672234593173843	0.953386136740967	0.34039457761288
1559754_at	LTB	-4.60704792690242	4.08450911694807e-06	1.6861356997389	0.0917698205593747	0.896227995582292	0.370131113936402	0.676315886849925	0.498840186091458
1560130_at	C1orf145	-3.57451297635762	0.000350888630459467	2.28009520025363	0.0226021471476984	-0.608074325652803	0.543138248258093	0.862504735946584	0.388409931050443
1560291_at	RIPPLY1	-3.36471228893916	0.00076624946393093	1.53679843178163	0.124342835098032	1.04411981134035	0.296430086640813	0.288097603065967	0.773272057079971
1560382_at	GAB1	-3.51321205612092	0.000442733707351948	1.48804195979274	0.136739985272893	1.20261955602004	0.229123718208402	-0.0138535422236673	0.988946827479606
1560457_x_at	PLIN5	-3.0534031760949	0.00226264682309971	1.77525357038334	0.0758561793329232	0.173730356211648	0.862077396989312	-0.00424549996857649	0.996612591719705
1560785_at	DYRK3	-3.05266131160482	0.0022682474630277	1.54730648779095	0.121789515586443	1.50288079406078	0.13286994370363	0.575489186690069	0.564960566188113
1560790_at	GOLGA6L2	-3.48241686655514	0.000496920041743515	0.915321894867277	0.36002277799953	1.15640944009542	0.247513859622145	1.38339402566252	0.166544235164549
1560897_a_at	KRTAP10-11	-4.00785983113177	6.12736730286254e-05	2.55339246733434	0.0106679945945861	0.013603738111833	0.989146123516229	0.98275969803646	0.32572583984451
1561258_at	TMEM151B	-3.41154484470967	0.000645971464042651	1.67319395847241	0.0942892750265336	-0.347963382346339	0.727867720161594	2.36672941871862	0.0179461420945971
1561271_at	CCDC144CP	-3.19584544702495	0.00139423927649157	1.2944764127597	0.195501060328726	1.36445159692123	0.172425631081288	1.56023711987425	0.118704014203405
1561378_at	C12orf42	-3.26159569949912	0.00110788875893172	1.32846207626838	0.184025654836672	0.763532595128912	0.445145920557659	1.93972897453433	0.0524127761589733
1561387_a_at	NXPE1	-3.89390024444801	9.864841559094e-05	2.31417668678873	0.0206581325986189	0.0637972152340626	0.949131702013093	1.31188389963235	0.189559460614829
1561545_at	EPN2-AS1	-4.41404493469258	1.01462162640393e-05	1.57256869631499	0.115818878318052	1.38553843621951	0.165888041935941	-0.000974032462436799	0.999222834756112
1561651_s_at	TAL1	-3.99517080569536	6.46499293339808e-05	1.2516212605301	0.210708049544585	0.558572916605483	0.576453290251446	1.74545505473723	0.0809058424072466
1561853_a_at	IL23R	-3.13353736187555	0.00172715412300603	0.796224810497401	0.425901473361615	0.942639972135235	0.345865200300345	1.15389199179377	0.248544590068571
1561967_at	FLNB-AS1	-3.74481376202666	0.000180532674598657	2.46492132342115	0.0137044169672158	0.138631790249138	0.889741134777124	1.11387333246026	0.265333664629662
1562130_at	IQCA1	-3.50762080026437	0.000452142894391454	2.12500295500923	0.0335864880439473	-0.556924279245983	0.577579227427486	1.74063267988962	0.0817481385967639
1562256_at	NLRP1	-4.32869436342662	1.50003164091507e-05	1.89493092592961	0.0581016968367346	0.496806054144722	0.619325879891724	1.5650572336969	0.117569647532624
1562294_x_at	ANKRD30B	-3.8007817444374	0.000144244563001294	1.6040255785349	0.108708571792224	0.592333889627401	0.553627093178386	0.52442873837725	0.599980430300322
1562336_at	CASC2	-3.21157875394082	0.00132009860799258	0.754567449965739	0.450508648725664	1.34046260638654	0.180095145127242	1.33499008644423	0.181879742390178
1562391_at	B3GALNT2	-4.33272920560609	1.47279345048406e-05	1.11696225101095	0.264010599485138	1.86470616287971	0.0622227481773816	1.44075397739905	0.149654355481549
1562587_at	CLNK	-3.45836164770575	0.000543482577947653	0.677986349814199	0.497780426199365	0.976251694539934	0.328939869033644	1.66169210322078	0.0965746813361764
1562619_at	NME9	-3.45728130791763	0.000545666211103212	0.983897156593045	0.325166200406759	0.991296362569986	0.321541008029265	1.85560265145657	0.0635103618606387
1562682_at	RORA	-3.01352445787739	0.00258235443413689	1.39775315470703	0.162187360485353	1.11113762979701	0.266509245725456	0.598640014845505	0.549413033641459
1562778_at	FAM166A	-3.42386982501835	0.000617374176155671	2.88760531351111	0.00388190772434266	-0.828445995736961	0.407418065467197	0.959107116210686	0.337504901269325
1562888_at	GLB1L3	-5.02808439251925	4.95446335477707e-07	2.4327702389017	0.0149838922434805	0.662206925104647	0.507838692623553	1.81080686252727	0.0701709029946279
1562939_at	LRRC16A	-4.91042329563673	9.08871135468105e-07	2.06789354407451	0.0386501623471617	0.971152105860987	0.331472656679828	1.1674268645663	0.24303816595068
1563318_s_at	MAGIX	-3.89255985262601	9.91952176283363e-05	2.19449546974853	0.0281999233430013	-0.344968384260498	0.730118175243138	1.5511447645189	0.120867153137844
1563488_at	TMEM132B	-4.43227354533898	9.32495409040917e-06	2.25620119896952	0.0240581405661099	0.96070880340731	0.336698719211106	0.0397821045220323	0.968266847412578
1563655_at	TNNT2	-3.08996660542405	0.00200181735027419	0.107271642610744	0.914573491338553	0.974802712459776	0.329658248768107	2.13054874454159	0.0331264571215017
1563744_a_at	DISC1	-3.167696000618	0.00153654396502914	0.589307896247415	0.55565481512009	1.42236693044554	0.154919913347782	1.2507491416996	0.211026161041497
1563776_at	LOC100507283	-3.69903206172786	0.000216429026542363	2.32094714391215	0.0202897962930288	-0.272255064439862	0.785425932927045	0.604648173393343	0.545412859141981
1563849_at	SH2D4B	-3.66668293336948	0.000245723486805953	1.77617565999007	0.0757041200809345	0.968245601104184	0.332921842201498	1.20513716586597	0.228150496180807
1563907_at	GARNL3	-3.12119217918098	0.0018012299861443	1.37098279848221	0.170380471530434	0.7099650334319	0.477725902351833	1.17811072116785	0.238752607999372
1564160_at	DTHD1	-3.93993461069988	8.15065741643409e-05	0.0635644181058962	0.949317070984	1.60864663446477	0.107693788071195	1.17839082799659	0.238640972171557
1564233_at	FLJ33534	-3.79867914698148	0.000145473545218257	1.04140601163263	0.297687278990142	0.742124853518235	0.458011779620709	1.12875104792795	0.259003003001606
1564310_a_at	PARP15	-3.7187081686513	0.000200249672865395	-1.78141977798552	0.0748440506288379	1.1338169204074	0.256871487221715	3.40183265247182	0.000669369153367512
1564377_at	SHANK2	-3.37367046433651	0.000741745058227063	2.43677254825099	0.0148190835032335	0.41022469269369	0.68164117256934	-1.14779804485784	0.251052081336329
1564435_a_at	KRT72	-4.55377444683001	5.26949385092361e-06	2.85705079563476	0.00427601791801713	0.701472648545677	0.483008179307357	0.149454460376558	0.88119505606439
1564713_a_at	FOXN4	-4.03400555867258	5.48360446427691e-05	0.299347332372948	0.764675074259746	-1.03569951925667	0.300342471399203	3.14913340960797	0.00163757817325875
1565611_at	DYNLRB1	-4.1692609707153	3.05601707819965e-05	0.975554859543916	0.329285220776747	1.04012993384215	0.298279663447185	1.63348851657761	0.102366450662573
1566207_at	TCEA1	-3.50259259739448	0.000460763605452168	0.421260257044645	0.673565092911417	2.97165108554098	0.00296206601897817	-0.47520267986973	0.634642568838554
1566776_at	DNAH1	-4.42149836933018	9.80239351674929e-06	2.04469678175444	0.0408848911691386	0.506095422259372	0.612789719558394	1.00210702298686	0.316292027057736
1568638_a_at	IDO2	-3.61145321533106	0.000304493430279091	-0.231178277176863	0.817176328796978	1.34075561559335	0.17999996262573	1.60115955954163	0.10934174056205
1568719_s_at	SLC22A23	-3.00239489953216	0.00267867742589727	1.82019744914037	0.068729090188046	-0.089715712657037	0.928513138345493	0.00640786846272763	0.994887296310888
1568723_at	ATP9B	-3.20872191720178	0.00133328466529759	2.90445949562553	0.00367891809794585	-0.377302193742882	0.705949081947962	0.286296631644954	0.77465096729064
1568791_s_at	EDNRB-AS1	-5.10882016893785	3.24206270446687e-07	1.87970117661751	0.0601489597618418	0.585447715712105	0.558246778511952	1.77937953265953	0.0751777108695461
1568884_at	DNAJC2	-3.53942181917652	0.000401013582603752	0.824287333077956	0.409776412106159	0.881011828373536	0.378311523312741	1.15052650992826	0.249927218903117
1568986_x_at	PIGT	-3.44337982402663	0.000574503559386998	1.71172710490798	0.0869471254695324	1.29767900323231	0.194397810693079	-0.573262669843688	0.566466921262096
1569138_a_at	SRCAP	-3.3954902690597	0.000685071340080878	1.63176475932589	0.102729208579553	0.0111181553190361	0.991129179389538	1.39160018821746	0.164043655944585
1569353_at	CCP110	-3.29200818942386	0.000994764304690713	0.657163208362578	0.511076054961268	1.39192532015771	0.163945167640606	0.817230487499757	0.413796819703321
1569470_a_at	FRMD5	-3.1240369435966	0.00178390593862135	2.43218622096968	0.01500807568092	0.680621558457185	0.496111060542772	-1.25477981570104	0.2095588477837
1569709_at	SZT2	-3.85485960954638	0.000115799660664412	0.623867174972036	0.532714889965076	1.3332428213652	0.182452282188375	1.41251309705038	0.157799092014271
1569775_at	RNF157	-4.23915426543614	2.24373447401187e-05	2.26875643562114	0.023283247157006	0.447368835896054	0.654608821442848	1.20977369390261	0.226365885393127
1569777_a_at	ZPLD1	-3.56107191506708	0.000369352427852532	1.26873886833624	0.204534361772711	0.83986946685147	0.40098167881235	1.22803585426688	0.219433652745831
1569783_at	LRRD1	-3.50720417379573	0.000452851428741716	2.27297654453542	0.0230276985737163	-0.173554839425227	0.862215343682022	0.481113000284782	0.63043624135432
1569847_at	CGNL1	-3.26930593340321	0.0010781347689085	2.11495028822131	0.0344343072591786	1.42067088188544	0.155412616613746	-0.188007990579639	0.850870406294915
1569852_at	LSMEM1	-3.17626737419669	0.00149185638016188	1.13173461617581	0.257746158690973	1.26029688773239	0.207562428704609	0.119612792385975	0.90478989758677
1569879_a_at	MEGF11	-3.49915529840039	0.000466744748977003	1.55846713513779	0.119122710368396	0.280824095201734	0.778845350612755	0.785292784266674	0.432282018124629
1570030_at	ZNF396	-3.19315371538784	0.00140730180787004	0.0346986170646779	0.972320067135013	1.939398437713	0.0524529804503017	0.314851367610664	0.752874540644472
1570085_at	LOC100506679	-3.81531853044359	0.000136011445719447	0.476865156439341	0.633458196883701	1.25688560413266	0.208795208239767	1.11662928351188	0.264152999043721
1570121_at	ZNF365	-4.03909702060894	5.36593596508218e-05	0.275965506085458	0.782574588358143	1.5285195712394	0.126383745560326	2.45293553655008	0.0141696572740516
1570156_s_at	FMN1	-3.45090977823002	0.000558711781027181	0.348271553569354	0.727636291619429	1.24556154478088	0.212925552881681	1.13063303689997	0.258209711415727
1570163_at	EGFLAM-AS4	-3.09308091131418	0.0019809283446337	-0.309714547674207	0.756778071079291	1.85463834987169	0.0636480343077301	1.25950206702841	0.207849190436914
200670_at	XBP1	-3.5688832134384	0.000358514528544078	1.47383267763381	0.140526804325104	-1.56634056633545	0.11726906636241	2.31979256819604	0.0203522010252713
201547_at	KDM5B	-2.99335790836744	0.00275929314144062	2.71126017375975	0.00670285794023757	-0.703249531680392	0.481900337732856	1.65272010131409	0.0983879977321274
203110_at	PTK2B	-3.15244151821113	0.00161913630639376	-2.36571709623171	0.0179952837688266	1.68558196351705	0.091876500941761	2.23634728455517	0.0253291406821082
203147_s_at	TRIM14	-3.38957107907138	0.000700034036389382	-1.15501845245666	0.248083007551721	-0.568269643770366	0.569851951723492	3.72442159518858	0.000195768888744255
203256_at	CDH3	-3.23681429860107	0.00120873998523325	0.0489464699449101	0.960961960424312	0.433118388500932	0.664928810927909	2.23837816861039	0.0251965135635056
203332_s_at	INPP5D	-4.06582146259854	4.78653893057436e-05	-0.740624486523236	0.458921243426338	-0.345121264172538	0.730003244093142	3.59295761912458	0.000326953587358408
203385_at	DGKA	-3.27747716381908	0.00104740979410934	-0.362837719511526	0.716726151326378	1.18893284807585	0.234466233405771	0.622165024943435	0.533833431924713
203673_at	TG	-3.09274923782019	0.00198314346506771	1.26937928799065	0.204305966757022	-0.328906777117727	0.742226185952372	0.654384642463086	0.512864101073051
203713_s_at	LLGL2	-4.19183114981235	2.76723735608064e-05	1.43765967604314	0.15053079548347	-0.682539697756693	0.494897828537884	1.68621142764878	0.0917552388937371
203806_s_at	FANCA	-3.96472831198855	7.34821301649788e-05	-1.40604547126352	0.159710777434022	1.93501100744095	0.0529890851386434	3.4532876252184	0.000553809582368291
203975_s_at	CHAF1A	-3.43376588828987	0.000595270077479639	-0.912411961167489	0.361552004817509	2.56323924220498	0.0103701285483719	1.54743513468087	0.121758512034044
204138_s_at	MZF1	-4.5096209362313	6.49472299647669e-06	0.899437936570379	0.368419547740117	1.07824175879078	0.280926010214521	1.6264385818838	0.103856545755471
204328_at	TMC6	-3.3024510953007	0.000958454714887126	-1.79176061632545	0.0731714704702521	-0.0805069246351294	0.935834097071597	4.19419608584204	2.73852747595708e-05
204411_at	KIF21B	-4.34090357635947	1.41904910572728e-05	0.690532440364037	0.489859496437708	0.326009817241111	0.744416961441934	2.13925479498246	0.0324151587854875
204539_s_at	CELSR1	-3.21875083157239	0.00128752352737411	1.30288184305317	0.19261525299245	0.00695205371199138	0.994453109048919	2.08614531674028	0.0369655876716103
204563_at	SELL	-3.66264289106988	0.000249632830047043	0.380765299522462	0.703377450295075	-1.33954140935252	0.180394634748399	4.43528553770576	9.19552015483261e-06
204579_at	FGFR4	-3.07472709210775	0.00210698076765068	0.461841768789443	0.64419484523314	2.12169086894078	0.0338638279861603	0.473266313091396	0.636023243957022
204603_at	EXO1	-3.11551353785253	0.0018362750438965	-1.34912842345019	0.177295872144442	3.38441940757019	0.000713303185710453	1.3021399377003	0.192868702049201
204674_at	LRMP	-4.41468567255236	1.01162126924279e-05	0.639046640704594	0.522792663545648	-0.662346067045906	0.507749535706447	3.97327708993207	7.08929719484629e-05
204733_at	KLK6	-3.23103404800519	0.0012334523134263	1.62234563074788	0.104729520439731	0.0397531013113835	0.968289970332435	0.773762215173836	0.439071511825473
204740_at	CNKSR1	-3.56110419233867	0.000369307020687436	0.286311465065105	0.774639607201585	-0.306808585710048	0.758989104597545	2.31987353970884	0.020347819068006
204852_s_at	PTPN7	-3.24306554432175	0.00118252933623524	-2.34550877454508	0.0190012280734212	1.46303346763153	0.143458377863469	3.55345178688263	0.000380219594727283
204885_s_at	MSLN	-3.4424903331685	0.000576396197475012	1.61178980349791	0.107007844868311	0.0389094500366489	0.968962586102799	0.529807747847512	0.596245291367171
204887_s_at	PLK4	-3.48978334806838	0.000483422634899699	-1.92907107641922	0.0537221798112898	2.75252747901018	0.00591377138696855	2.90588721598798	0.00366217419640325
204889_s_at	NEURL	-3.22993306398533	0.00123821193220272	-0.20184199160497	0.840040272980244	2.72408477153083	0.00644805111604223	0.600258674126468	0.548333923429734
204891_s_at	LCK	-4.01789501294638	5.87224829800478e-05	-0.825036708596867	0.409350848297814	0.340108146176404	0.733775122879358	3.52493605875572	0.000423594439400795
204953_at	SNAP91	-3.98517282921829	6.74334058368596e-05	2.02875526667675	0.0424833552780539	0.689194195951857	0.490701148405135	1.54801279768704	0.121619372873573
205015_s_at	TGFA	-3.42602929630741	0.000612486564531845	2.48638741545305	0.0129048200749018	-0.832028557969668	0.405392924061215	0.50350065558487	0.614612374737465
205049_s_at	CD79A	-3.25613015745609	0.0011294383464844	0.886440015683944	0.375380570294228	-1.47418579907006	0.140431729048026	2.81752566565578	0.0048395718963028
205255_x_at	TCF7	-4.3303967889829	1.48848093239152e-05	1.04918796396737	0.294091743312375	0.90991110849795	0.362869500109579	1.34638011406175	0.178180112735686
205268_s_at	ADD2	-4.82815095790559	1.37816722566317e-06	0.894257183432107	0.371184410089857	1.19241145733154	0.233100090847026	1.94278905761494	0.0520417900967092
205307_s_at	KMO	-3.17472439653636	0.00149981138988631	-1.89324227516973	0.0583258013759924	1.40096592189265	0.161224418407416	3.31238800226374	0.000925047876265893
205320_at	APC2	-4.05063631040235	5.10804600143925e-05	2.45327382229149	0.0141563376132568	0.837731896565319	0.402181394815599	-0.0686090898089398	0.945300790126751
205590_at	RASGRP1	-3.72480596857726	0.000195470849576175	-1.1201205315299	0.262662536375538	0.170827063654328	0.864359765342944	3.90800478126716	9.30645129481389e-05
205602_x_at	PSG7	-3.35729763115486	0.000787097966140787	1.73242443946643	0.0831981732025845	1.04121942807895	0.297773846230484	1.47311029981331	0.140721453294556
205645_at	REPS2	-3.0055393525529	0.00265113560241223	0.534144422658854	0.593241676542454	-1.585851577936	0.112773139698151	2.5236272045577	0.0116151794332341
205668_at	LY75	-3.22018098087807	0.00128111727864251	-0.412768651419083	0.679776165346699	0.2182572804644	0.827228679478868	1.10831153023844	0.267727430271617
205692_s_at	CD38	-3.98522781044616	6.74177933308022e-05	0.567947719913106	0.570070531217394	-1.0229951471015	0.306310263529741	2.99404807596543	0.0027530591169633
205693_at	TNNT3	-3.20393298778802	0.00135566141098086	1.42316127958325	0.154689562679783	0.440752798950999	0.659392015573864	1.21464775822111	0.224500608295762
205758_at	CD8A	-3.25466863939249	0.00113526614338784	-2.02404371299399	0.0429657863371375	0.936147478040182	0.349197373365923	3.42776848510421	0.000608576397121164
205790_at	SKAP1	-3.48223836272648	0.000497251428566413	-0.803960563337524	0.421419846264542	0.459101672196621	0.646161205589592	2.69765642547512	0.00698300518586437
205866_at	FCN3	-3.87917957533739	0.000104812700401812	-0.0769223346207522	0.9386853373897	1.24867160377654	0.211785356535154	3.02574258403519	0.00248026495514796
205948_at	PTPRT	-2.99220895572688	0.00276969980615553	1.63053583480864	0.102988454701955	-0.146687166734179	0.883378963208818	1.29834171218055	0.194170087932503
206045_s_at	NOL4	-4.23921483277096	2.24312925971359e-05	0.518690857631722	0.603976395245913	1.35948446412881	0.1739932748079	2.62063724876255	0.00877662547827497
206080_at	PLCH2	-3.00317031692096	0.00267186146977386	0.379150235191231	0.704576344017418	0.66550350001876	0.505728582078451	1.18109878629066	0.237563621887111
206130_s_at	ASGR2	-3.09108378323987	0.00199430081022243	-1.50788631582563	0.131583782781122	1.33248582854531	0.182700746347461	1.40399007295239	0.160321960267907
206180_x_at	ZNF747	-4.51108334344136	6.45010162675508e-06	1.64851647928878	0.0992468882731133	1.29936995545475	0.193817146434554	1.69163212426312	0.09071629257478
206181_at	SLAMF1	-3.97829159584885	6.94146453053506e-05	-0.80982086390276	0.41804323542686	0.236756059138878	0.812846066287493	3.32513390783051	0.000883776594857579
206216_at	SRPK3	-3.75073001937557	0.000176325417743947	2.57281214384959	0.0100876656193855	0.653858969440278	0.513202745325608	0.281113980215201	0.778623007656062
206290_s_at	RGS7	-3.84672411369697	0.000119711326479198	3.09531649252018	0.00196605689786134	0.677310672851064	0.498208938639202	0.0656412625603183	0.947663443695134
206294_at	HSD3B2	-3.28580646586024	0.00101692594645688	1.1643932493549	0.244264820357739	0.816669365519702	0.414117499507899	0.746048367578049	0.455638285003779
206299_at	FAM155B	-3.25897002181094	0.00111819340479035	2.93598914347101	0.00332489726268407	0.363679132903073	0.71609766566651	0.729078088046933	0.465953982317666
206343_s_at	NRG1	-3.15475238372787	0.00160636742718609	-1.57907267912203	0.114319544938982	3.50021158695287	0.000464899066261537	0.775956144360988	0.437774971991724
206520_x_at	SIGLEC6	-4.06482563396382	4.80702113932278e-05	2.12375690928465	0.0336905977812643	0.279363160824755	0.779966168210759	1.26266577859853	0.20670946402542
206658_at	UPK3B	-4.99446977068962	5.90025611142397e-07	1.30924575228775	0.190451268536977	2.11433336448614	0.0344869274728916	0.330158524582607	0.741280218293623
206713_at	NTNG1	-3.64410684205651	0.000268328704375904	2.96439793596875	0.00303279387049507	-0.459625318812464	0.645785232294954	1.41910675478144	0.155868050102822
206751_s_at	PCYT1B	-3.87354075990206	0.000107268854332998	1.1572628897415	0.247165107990999	1.48817204911916	0.136705683443242	1.73493035602458	0.082753294973506
206760_s_at	FCER2	-4.20256825524839	2.63915020363817e-05	1.7683394629801	0.077004322105369	-0.202581492340408	0.839462177541812	1.53948107645269	0.12368705173634
206761_at	CD96	-4.36430129946914	1.27536057845877e-05	-0.684584125493934	0.493606466102218	0.546085747600219	0.585007056950442	3.47050764699661	0.000519486449637136
206771_at	UPK3A	-3.47124428635341	0.000518063357193047	-0.488916106627222	0.624901145543895	1.00769875187497	0.313599225760123	2.32937363735087	0.0198393790172881
206792_x_at	PDE4C	-3.17325783923997	0.00150740861154421	1.23639767704444	0.216310923735934	2.14628777055268	0.0318501460999798	-0.348681203649096	0.727328693560762
206798_x_at	DLEC1	-3.97950826057826	6.9060382786849e-05	0.325055103715848	0.745139401241768	0.215454582701361	0.829412940120476	1.62497880515626	0.104167231917956
206816_s_at	SPAG8	-3.5067361381229	0.000453648627753486	2.72294163395247	0.00647040463627238	-0.136718578591131	0.891253257539732	0.28493306499372	0.7756954526824
206824_at	CES1P1	-3.33666472300834	0.000847917035078195	2.25744022887751	0.0239806872874751	-0.872051658135788	0.383180300955239	0.912287832586786	0.361617327230218
206872_at	SLC17A1	-3.97507133170211	7.03606223724778e-05	2.11192433442267	0.0346930629164815	0.990214776858628	0.322069270673704	-0.338045137560417	0.735329208371944
206900_x_at	ZNF253	-3.7447774170636	0.000180558810069033	4.28188919483243	1.85321842325785e-05	-1.25481455190099	0.209546234723228	0.616408405330644	0.537625077093544
206978_at	CCR2	-3.20790272801085	0.00133708808463116	-1.90044080640858	0.0573754391313998	0.768927263670272	0.441936581787435	3.13049973709352	0.00174511655587872
206983_at	CCR6	-5.1239829278098	2.99175673245998e-07	2.02355104582598	0.0430164984876268	-0.226728589940282	0.820634817493984	2.03875516738722	0.0414745994560816
206988_at	CCL25	-4.17017726694591	3.0437554648094e-05	0.99281590376475	0.320799797697171	0.786767854598751	0.43141786714296	2.04993287547184	0.040371111078982
206997_s_at	HS6ST1	-4.04342862252251	5.26771595743087e-05	2.7011942417795	0.00690915540933829	0.443106692797527	0.657688612163189	0.24826363324832	0.803930460151692
207013_s_at	MMP16	-3.35108518051946	0.000804970206484748	1.3490026874392	0.177336254950608	-0.190910239039774	0.848595937416	2.09321242409841	0.036330321260066
207019_s_at	AKAP4	-3.72418190239554	0.00019595496017579	2.29897617251421	0.0215063945053929	0.0926893695806534	0.926150351742368	1.14009023698451	0.254248844862989
207051_at	SLC17A4	-3.36402146553658	0.000768170037425885	2.36686936566451	0.0179393578378138	-0.325082866735032	0.745118389561941	0.901283331867756	0.367437801830472
207199_at	TERT	-3.41771802263997	0.000631497454467908	2.20682171683918	0.0273266299099823	-0.878397338267915	0.379728233414211	0.920782590699078	0.357164056578338
207201_s_at	SLC22A1	-3.60099378736175	0.000317010785923055	0.0952581224544284	0.924109814282783	0.116461957608988	0.9072864459593	2.32021624080374	0.0203292821319025
207203_s_at	NR1I2	-3.71033430241805	0.000206991312335555	1.24529780985824	0.213022445701289	0.710069039019143	0.477661407142047	1.17649662995682	0.239396617736846
207227_x_at	RFPL2	-4.01970984816984	5.82719831077352e-05	0.725347014404453	0.468239254507418	2.57014166213811	0.0101657649438066	0.70825948971546	0.478784211217507
207238_s_at	PTPRC	-3.42560522307961	0.00061344353478015	-2.26349872146268	0.0236050695534086	0.289041237445551	0.772549850589975	3.4405274452258	0.000580593345131033
207267_s_at	RIPPLY3	-4.35144085016323	1.35252470187134e-05	1.5471378931224	0.121830155789989	1.79232825858892	0.0730805496694841	0.381470999340952	0.70285382679722
207309_at	NOS1	-3.71866676308887	0.000200282494279001	0.850699743390811	0.394936267178262	1.36246145915456	0.173052452025809	2.33188460751126	0.0197068607596352
207324_s_at	DSC1	-3.24174478705291	0.00118802294439487	0.121494237345418	0.90329959097864	0.861296364002767	0.38907494056198	1.70667879606027	0.0878819250181071
207337_at	CTAG2	-3.32704927864571	0.000877724246130726	0.357935465722397	0.720391646480473	0.878196283232082	0.379837313728732	0.970433778706977	0.331830435165844
207349_s_at	UCP3	-3.00614140491317	0.00264589192639444	1.26501871714453	0.205864765120803	-0.871784172333253	0.383326234955971	1.21224818500885	0.225417534250729
207351_s_at	SH2D2A	-4.06203171309366	4.86493104774228e-05	-1.78194697815005	0.0747580296266876	1.37334391469533	0.169645609829292	4.04191054202223	5.30194322650036e-05
207367_at	ATP12A	-3.04948947910851	0.00229233644880421	1.70159800302426	0.0888309068871918	0.387124060040606	0.6986644073251	0.552363467476081	0.580699416413072
207372_s_at	ENTPD2	-4.23714809415342	2.26386903668482e-05	2.62038169367363	0.00878320601132524	0.226501400250702	0.820811493333063	-0.0285095528592802	0.977255751879529
207425_s_at	SEPT9	-3.78551625590195	0.000153394261549378	-0.368560009646955	0.712455746718245	0.562203858586058	0.573977195502313	1.59945788792675	0.109719055883469
207444_at	SLC22A13	-3.21470174777938	0.00130582181635304	0.755748050001493	0.449800357832134	0.507707620480437	0.611658459154334	1.76640483600745	0.0773281062072185
207450_s_at	POU6F2	-3.45618899335803	0.000547882355848267	0.58532639752921	0.55832833420635	0.204441560817873	0.838008475831785	2.48477992869333	0.0129632352916745
207452_s_at	CNTN5	-3.6479667587549	0.000264330507230305	1.42240516590907	0.154908819608247	1.74207756731664	0.0814950253641448	0.608068661660723	0.543142004661411
207462_at	GLRA2	-3.55754369783444	0.000374347457536993	1.25299824526977	0.210206491149591	0.181160723232677	0.856241441042596	0.396331120699374	0.69186081403492
207476_at	LOC100507630	-4.16060914055487	3.17413068978132e-05	1.81475504059018	0.0695617115080136	0.252084465764126	0.800975802633591	0.768576711180767	0.442144725560884
207485_x_at	BTN3A1	-3.09786891866846	0.00194920309475008	0.647226293731094	0.517485570261628	-1.11522744180481	0.264753102775671	3.04747563810782	0.00230775227301079
207509_s_at	LAIR2	-3.83747737468308	0.00012430848389659	-1.12047300489161	0.26251238393727	0.854181123207924	0.393004742580863	2.98276621108008	0.002856595336021
207560_at	SLC28A1	-3.69945018651681	0.000216072798436332	1.98875244674141	0.0467286693655305	-0.391934961880978	0.695106311186278	1.19569666606841	0.231815094014119
207608_x_at	CYP1A2	-4.02826648138581	5.61916975515419e-05	1.56770993766724	0.116948998918037	1.55266694043492	0.120502881805785	0.94814398164809	0.34305627459284
207664_at	ADAM2	-3.29634639520505	0.000979528590141154	0.946776202996235	0.343752944257338	0.668783255360587	0.503633826508397	2.38219836273745	0.0172097169346994
207734_at	LAX1	-3.03517048816864	0.00240402827384324	1.22857436070989	0.219231577288354	-1.76270600530954	0.0779502394361093	2.78751407272466	0.00531146460824659
207777_s_at	SP140	-4.09571332471313	4.20886936700152e-05	-0.0857897607287297	0.931633554774209	-0.646884839594881	0.517706552284449	3.62708856069327	0.000286642094636647
207827_x_at	SNCA	-3.13221890868942	0.0017349295665353	2.16720823056345	0.0302190972006691	-0.0283265469610831	0.977401710492896	-0.545526491536517	0.58539152617033
207834_at	FBLN1	-3.11531024837338	0.00183754115892971	1.93146211703748	0.0534260702987619	1.06872081571928	0.285195617471762	0.255018293465904	0.798708996221315
207846_at	POU1F1	-3.17757308073018	0.00148515503788136	1.73722493243374	0.0823476290039219	-0.77575090688802	0.437896167108753	1.97269264545968	0.0485307273001714
207936_x_at	RFPL3	-3.09550968430149	0.00196477657809483	1.67690248190915	0.0935617083474177	1.43620065889929	0.150945407332804	0.449733898372406	0.652902374212989
207979_s_at	CD8B	-4.11198744994477	3.92283203365416e-05	-0.142321308378902	0.88682623046577	1.81379056541201	0.0697101247169152	1.46837654014454	0.142002127025559
208013_s_at	ACRV1	-3.20817944510506	0.00133580219470278	-0.126914894567767	0.899007770515135	0.565989169128661	0.571401206497539	2.24645722267722	0.024674844772365
208037_s_at	MADCAM1	-3.67422957009077	0.000238574361016551	1.95304472675954	0.0508144342382239	0.944862534452303	0.34472917466023	0.869298945420123	0.384683743421694
208135_at	HNF1B	-4.19967599629238	2.67308695203204e-05	2.89265252656395	0.00382007752896143	0.334742055028749	0.737819709385084	0.714139802998689	0.475140818589287
208137_x_at	ZNF611	-3.68742622075942	0.000226539706197206	1.82332326407549	0.0682545933659741	1.48219165117499	0.138289464281007	-0.0580640260614198	0.953697634846152
208179_x_at	KIR2DL3	-3.13290556411562	0.00173087607847978	1.37649902363083	0.168667342822818	0.690141185460287	0.490105485050867	-0.32343699466588	0.746364349818134
208209_s_at	C4BPB	-3.41673181073856	0.000633789354532589	0.126468872683823	0.899360799834807	-0.070050537528675	0.944153442240122	3.01431124731149	0.00257566635314288
208220_x_at	AMELY	-3.20913245518114	0.00133138233268746	1.71742554462056	0.0859016017705158	-0.165348871950451	0.868669410557218	1.56625446872789	0.117289213179785
208262_x_at	MEFV	-3.64680505031956	0.000265527919697207	0.545351573412908	0.585511800424826	2.38270571551823	0.0171860192134845	1.04542248850166	0.295827873276162
208268_at	ADAM28	-4.44413559451652	8.8250649575078e-06	-0.744775458166982	0.456407560661113	0.947911581473823	0.343174582527019	3.26994774335306	0.00107569163243866
208299_at	CACNA1I	-3.04753605410716	0.00230728841418799	1.64204469054765	0.100580899249534	-0.327795462519406	0.74306635249651	0.61921456687383	0.535775087012229
208366_at	PCDH11X	-4.11086222288681	3.94200006645272e-05	0.504734749479171	0.613745206171495	1.85155395662775	0.0640900465864152	1.79959073365547	0.0719254353248548
208377_s_at	CACNA1F	-3.22668117954721	0.00125236922801666	1.24390519349531	0.213534602877997	0.906074153302902	0.364896713467329	1.24130873169084	0.214491865244598
208378_x_at	FGF5	-3.75383281052173	0.000174155944522043	1.53721680583541	0.124240383719819	0.340485902561081	0.733490673030184	1.53094266424602	0.125783721107876
208410_x_at	AMELX	-3.43819199235102	0.000585624194945228	1.95722272161082	0.0503214268240153	0.681753730062894	0.495394764932943	0.626020970886832	0.531301257501561
208602_x_at	CD6	-4.65437760215163	3.2498150596598e-06	-0.171289183512608	0.86399640233473	0.36789836053232	0.71294906150669	2.6857928300771	0.00723585328792852
209604_s_at	GATA3	-4.13363905206777	3.57078560556288e-05	-1.49063036805427	0.136058723781789	0.911049027554636	0.362269651143586	3.83599338613213	0.000125061591324888
209685_s_at	PRKCB	-3.19440406007756	0.00140122011989811	-2.51893040107795	0.0117712691482914	1.36417459577776	0.172512774479347	3.11350903541726	0.00184879445270973
209720_s_at	SERPINB3	-3.45298617711814	0.000554428826260306	0.89180765643914	0.372496143981181	1.5358382984579	0.124578201574835	1.48041112492555	0.138763719720265
209760_at	KIAA0922	-3.12372221857029	0.00178581498814913	-0.348061460153825	0.727794063595681	0.127419461840819	0.898608426220051	3.40591999308787	0.000659427905761261
209769_s_at	SEPT5-GP1BB	-4.00011992273436	6.33126571513699e-05	1.44524567689757	0.148389046506987	0.30240657825696	0.762342171952008	0.866597557446883	0.386162655821327
209827_s_at	IL16	-3.04223091580202	0.00234834700191185	0.426673115091899	0.669617480874712	1.20271251902547	0.229087729427531	-0.807808067571097	0.419201175815509
209829_at	FAM65B	-3.55867665154672	0.000372736650463253	1.22565748165925	0.220327740500903	0.618359877798198	0.53633820960994	0.883746429260295	0.376833216526867
209848_s_at	PMEL	-3.9987345117244	6.36843381522407e-05	0.329205709179286	0.742000242260501	2.40089165392361	0.0163552685484156	0.619771234094869	0.53540848005113
209851_at	ZC3H13	-3.18310594921634	0.0014570650749424	1.99549415986848	0.0459891452931008	0.967327715254021	0.333380349369654	0.694049609015367	0.487651178662758
209992_at	PFKFB2	-3.23254102423594	0.00122696495464833	1.7738107669939	0.0760946080174516	-2.22937817100606	0.0257888635171752	2.91922469168921	0.00350907090337362
210015_s_at	MAP2	-3.03392285855291	0.00241399230060027	1.14169228726929	0.253582083955634	0.0381734829194769	0.969549366839281	0.725418146986439	0.468195628042065
210031_at	CD247	-4.83270048374195	1.34703271150412e-06	-0.142370395202991	0.886787459642067	0.530432536803856	0.595812130710268	3.18472672823921	0.00144892971200131
210039_s_at	PRKCQ	-3.80888880172601	0.000139596863287907	-0.412445816415581	0.680012731404576	0.330155120143877	0.741282790558594	3.26572659816528	0.00109185438058728
210116_at	SH2D1A	-3.85470456468779	0.000115873068421523	-0.131745499784391	0.895185608724745	0.720602552475415	0.471154166821879	2.11403295011822	0.0345125760333251
210182_at	CORT	-3.2765234045218	0.00105095383110199	1.83036164767481	0.0671960267276229	-0.143308786959427	0.886046330848896	0.411873384893501	0.680432273480415
210288_at	KLRG1	-3.38840376323896	0.000703020431579273	-0.00625969687464067	0.995005517747192	-0.576873201151877	0.564025179885389	3.61119190806236	0.000304800432022137
210313_at	LILRA4	-4.3087090190473	1.6421803051913e-05	1.43057631545206	0.152551834994552	-0.014999617876956	0.988032486728314	1.45009793616147	0.14703136670183
210383_at	SCN1A	-3.96476594128108	7.34705399227481e-05	0.314004809198771	0.753517418769055	1.41260583367648	0.157771807756468	2.41277198239874	0.0158318094036971
210439_at	ICOS	-5.07438414040301	3.88787544015131e-07	0.832741860736672	0.404990429411663	0.189592149965027	0.849628758219169	3.16476895844215	0.00155208455635225
210448_s_at	P2RX5	-3.57548890315656	0.000349582200936368	1.60431561850629	0.108644657320945	-2.43689465559701	0.0148140805270205	3.47156478008597	0.000517445339598465
210459_at	PSMD4	-3.09773738542401	0.0019500683636499	1.54845359266108	0.121513284177972	0.177692391574306	0.858964578720231	0.21098754741816	0.832897009762487
210499_s_at	PQBP1	-3.39432621798935	0.000687990171366973	0.945453419252152	0.344427554743156	1.2234164924307	0.221172570806107	-0.251146265842768	0.801701052609078
210545_at	ITSN2	-3.74397604848134	0.000181135974706982	1.58261967157082	0.113508334521535	0.907321427193878	0.364236955196965	0.817389721281805	0.41370584477477
210606_x_at	KLRD1	-4.12799350269854	3.65957198593305e-05	0.767438642468532	0.442820850915109	-0.943758888946969	0.345292986799336	3.84576139931507	0.00012018237117933
210623_at	UBXN1	-3.36809891674244	0.000756898557909677	0.402257541912679	0.687494540967515	1.7769221884827	0.0755811944222729	-0.296397186313565	0.766926804487184
210724_at	EMR3	-5.20491079212617	1.94108840771037e-07	0.740518879921214	0.458985296121281	2.12376720983705	0.0336897360184343	2.29332575352821	0.0218293603938758
210827_s_at	ELF3	-4.29523314600386	1.74518018044612e-05	1.27525358508471	0.202219647926812	0.0439042126594153	0.964980761688055	1.70664291196616	0.0878885986041627
210858_x_at	ATM	-4.25596229684912	2.08161205009113e-05	0.470600050421765	0.637926422721268	-0.365559346099053	0.71469395396753	2.90088471414085	0.00372114788685538
210884_s_at	SPAG11A	-3.71784011698308	0.000200938819789214	3.01908927630555	0.00253538988297446	-1.21630766689746	0.223867884925806	0.768660137499527	0.442095185328727
210945_at	COL4A6	-3.03905499950149	0.00237324573682905	1.34106662023978	0.179898975300095	1.27633661868274	0.201836698407634	1.06318125844104	0.287699887665167
210957_s_at	AFF2	-4.18434202763222	2.86005377183901e-05	1.84576012017712	0.0649271905330289	1.41039987937114	0.158421795853853	0.865854416715328	0.38657010658775
211001_at	TRIM29	-3.0036317492871	0.00266781298337078	1.09467595489055	0.273658757689105	0.380943072915234	0.703245530622318	1.05897853260059	0.289609683884902
211005_at	LAT	-4.43686735223952	9.12823431301887e-06	-0.339379849203966	0.734323632258111	0.828002070052989	0.407669425939573	2.5130552839872	0.0119691353152337
211053_at	KCNG1	-3.97876627127102	6.92762275680878e-05	0.157302036803577	0.875006830916766	1.2555161586708	0.209291591992444	1.97179208804411	0.0486334829133143
211132_at	INTS3	-4.29997216969742	1.70827599276351e-05	1.76383398625547	0.0777600856653007	1.25258627619779	0.210356457733763	1.15896768193171	0.246469496399532
211201_at	FSHR	-3.83494790512915	0.000125594741164499	1.82167745386658	0.068504089550384	-0.434812771004371	0.66369838094138	1.8357532543347	0.0663943055873302
211274_at	TBX1	-3.26621847832442	0.00108995947896476	1.65518297529952	0.0978875437752831	1.12383447827977	0.26108338607181	-0.363061586387313	0.716558917358726
211331_x_at	HFE	-3.52959620208982	0.00041620365885189	-0.443576900427665	0.657348557336195	1.0960041436976	0.273077092503218	1.71744873026563	0.0858973686177453
211350_s_at	KIF25-AS1	-3.37287429625697	0.000743893083886387	1.84343009901338	0.0652663860647342	0.27395070582246	0.784122532102797	1.08215378725504	0.279184328895207
211446_at	RGSL1	-3.19233925390543	0.00141127643623795	0.884805548655977	0.376261622232074	1.37768772388158	0.168299876662323	0.414862294061854	0.678242758204319
211557_x_at	SLCO2B1	-3.09127496468585	0.00199301711152801	1.12811202358813	0.259272746659033	-2.48674777734313	0.0128917567152154	2.94272555075626	0.00325340413571343
211583_x_at	NCR3	-4.46835314643162	7.88283939160835e-06	2.17030565807561	0.0299838150452286	0.466012965083518	0.641206270843276	1.58116310527681	0.113840906303071
211597_s_at	HOPX	-3.39179686365253	0.000694372359410873	1.01183262520331	0.311618209731319	-1.04795246691295	0.294660633429071	3.67769797106161	0.000235354531908284
211633_x_at	IGHG1	-3.27766691794621	0.00104670601437511	0.403440309518589	0.686624380875571	-1.51892573490997	0.128781347788283	3.22568636924073	0.00125672996467673
211768_at	LAT2	-3.95462142635618	7.66585584097042e-05	1.79169353381131	0.073182221370198	0.34776576159564	0.728016141247122	0.843776745069593	0.398794273228775
211771_s_at	POU2F2	-4.70610790046219	2.52507697342154e-06	0.747314303220092	0.45487394811132	0.320589623875758	0.748521435196618	1.73288985141885	0.0831154018965277
211778_s_at	OVOL2	-3.25838715670021	0.00112049288422484	1.52868025290679	0.126343887487574	1.08753575914347	0.276800234475767	1.0392544150379	0.298686554360328
211814_s_at	CCNE2	-4.86505844582879	1.14431631360065e-06	-0.280217136989397	0.779310948578668	2.52749762066793	0.0114879362724071	2.88512755986722	0.00391259257286139
211828_s_at	TNIK	-3.69385101563005	0.000220889097879611	-0.497163591695331	0.619073748108234	0.767726621697143	0.442649706929356	3.15403760065165	0.00161030708465248
211837_s_at	PTCRA	-3.59608873499033	0.000323045386050531	1.65936682193265	0.0970420537619861	0.0246004103816841	0.980373694406085	0.901159101152658	0.367503841063459
211908_x_at	IGK	-3.11523714481731	0.0018379966540574	0.789783177619049	0.429654498307761	-1.71715750245046	0.0859505521982896	2.96635214202411	0.00301358769405419
212311_at	SEL1L3	-3.38180542364727	0.000720125037011783	-0.129010409095961	0.897349425311053	-0.860369566588997	0.389585458973446	3.46651157385917	0.000527270048920562
212430_at	RBM38	-4.34489573515812	1.39348654388884e-05	0.501053615714626	0.616333444751902	2.22231132974739	0.0262623839311779	0.967899144084045	0.333094858380481
212443_at	NBEAL2	-3.60801002525527	0.000308562054186111	-1.94370501735403	0.0519311727032673	1.82106567544719	0.0685970228541272	2.69069362678958	0.00713042334411759
212974_at	DENND3	-3.0216502070628	0.00251404038576413	0.396925149924077	0.691422699639269	-1.20835163693412	0.226912176431604	2.54734734435193	0.0108546071048586
213475_s_at	ITGAL	-3.81565072140666	0.000135828583102272	-1.95970714779904	0.0500301673072722	1.0281630819913	0.30387324503437	3.61943884711727	0.000295249817660435
213534_s_at	PASK	-4.08641832812209	4.3810058709697e-05	0.42568374839024	0.670338351341709	-0.00454939989902409	0.996370117032731	2.75779012444708	0.0058194073049935
213669_at	FCHO1	-4.51591340614861	6.30480023475953e-06	0.0895880238962673	0.928614610613332	1.00840064991466	0.313262282533242	2.03807578005244	0.0415424856232427
213888_s_at	TRAF3IP3	-4.06906885596612	4.7203198706211e-05	-0.876389836980789	0.380818246193816	0.23991189902625	0.810398580609069	3.33943913338147	0.00083949271607723
213947_s_at	NUP210	-3.71395599906613	0.000204049803136952	-0.392720731650249	0.694525798455736	-0.654921667023685	0.512518264308198	3.33374647354637	0.000856862670675585
214018_at	GRIP1	-3.07495120268052	0.00210539821526173	1.1041703718323	0.26951937164924	-0.407782462264794	0.683433433740134	2.78372779293789	0.00537386149370951
214058_at	MYCL	-3.07691337536454	0.00209158885567188	-1.26296461972789	0.206602041550563	1.32248490225576	0.186006884104083	3.02612908944882	0.00247709658039765
214222_at	DNAH7	-4.18600243108977	2.83922371398106e-05	2.49220485407749	0.0126953592332112	0.476646059569492	0.633614230968615	0.96582819967335	0.33413027144951
214324_at	GP2	-3.20361697109048	0.0013571501464951	1.73494766692794	0.0827502284676071	-0.0309634588296805	0.975298684396351	0.169067578708903	0.865743503250537
214493_s_at	INADL	-3.56526301177234	0.000363499918489683	2.1108224675553	0.0347876974459778	-0.0846831221995641	0.93251332273557	-0.396297168260312	0.691885858096343
214519_s_at	RLN2	-4.75075504230916	2.02672479049648e-06	0.555480161252936	0.578566337910755	0.0436242340000123	0.965203938480676	4.22440025155281	2.39588473323407e-05
214524_at	GHRH	-3.26831255367035	0.00108192632508761	2.10727225230978	0.0350941107382162	-0.333742843564346	0.738573651718771	0.813805827156202	0.41575629280866
214699_x_at	WIPI2	-3.37761203989337	0.000731195463403071	2.73137694061827	0.00630708404241558	-0.60275171433495	0.546673941083554	0.654639091466501	0.512700224100003
214707_x_at	ALMS1	-3.31415686525577	0.000919215484187823	1.62093050813088	0.105032700022483	1.55272234350106	0.120489639545419	-0.518988582811498	0.603768760194103
214735_at	IPCEF1	-5.49008247392614	4.01794506479307e-08	0.892236671817323	0.372266196855008	1.52086973480791	0.128292687672213	2.96021350924746	0.00307429493124428
214822_at	BRINP2	-3.22050246988692	0.00127968124871839	2.80255829149834	0.0050699538919962	0.289046821470056	0.772545577466592	-0.0261188177743595	0.979162570363373
214973_x_at	IGHD	-3.67308588517215	0.000239645110308072	0.787241719515973	0.431140472154445	-1.36032489623134	0.17372728597908	2.98675319802809	0.00281960645893878
214994_at	APOBEC3F	-3.59406260621315	0.000325569337834748	0.862490155679664	0.388417950954976	-0.000883349309807008	0.999295189403289	1.64107816486533	0.100781347223615
215151_at	DOCK10	-3.83445072241943	0.00012584903371165	-2.13824145676646	0.0324972715674851	1.09233622230737	0.274685475689145	3.71725762546049	0.000201402508822529
215274_at	SLC12A3	-4.76051438411279	1.93113585399586e-06	1.56260285755292	0.11814619328967	1.36739483864412	0.171501732259432	1.48447522833755	0.137683047070604
215323_at	LUZP2	-3.86101332696745	0.000112921276639254	1.18397981941046	0.236421191505766	1.40479424639439	0.160082625124576	1.07373597096391	0.282941163511509
215334_at	EFR3B	-3.28865329626842	0.00100669676003408	-0.204107604622307	0.838269432478524	1.30450565893861	0.192061380788529	2.54572227069429	0.0109052653196329
215341_at	DNAH6	-3.21808411469899	0.00129052013073319	2.67286056637794	0.00752081104758937	-0.774191432089229	0.43881768537312	0.0647817088525667	0.948347811522459
215356_at	TDRD12	-4.22222524213225	2.41912810898863e-05	2.02631524825282	0.042732621535838	0.445885678241367	0.655679876092483	1.1620695004172	0.245207373177119
215465_at	ABCA12	-3.09295116949574	0.00198179457004756	1.56390717727985	0.11783952626853	-0.558196873710905	0.576710017652577	1.59690635020861	0.110286741379349
215529_x_at	DIP2A	-3.15678011581988	0.00159523944490749	0.904977621571083	0.365477351371344	1.82609542689848	0.0678360373128762	-0.0181970976925683	0.985481619767275
215588_x_at	RIOK3	-3.43679988159671	0.00058864224539563	1.28187301261623	0.199887344339111	2.16330989866269	0.0305174698007828	-0.333933551565579	0.738429735978231
215637_at	CEP41	-3.0712457311588	0.00213170484017221	0.508477017562192	0.61111890846105	1.05627060424101	0.290844728965787	1.89045717527392	0.0586969866724873
215699_x_at	SFI1	-3.649435830607	0.000262823532889501	1.36573596038657	0.172022005949653	2.0069898805916	0.0447508742189074	-1.41978339255832	0.155670906487369
215758_x_at	ZNF93	-3.78615263146926	0.000153002166724214	3.39577819762056	0.000684351143655432	-1.16516106286672	0.243953941785847	1.08649469819597	0.277260315664445
215759_at	ANKRD53	-3.72723812689844	0.000193594841002518	2.07871026105965	0.0376441158907056	-0.259130575841606	0.795534520748158	0.782773399718792	0.433760282994856
215765_at	LRRC41	-3.56719903976207	0.000360825801634067	2.90319226692461	0.00369383807513525	-1.08464310445437	0.278079886258485	0.925610709268814	0.354648437086296
215785_s_at	CYFIP2	-3.8824952496301	0.000103393340179118	0.664085839651994	0.506635448874021	0.378287318477199	0.705217205082413	3.06756111790513	0.00215816192935871
215855_s_at	TMF1	-3.01738308506546	0.00254970565067841	0.49736275218737	0.618933321621047	0.194269294418982	0.845965046738975	1.22868965056864	0.2191883319434
215948_x_at	ZMYM5	-3.10820209168248	0.0018823193432609	-0.556934062292257	0.577572543041729	1.13307274579957	0.257183840708045	1.05710640859187	0.290463153875904
216184_s_at	RIMS1	-4.01975239844396	5.82614601489556e-05	1.92121348070847	0.0547049406809798	1.81701292472482	0.0692152832830346	0.11108263996193	0.911550825939022
216356_x_at	BAIAP3	-4.05725881086795	4.96539240110227e-05	1.51666336443404	0.129351855773583	0.464028672230861	0.642627253679773	1.51068277261182	0.130869450980099
216493_s_at	IGF2BP3	-3.1083196929834	0.00188157042471355	1.27495284284493	0.202326081162972	-0.487911754486818	0.62561240147972	0.538289648270328	0.59037715649378
216615_s_at	HTR3A	-3.30362746239262	0.000954442380607582	-0.840793724794884	0.400463603306677	2.0499814524353	0.0403663703216211	1.40203166867427	0.160905944623986
216661_x_at	CYP2C9	-4.15383199366891	3.26966761239562e-05	3.01569586313503	0.00256393491841321	-0.738927468831471	0.459951127795065	0.733603769412189	0.463190348553071
216734_s_at	CXCR5	-3.68099316195126	0.000232333310729211	2.42089573223224	0.0154824054166025	-0.166059071546875	0.868110479772958	-0.290300805150143	0.771586152904138
216916_s_at	DLGAP2	-3.33675112514504	0.000847653501976957	1.61710747536374	0.105855240562129	0.583184055578453	0.559769468981807	0.652206546245004	0.514268012138677
216959_x_at	NRCAM	-3.6918574336221	0.000222628136612112	2.5226028938836	0.0116490630831009	-0.158173292636671	0.874320264094797	0.322699971994373	0.746922506943344
216986_s_at	IRF4	-3.9454289640737	7.96599496831253e-05	0.876574014182305	0.380718163531492	-0.305169810678215	0.760236855603386	1.74122989141429	0.0816434427515248
216993_s_at	COL11A2	-3.99568771158525	6.45090188171265e-05	2.05950562734911	0.039445955065401	0.825325660027304	0.409186825565522	0.724565249020776	0.46871886888097
217008_s_at	GRM7	-3.33261429927133	0.000860356754196474	1.35571552896364	0.175189848986288	-0.472824629717053	0.636338352051128	1.71318974238656	0.0866777924280427
217101_at	TTC39A	-3.35392720873857	0.000796747912545323	1.77505483500932	0.0758889848569688	-0.319226370898799	0.74955489437854	0.454158142719947	0.649715056500943
217133_x_at	CYP2B6	-4.37309239451774	1.22504996693995e-05	0.840252624653237	0.400766858043649	1.52972770601432	0.126084300161695	1.95895589279675	0.0501180905866991
217160_at	TSPY1	-3.79786488847821	0.000145952128006546	1.25160704526052	0.2107132318818	0.665968744874993	0.505431154732705	-0.0603442486133342	0.951881466840733
217305_s_at	ADCY10	-3.24202646275001	0.00118684935738204	2.02099373697964	0.0432805458179122	0.436057351481258	0.66279516616986	0.896733622409734	0.369861182393314
217319_x_at	CYP4A22	-3.49885322043784	0.000467273834023097	0.24950448954011	0.802970594059017	2.21290858210274	0.0269040608984915	0.414425342261229	0.678562676815116
217493_x_at	NCR2	-3.20495295235405	0.00135086669111846	-0.157581931038005	0.874786258442559	2.2900951871932	0.0220159024646569	0.765197326256915	0.444154141478453
217495_x_at	CALCA	-3.5937906045573	0.000325909572413846	1.06710013575853	0.285926748795601	1.59341232972336	0.111067878866882	0.409794628057105	0.681956650911138
217613_at	TMEM144	-3.62793397231815	0.000285705372134019	0.795562618338876	0.42628639538982	-0.0670475265738982	0.946543874233041	2.64065124142965	0.00827474904791358
218726_at	HJURP	-3.84666902864668	0.000119738231918613	-1.84731082321317	0.064702252171219	2.25688724195776	0.0240152284186243	2.69851493068562	0.00696501955622601
218808_at	DALRD3	-3.24529886892105	0.00117329333357402	1.30809152510217	0.19084241731492	1.26767799283126	0.204913113893259	-1.10251549002576	0.270237760133237
218953_s_at	PCYOX1L	-3.1186286242346	0.00181697383989813	-0.0269547155934985	0.978495855293304	0.277271191136191	0.781571907340908	2.61886249437581	0.00882241640980844
218960_at	TMPRSS4	-3.52820420333812	0.000418398595693411	0.464734421626502	0.642121705391852	1.6328456611572	0.102501617689523	1.50493521907476	0.132340889727151
219191_s_at	BIN2	-3.33192258792352	0.000862497990891041	-2.35132559415889	0.0187067529295871	0.482578989540752	0.629394752899736	3.83730962668827	0.00012439339930135
219301_s_at	CNTNAP2	-3.31668148618098	0.000910950171823662	1.67560707786031	0.093815337157717	-0.425434728232587	0.670519839787975	2.19746434414524	0.0279874140086732
219359_at	ATHL1	-4.11580855983213	3.85839827877307e-05	2.31277490731832	0.0207351186103227	0.183713622071946	0.854238140474331	-0.0382667862506738	0.969474975915353
219425_at	SULT4A1	-3.32213981390629	0.000893315136982247	2.07746117393305	0.037759141883237	-0.959743187007336	0.337184597456728	0.933776645571586	0.35041923116728
219463_at	LAMP5	-3.78717083891058	0.000152376772757017	0.866465312371176	0.386235144245132	-0.00385686909310654	0.996922671710008	2.60716138516455	0.00912969939336734
219472_at	CENPO	-3.37441764503211	0.000739734439559178	1.49215424905996	0.135658870034942	-0.752395757415106	0.45181318536748	1.64700489208375	0.0995571967210363
219724_s_at	TESPA1	-3.57335629080713	0.000352442946855793	1.37304686562072	0.169737930961725	1.66680305744149	0.0955537280013061	-0.0296471605091956	0.976348456124906
219753_at	STAG3	-4.89116575235121	1.00248232200661e-06	-0.632777774079925	0.526878844885721	1.38069602928626	0.167372596323999	3.23005746288834	0.00123767329975744
219786_at	MTL5	-4.19008117049219	2.78866575997099e-05	2.07471333359606	0.0380132378991536	-0.0952542325451858	0.924112903931738	1.56505273435141	0.117570702428481
219851_at	ZNF613	-3.66880111307416	0.000243696852136583	1.05714348067497	0.290446236926627	1.29668831247024	0.194738601289719	0.887705534913291	0.374699274128107
219870_at	ATF7IP2	-3.43541168106665	0.000591666231718861	2.74120006514428	0.00612157625471621	-2.37898768392994	0.0173603488483628	3.42016935186842	0.000625834062359064
219877_at	ZMAT4	-4.05031206603192	5.1151292672828e-05	0.699437661186184	0.484278639559623	0.687248122482805	0.491926463345095	2.38972067663381	0.016861282576481
219954_s_at	GBA3	-4.07926661163365	4.51797408633092e-05	1.59636503928869	0.110407474171257	1.58166025052243	0.113727309033008	0.57815182387998	0.563161685978543
220015_at	CASZ1	-3.94163227727729	8.09317210205419e-05	1.86941003263245	0.0615659352175258	-0.0682436302536274	0.945591702776699	0.779055211881964	0.435947283614639
220042_x_at	HIVEP3	-3.17701739201722	0.00148800362912035	-2.05131857118444	0.04023606249206	1.94176600172527	0.0521655740671522	2.10257339413195	0.0355032018059767
220071_x_at	HAUS2	-3.34504683418366	0.000822701824149241	1.47101369735178	0.141287569267214	1.74797379142802	0.0804687185557998	-0.442526012166101	0.658108659001375
220112_at	ANKRD55	-4.16131964679228	3.16426978987127e-05	0.764715164764599	0.444441263845613	0.888870316754327	0.374072886270541	2.33291174897322	0.0196528758066338
220149_at	C2orf54	-3.98675882708749	6.69844160726851e-05	1.86859555062246	0.0616792507062396	0.787224692564603	0.43115043774106	0.000521433390589179	0.999583956418794
220232_at	SCD5	-3.92440415514966	8.69475584592396e-05	1.27693270383729	0.201626154554133	1.49198578284531	0.135703029502465	1.30527491585137	0.191799401841236
220270_at	RNF17	-3.62184500807874	0.000292516562190009	1.57392762280993	0.115504340529892	0.683840414129759	0.494076022406082	1.4632710315172	0.143393387572437
220282_at	RIC3	-4.42801467924069	9.51094368585416e-06	2.70544015433786	0.00682145134865712	0.455876218362265	0.648479040983207	0.219915141968347	0.82593726574055
220286_at	MTMR10	-4.20584840344914	2.6011580098356e-05	1.72613190318826	0.0843238392377368	0.874953406599006	0.381599362770034	1.29026526989014	0.196958719483135
220307_at	CD244	-4.16622769198271	3.09694330949371e-05	-0.510311236616696	0.609833487858346	0.820678453833875	0.41182954413533	3.15420165980308	0.00160940205711203
220336_s_at	GP6	-3.1388724542143	0.00169601704111249	1.65969339516537	0.096976304863467	0.923643192304192	0.35567222890336	0.830024201175706	0.406525199357788
220369_at	SMEK1	-3.03636252716647	0.00239454339618755	0.675453653876041	0.499387664931383	-0.125506592129295	0.900122519101599	1.36434040013281	0.17246060916799
220374_at	KLHL28	-3.32775525386019	0.000875503155298116	0.934879778974497	0.349850371514746	2.66242339964196	0.0077580842855289	-0.388543334921674	0.697614032556913
220390_at	AGBL2	-3.49491662450418	0.000474220076836462	1.11297862985539	0.265717740873226	1.72840962335867	0.083914965062612	1.23946502351718	0.215173478785802
220418_at	UBASH3A	-4.18170811320891	2.89339498450955e-05	-0.235320210742374	0.813960233598136	0.486801873598083	0.62639879559105	3.20498812468854	0.00135070162995013
220420_at	LMAN1L	-3.42838540103803	0.000607194993696356	1.50379207189708	0.132635070395481	0.289350872641315	0.7723129155201	1.29347308959801	0.195847634233805
220421_at	BTNL8	-4.3151829963186	1.59478351237453e-05	2.30026580413987	0.0214332677336405	1.09125641537254	0.275160201003662	0.0854343854564925	0.931916065957975
220435_at	SLC30A10	-3.43861194497725	0.000584716583652259	0.766394898042968	0.443441457690837	1.72458314020659	0.0846027778161393	1.19036365131072	0.233903633772282
220451_s_at	BIRC7	-3.2077449246298	0.00133782189996812	2.62485650474699	0.00866861475033077	-1.32114734825067	0.186452388647235	0.657480744227965	0.510871923721388
220485_s_at	SIRPG	-5.35856721680978	8.38937275917879e-08	0.27040112011038	0.786851706244151	1.00207170577478	0.316309082806041	2.72325450811064	0.00646427960995228
220611_at	DAB1	-3.70793455694316	0.000208962252294957	-0.34076309444273	0.73328197133257	2.08898141205777	0.0367095219788568	1.77171644891437	0.0764417893573898
220645_at	NXPE4	-3.34121216144525	0.000834149760443326	2.0773469719177	0.037769673426477	0.776342687499263	0.437546766173759	0.91290675117835	0.361291696099894
220653_at	ZIM2	-3.29372232973733	0.000988718238698176	0.530508804928513	0.595759264521337	1.06638428270538	0.286250091849555	0.328567490794981	0.742482657774243
220727_at	KCNK10	-4.58196596410118	4.60652513054844e-06	3.03959792494532	0.00236897222351498	-0.755894814086717	0.449712352109917	1.81041509049937	0.0702315902135228
220782_x_at	KLK12	-3.49319139525718	0.000477294551142194	1.26616510700283	0.205454123829681	1.79336646199314	0.0729144969572026	-0.700458390007219	0.4836411633418
220796_x_at	SLC35E1	-3.82494432985219	0.000130805590410981	1.59763941247808	0.110123407073965	1.89541688164323	0.0580373373277686	-0.27039760910394	0.786854407058474
220838_at	EXD3	-3.45709730319212	0.000546038943643975	1.65673771390284	0.0975726707919652	0.593008799007743	0.553175330403454	-0.019226759598507	0.984660212383127
220845_at	ACOXL	-3.36114446296567	0.000776216618870006	1.26431311163126	0.206117812018093	0.785252420296505	0.432305678919329	0.509836535355123	0.610166043256833
220855_at	CLTC-IT1	-4.21431775160728	2.50545282761545e-05	0.00883390658532424	0.992951654874399	2.23530292580269	0.0253975775690453	0.363079317650563	0.716545672257271
220867_s_at	SLC24A2	-3.5308287536554	0.000414269123538298	1.04516880637494	0.29594508347781	0.35203768787134	0.724810035420862	1.95354953181782	0.050754652698759
220910_at	FRAS1	-4.08341690914032	4.43800178440753e-05	1.91171949811165	0.0559123241673811	1.65028680274305	0.0988844465649714	0.375400581987189	0.707362611770483
220957_at	CTAGE1	-3.17928161339076	0.00147642814141229	1.36089228009132	0.173547886201225	1.545081101391	0.122326805133692	0.924381616063982	0.355287773884398
220972_s_at	KRTAP9-9	-3.94281535344289	8.05333834627046e-05	1.48168054925024	0.13842547182009	1.03156526974654	0.302275941366854	1.1311400706991	0.257996276086614
221018_s_at	TDRD1	-3.31970603597381	0.000901138847143911	0.125410635626671	0.900198481129145	2.16964028921671	0.0300342235742565	0.65627311359462	0.511648488698757
221110_x_at	PDE11A	-3.24617516159809	0.0011696876341267	3.51743259106114	0.000435752621125284	0.0702073504361596	0.944028630951077	-1.3655783647957	0.172071493985975
221125_s_at	KCNMB3	-4.32946748070697	1.49477559960477e-05	2.21033811214903	0.0270818177230369	0.229498661277933	0.818481384376077	1.32108229195553	0.186474077301046
221164_x_at	CHST5	-3.27602608276964	0.00105280620758173	1.59865194497661	0.109898118111472	1.78547842051861	0.0741838993709145	0.0646777962673411	0.948430548246762
221226_s_at	ASIC4	-3.66023709957052	0.000251988425071988	1.95419637637926	0.0506781362529348	0.357479988921054	0.720732541940609	1.04971662439174	0.293848544407315
221236_s_at	STMN4	-3.69178570068433	0.000222690949502598	1.22379455358603	0.221029882986625	0.270717142033404	0.786608619350217	2.37443582958439	0.0175758843617751
221239_s_at	FCRL2	-5.00353510983338	5.62931449072954e-07	1.46299151771563	0.14346985643798	-0.134349065269059	0.89312656987268	2.45176887106242	0.014215678425006
221271_at	IL21	-4.52297531732814	6.09798344379773e-06	1.44384893951116	0.148781628152076	2.02687469539307	0.0426753608030539	1.45697759778835	0.145122720500562
221334_s_at	FOXP3	-3.33555055404513	0.000851322149987671	1.30116956452713	0.193200569834399	0.317939634508474	0.750530760331616	2.08675018541002	0.036910847978369
221394_at	TAAR2	-3.32894694462603	0.000871765757832049	1.89331528287967	0.0583160975327845	0.3955715189023	0.692421193453556	2.10773327951098	0.0350541905169209
221630_s_at	DDX4	-4.23258600831515	2.31029759293933e-05	1.82947995433203	0.0673278877363533	1.60386754170378	0.108743409994047	0.320176481138946	0.748834584155742
221672_s_at	TRAPPC9	-3.90205725420275	9.53816950529045e-05	2.24774276239009	0.0245927055657888	-0.835062043189809	0.403682875779338	1.05300101358417	0.292340654199699
221682_s_at	PCDHGB6	-3.76834693905729	0.000164336892322059	2.11224791490341	0.034665313803653	-0.197595355251399	0.84336168912241	0.379588374433398	0.704251032020473
221903_s_at	CYLD	-3.16811868698468	0.00153431166912049	-1.75277148610131	0.0796413919663272	0.491168574165568	0.62330727739314	2.83133345046404	0.00463548281970351
221910_at	ETV1	-3.35624774277052	0.000790092233835401	2.14766344484299	0.0317406205935714	0.998555477639522	0.318010197299232	0.332960806745765	0.739163903135676
222234_s_at	DBNDD1	-3.24834562237718	0.00116080084018551	1.22942488946711	0.218912687156116	0.984884968569955	0.32468069623125	0.481449604221493	0.630197041455388
222838_at	SLAMF7	-3.12393402265612	0.00178453002682236	-1.51569684983664	0.12959618192093	0.117428979413196	0.906520132422254	3.43793850174117	0.000586172679289449
222859_s_at	DAPP1	-3.22521084790842	0.00125881935408223	-2.36307263121234	0.0181242118689242	0.957484667534259	0.338322796867448	2.81582554440863	0.00486525515415458
222891_s_at	BCL11A	-3.52501760618457	0.000423464061926342	-0.450875967384147	0.65207899407515	0.756069570702837	0.449607573659597	3.438676403414	0.00058457739057596
222895_s_at	BCL11B	-4.12501605140772	3.70723799672033e-05	-0.620069267253402	0.535212254918621	0.407897811562813	0.683348742972514	3.69533064999677	0.000219606639244895
222925_at	DCDC2	-4.10640317906627	4.01883669226707e-05	1.45624895694421	0.145323966573215	2.2788097909299	0.0226784790925563	0.195942574458078	0.844655133331401
223325_at	TXNDC11	-3.28108955925076	0.00103408665581645	0.0512984009369327	0.959087747396936	0.0483887633620616	0.961406419164564	1.40864876137274	0.158939207593925
223556_at	HELLS	-3.6859143437461	0.000227888981529943	-1.06713327919217	0.2859117842469	2.64499509804225	0.00816927359410684	2.69624550048254	0.0070126545998279
223565_at	MZB1	-3.29319976185808	0.000990557810145862	0.322597000830006	0.747000498959656	-1.15421367468148	0.248412714913235	3.08674737757787	0.00202362244214519
223570_at	MCM10	-3.77126665384612	0.000162425648228285	1.10010223057377	0.271287713925986	1.99674008294588	0.04585356013979	1.06322685057074	0.28767921645173
223663_at	CCDC88B	-4.74842538793222	2.05020594092542e-06	-0.516118926351178	0.605771406766267	1.43625807351746	0.150929075272173	1.56911914546536	0.11662033698031
223748_at	SLC4A11	-4.81249258355725	1.49070202701863e-06	0.595280645668421	0.551655958020644	1.84557654219784	0.0649538622272266	1.38560948137763	0.165866335330534
223755_at	KIRREL2	-3.15546584263734	0.00160244391720994	0.346148130174905	0.729231430152914	1.5474933554003	0.121744483026673	-0.0294931677998955	0.976471270808705
223781_x_at	ADH4	-3.56293205137262	0.000366744116378253	2.66216759218862	0.0077639829702643	0.958405636210321	0.337858369599661	0.0663516398213217	0.947097877741556
223807_at	IGSF1	-4.47947592556586	7.48306453830036e-06	0.552911287811921	0.580324219198558	1.53805241309331	0.124035957466869	1.44142126013214	0.149465863466782
223856_at	AKR1E2	-3.41990752322972	0.000626436712439134	2.38809472467399	0.0169360678073915	0.366754901908642	0.713801888620121	0.51942475489497	0.603464629498456
223874_at	ACTR3C	-3.12577173645678	0.00177341671101666	1.09702457798646	0.272630779668349	-0.0149094867722318	0.988104392895295	2.01522334373932	0.0438813855955612
223891_at	KCNQ5	-3.20047945609329	0.00137201281845488	1.4187267638772	0.155978846412057	-0.0933636119041376	0.925614707017441	1.45841812320187	0.144725484595519
223903_at	TLR9	-3.6343698126878	0.000278667868013374	-0.183842598160563	0.854136955694896	0.11983721373579	0.904612114038389	2.73970632696775	0.00614946461809831
223905_at	CCDC135	-3.25720173120214	0.00112518303721535	1.96985750411811	0.0488548411239775	-0.626930513011676	0.530704856173798	1.70319976266986	0.0885308457771554
223906_s_at	TEX101	-3.61635258839808	0.000298790648991311	1.7032640266371	0.088518824135533	0.201864484161421	0.840022688431957	0.925796606278311	0.354551802416466
224053_s_at	SLC4A9	-4.4344401360989	9.23167515308311e-06	2.00961780658137	0.0444717886399773	0.451088759053882	0.651925627719484	0.241502647072581	0.809165589776733
224124_at	ZRANB3	-4.25774255304003	2.06510919168768e-05	1.63406474229291	0.102245413795996	0.909417594736963	0.36312984689361	1.75050882819699	0.0800307047988125
224125_at	PLEKHN1	-4.45441692875726	8.41260211489689e-06	1.70826026892315	0.0875882144453695	0.722914470367738	0.469732516944837	0.294274974253641	0.768547824518199
224159_x_at	TRIM4	-4.35531642227798	1.32881401840187e-05	1.52553679095101	0.127125421721326	1.41612393008574	0.156739377928941	1.59932906180326	0.109747662629726
224168_at	TXNDC2	-4.1513754714082	3.30496675034187e-05	-0.150324239123321	0.880508825313166	2.64238312624657	0.0082325510549305	1.75899966446313	0.078577717787727
224228_s_at	PRDM7	-3.35429207185348	0.000795697988265501	-0.566187180107518	0.571266607089132	1.62051542703231	0.105121760101759	1.35233241655344	0.176269150990843
224262_at	IL1F10	-3.71621642220096	0.000202233858039556	-0.0203098525371025	0.983796198238145	1.47691196107068	0.13969939502522	1.71932502878235	0.085555359065701
224273_at	C3orf20	-3.87593614395218	0.000106218911197507	1.66745816816692	0.0954234916545174	-0.549531512966665	0.582640805556668	1.24589330052509	0.212803715280388
224303_x_at	NIN	-3.48556544193163	0.00049110855387401	-1.48125211731855	0.138539559720762	2.48867883915082	0.0128219535683091	1.3539848144274	0.175741374844533
224401_s_at	FCRL4	-4.65257012880497	3.27844048394728e-06	1.65091568808622	0.0987559482852232	0.790028958880337	0.429510949575471	2.43210350097508	0.0150115037886953
224404_s_at	FCRL5	-3.36431474899319	0.000767354128281343	0.941727462276853	0.346332304429166	-1.38276114742272	0.166738269428479	2.83466292380435	0.00458745176198899
224493_x_at	TMEM241	-3.91916664140264	8.88586076495338e-05	1.39074723487672	0.164302242696148	2.05461440446363	0.0399163923217443	0.473585506188639	0.635795564519407
224520_s_at	BEST3	-4.81072377797523	1.50395604535613e-06	0.797891817350358	0.42493336658408	1.94573524645646	0.0516866897543997	1.82198865354626	0.0684568559268336
224554_at	GHSR	-3.11997552418835	0.00180868627050446	2.16679524396697	0.0302505874199461	0.392667265019741	0.694565292975798	0.258516309912743	0.796008489619898
224925_at	PREX1	-3.12449081017486	0.00178115619160195	-0.236417866135245	0.813108458022423	-1.25680417238185	0.208824700980606	2.72972325969575	0.00633880638800819
225051_at	EPB41	-3.46245324149129	0.000535286046642749	1.07268506568527	0.28341257211525	-1.31307467614607	0.189157936147476	2.83090502016784	0.00464169632110758
225107_at	HNRNPA2B1	-3.03028819324516	0.00244323592599911	1.28439643598213	0.199003427487677	-1.06949090221882	0.284848654667706	2.15212481269696	0.0313876441423453
225763_at	RCSD1	-3.42347833583212	0.000618264124874262	-0.836459976758521	0.402896283098482	-0.206251058900517	0.836594826791943	2.90900364239205	0.00362586608730907
225912_at	TP53INP1	-3.32908275712018	0.00087134076104339	1.60545097371165	0.108394751424642	-1.16208045593235	0.245202923452181	2.17758125858979	0.0294373420469747
225931_s_at	RNF213	-3.26646380570068	0.00108901552570004	-1.19368056935086	0.232603084999485	0.301825805808304	0.762784888809221	2.63006047277708	0.00853703317045069
226062_x_at	FAM63A	-3.45168547158928	0.000557108177777367	1.89429140277495	0.0581864850359491	2.05697926785546	0.0396883489890094	-1.32203065297329	0.186158094434917
226070_at	C9orf142	-3.46744767476257	0.000525437013430523	0.644384601885284	0.519326140621068	0.143675092762789	0.885757054615414	1.86248542986379	0.0625348431775954
226097_at	FNDC5	-3.34479040578481	0.000823462787970922	1.27722911617521	0.201521518085076	1.06433962227331	0.28717500272881	1.23263144788039	0.217713442754824
226132_s_at	MANEAL	-3.06003740949351	0.00221312263047264	2.10118964237759	0.0356244465182194	-2.38127105218911	0.0172531043612321	2.73395618093682	0.00625789197814946
226205_at	ANKRD13D	-3.94377116354427	8.02129197751295e-05	0.466543176436176	0.640826800460318	0.92351976334854	0.355736516888701	-0.0513889998662006	0.959015555137591
226218_at	IL7R	-3.40237434206781	0.0006680436908384	-1.82213970275514	0.0684339394582052	0.338024936357539	0.73534443151446	3.97975485274122	6.89887900763218e-05
226530_at	BMF	-3.53124877633629	0.000413611803209702	0.335552548745753	0.737208346804724	0.237904792450453	0.8119549626488	1.85358810965069	0.0637982565052118
226564_at	ZFAT	-3.61539964672225	0.000299891959291375	2.32312825980699	0.0201723625801931	0.280749466587289	0.778902593986941	1.14695061329569	0.251402169345707
226641_at	ANKRD44	-3.2875318341561	0.00101071495627321	-1.23542659008695	0.216671926303869	0.267084942919999	0.789403787851523	2.44900468490947	0.0143252433131351
226678_at	UNC13D	-3.3063853554451	0.000945096717499944	-2.79052670818234	0.00526228545331688	2.01742764734217	0.0436510372179227	2.64121582226808	0.00826097162078829
227134_at	SYTL1	-3.53546320993443	0.000407070074171047	-0.939528229699415	0.34745971838529	0.057502327255667	0.954145058015614	3.58019132120716	0.000343350814790703
227182_at	SUSD3	-3.81427964217308	0.000136584825082128	-0.787284327617624	0.43111553493867	0.821250821696178	0.411503511058276	2.43978743557472	0.0146959921988555
227218_at	RLTPR	-3.64911140160625	0.000263155637618126	2.07436117830741	0.0380459069966365	-1.8050562016046	0.0710660375273537	2.46291282353401	0.0137814251877362
227224_at	RALGPS2	-3.4583884050067	0.000543428598299689	0.632402408669577	0.527124032406071	-1.01933643312005	0.308043395833451	3.91514844804223	9.03515810588777e-05
227228_s_at	CCDC88C	-3.31151351892155	0.000927943919520193	-0.249059637694374	0.803314675722263	2.09732647112983	0.0359648097782166	0.975729925794478	0.329198435773212
227353_at	TMC8	-4.41516794243095	1.00936855496799e-05	-0.247726895525845	0.804345746066307	-0.148618341168536	0.881854814499635	3.80263513091241	0.000143169360413611
227393_at	ANO9	-4.12990575081739	3.62926629765365e-05	-0.0367733381446851	0.970665736397581	0.511559047600604	0.608959709157416	2.58734131285966	0.0096720429779622
227781_x_at	FAM57B	-3.38622924336042	0.000708615193239198	1.52781711139491	0.126558110009951	1.27773675347328	0.201342409123785	-0.460567949796889	0.64510866029277
228094_at	AMICA1	-3.04847300043824	0.00230010569908543	-2.03271664409476	0.0420812899946814	0.983575474715324	0.325324407189498	3.27816744354093	0.00104485171202754
228099_at	ZNF550	-3.3431656628385	0.00082829948845454	3.48344906804122	0.000495007826372233	-0.750184345981139	0.453143773343785	0.352705895306192	0.724308976252612
228212_at	ISM2	-3.0492476592588	0.0022941825679571	1.58772943564042	0.112347691269393	1.05004678207819	0.293696730878612	-0.238765150727928	0.81128771877636
228252_at	PIF1	-3.671821736742	0.000240833886223692	-1.03106159821445	0.302512058741985	0.852732349991649	0.393807848494604	3.88595355351655	0.000101932262854341
228298_at	PCED1B	-3.69406571595268	0.000220702573378024	1.07884594649948	0.280656538101342	-1.66802642286534	0.0953106374944659	3.24229435631064	0.00118573418681769
228436_at	KCNC4	-4.19896507718264	2.68149194172121e-05	2.17833635276464	0.0293811204805082	0.759151118589917	0.447762252067811	-0.0788078883239288	0.937185437439726
228509_at	SPHKAP	-3.30660893540007	0.00094434279967137	0.874546748895952	0.381820677622974	1.55815892621213	0.119195736459546	0.754654824930182	0.450456207227343
228598_at	DPP10	-3.31077088254014	0.000930409916496226	0.658091303189231	0.51047953928247	1.75058077521696	0.0800183018358546	0.32909716047897	0.742082284734318
228621_at	HFE2	-3.65836617708684	0.000253834703527623	1.21988416560171	0.222508932454767	-0.231353250729487	0.817040404047957	1.69344211928288	0.0903714984482678
228787_s_at	BCAS4	-4.76043620991236	1.93188404216623e-06	2.33810351716199	0.0193819764081708	0.372920600699186	0.70920757843817	0.802383223925971	0.422331409185506
228836_at	SLC25A35	-3.58789145644034	0.000333370925904701	0.614257850838193	0.53904501992299	0.424416080865603	0.67126244054583	2.03867913106758	0.0414821925333619
228849_at	NTRK3	-3.0517359374368	0.00227525129372448	1.36667825863857	0.17172632842075	1.23957993952496	0.215130949116322	0.454760173750461	0.649281834244236
228903_at	CES4A	-4.12725972308916	3.67126473544335e-05	3.2451064709953	0.00117408637112312	-1.64629016650788	0.0997041894930496	1.65541947993223	0.0978395934541489
228984_at	CARNS1	-3.06371468705815	0.00218610181953822	1.74406859996801	0.081147281541053	-0.759309405291019	0.447667581696941	1.16609852827212	0.243574750088984
229039_at	SYN2	-3.13102077455589	0.00174202334338229	2.37846371710999	0.0173850406565156	0.349282981189853	0.726876910516444	0.14686881115436	0.883235584754507
229252_at	ATG9B	-4.00299503372965	6.25478587045388e-05	1.60298985986992	0.108937050060591	0.693607075922671	0.487928735238979	1.61961904108626	0.105314293747876
229294_at	JPH3	-3.7053034240872	0.000211143484340723	2.39994296700325	0.0163977169223452	0.169782396088635	0.865181288902652	0.949752028712504	0.342238380425125
229451_at	GALNT9	-3.82548336875752	0.000130519689803649	2.38452836680748	0.0171011217558743	-0.296428362086006	0.766902998919148	0.996212566792777	0.319146994756745
229475_at	MAEL	-3.33071295684101	0.000866254361979513	1.77563472254087	0.0757932943941196	0.828940639775644	0.407138096017182	1.22863379397773	0.219209283043305
229484_at	PPM1J	-3.28655047731241	0.00101424333021349	-1.55804358607703	0.11922307382188	4.25140476064345	2.12443419672188e-05	0.551282968966242	0.581439772885372
229547_s_at	WNK2	-3.58250975981162	0.000340316936306677	2.5609349236049	0.0104391632062227	-0.490977535840582	0.623442389676127	0.412563127798293	0.679926764679455
229561_at	LRRC16B	-4.15856791133061	3.20262298204464e-05	2.26413760703899	0.0235657587405531	0.371118680220847	0.710549177317723	0.0642189556611367	0.948795890503211
229592_at	LOC100507501	-4.50619650388065	6.60036859309139e-06	1.69846850988828	0.0894195260611927	0.211139851917309	0.832778165208604	2.12025177219428	0.0339849406827231
229721_x_at	DERL3	-3.06409755901148	0.00218330591006212	0.60747281028386	0.543537250154422	-1.77415433243956	0.0760377771534306	3.4860230122459	0.000490269286684215
229725_at	ACSL6	-3.93223609158582	8.41621715900958e-05	0.157676083712984	0.874712062999719	0.0100772026150026	0.991959692700609	2.84869673520824	0.00438991487093599
229770_at	GLT1D1	-3.04453346496268	0.00233044516622492	-1.53585826134595	0.124573304350358	0.927902682625675	0.353458164246873	2.98702423013804	0.00281710793173965
229777_at	CLRN3	-3.22606866871091	0.0012550525045192	1.75699185617864	0.07891934965549	0.244154171412543	0.807111443936404	1.09480553711182	0.273601971375106
229917_at	AGAP2	-4.41793162309828	9.96551332785709e-06	0.17384037246772	0.861990932311986	1.55286916658446	0.120454551879627	2.13250275637627	0.0329656590438799
229927_at	LEMD1	-2.99745812717768	0.0027224458204112	2.74189277941039	0.00610868185585802	-0.596945894064407	0.550543572130094	0.248538371399311	0.80371791053702
230011_at	MEI1	-3.7197460558995	0.000199428608072505	-0.612128251925162	0.540452976093152	-0.0281816914968541	0.977517242293395	2.83752108689637	0.0045465798752611
230402_at	DUSP15	-3.54254932292484	0.000396288284240823	2.43216463517702	0.0150089701795573	0.0907129287784356	0.92772070635462	-0.033537911404227	0.973245637229177
230469_at	RTKN2	-3.89338224413083	9.88593914207755e-05	0.54907052887832	0.582957110315032	1.13915903177539	0.254636965393738	1.39119956323077	0.16416507374586
230551_at	KSR2	-5.32655644069603	1.00102913478902e-07	2.8589014323359	0.00425115227372214	0.568963793785085	0.569380774613947	1.43304851812752	0.15184412796476
230565_at	ATP6V1G3	-4.05178255088861	5.08308030377029e-05	0.67161287903666	0.501830254308161	1.23322071675848	0.217493572492392	1.85282334396	0.0639078297209403
230826_at	MMD2	-3.18528184886443	0.00144615297028353	0.950625240727103	0.34179476520755	0.730699280378754	0.464962940437867	1.22254134399371	0.221503122560708
230839_at	PRMT8	-3.27493486301258	0.00105688126928856	0.838720523160233	0.401626258603971	1.19070709240583	0.233768733362768	0.0733573171202974	0.94152178934901
230890_at	NA	-3.0386980548232	0.00237605918943641	2.70291053760165	0.006873582150101	-0.449541981714448	0.653040778987781	-0.560736110630422	0.574977508898042
230896_at	BEND4	-4.54861506265322	5.40032657152752e-06	1.51708594864862	0.129245142771396	0.96179992188933	0.336150233076886	1.60939703304228	0.107529710777266
230924_at	TTLL6	-3.06767257185216	0.00215735724716756	0.454139315700869	0.649728606357564	0.726000964289091	0.467838263994681	2.44797659391642	0.0143661837182221
230949_at	SLC23A3	-3.69193047964534	0.000222564191011106	2.08427244311512	0.0371355185020887	0.403113910062221	0.68686447096509	0.843226134250668	0.399102085259758
230965_at	USP2	-3.65506603824764	0.000257122332191932	3.08479687939125	0.00203693974388686	-0.949817336774847	0.342205189436149	-0.205849556498893	0.836908450428236
231012_at	SLC35G1	-3.38164059013398	0.00072055723679838	2.76629955141197	0.0056696946376081	0.177728378171529	0.858936315407479	0.587680769491436	0.556746651818541
231081_at	C2orf73	-3.47278533871927	0.00051509798637595	2.64504647287637	0.00816803336783528	-0.28368418395115	0.776652445618697	0.407770812162248	0.683441987599545
231236_at	ZFP57	-4.91368621758009	8.93867719308148e-07	1.24348462871961	0.213689446920928	1.02323477192557	0.30619697921076	1.75774617430298	0.0787908597612152
231266_at	LYPD4	-3.03385321395528	0.00241454962021011	0.983554941682149	0.325334507267056	1.72341080021048	0.0848144170813053	-0.390793850860882	0.695949662014939
231404_at	SPTY2D1-AS1	-3.67252256097341	0.000240174165696007	1.96738008557897	0.0491395458426993	0.977749164344126	0.328198516963746	-0.27497556369408	0.783335040522985
231422_x_at	TYSND1	-3.3137670636341	0.000920497824605655	-0.622054000574486	0.53390643109238	0.873679284295648	0.382293039943576	2.18106155320008	0.029178979615428
231448_at	ADAD1	-3.65892846322568	0.000253278494768213	1.57856090921502	0.114436964390665	1.46698075075593	0.142381448384627	0.876088143658941	0.380982222514452
231496_at	FCAMR	-3.21138675440319	0.00132098101791366	-1.16283772537189	0.244895485903071	3.25812460339859	0.00112153011906011	0.649647177025646	0.515920226164566
231517_at	ZYG11A	-3.56016269012733	0.000370633657793184	2.47987771807827	0.0131428259638755	0.556079201475986	0.578156774530261	0.473620297808127	0.635770749845763
231567_s_at	CCDC62	-2.99008908401534	0.00278899473619749	1.07803771430652	0.281017055205109	2.32022118670925	0.0203290147123743	-0.428172205764265	0.668525796233424
231683_at	GLYAT	-3.47498476928185	0.000510893126535059	0.199182661175846	0.842119882211523	1.08266232824084	0.278958460927279	2.66295035422015	0.00774594585206906
231825_x_at	ATF7IP	-3.42742218312928	0.000609353120578663	1.29594502262277	0.194994575345147	1.60184919118085	0.109189119489277	-0.0912259776044793	0.927313042965433
231849_at	KRT80	-3.09509275831578	0.00196754058530065	0.299046476002248	0.764904615355871	2.46466617287241	0.0137141786154794	1.00828455774404	0.313317995640888
231928_at	HES2	-3.53199867612422	0.000412440658614344	0.999669372626709	0.317470659023463	1.62649576597409	0.10384439019497	0.620575293966776	0.534879169811524
232061_at	SDK2	-3.2142042377842	0.00130808660390972	2.03095594328613	0.0422595954024217	-0.243318434347174	0.807758749743657	-0.0614032422572922	0.951038076395284
232266_x_at	CDK13	-3.05687670247188	0.00223659189805494	1.50675590567941	0.131873393018282	1.70251677112946	0.0886586920079085	-0.501178761163605	0.616245375240649
232359_at	RDH11	-4.43561901307893	9.18129576996816e-06	1.33880789144366	0.180633372609699	1.99479352927134	0.0460655382777029	0.900457594019129	0.367876890753455
232368_at	TRAPPC3L	-4.17080992878944	3.03531666627276e-05	2.19958584523469	0.0278364058557062	1.27831688469312	0.201137864430402	0.0522786910819953	0.958306637346325
232380_at	FGGY	-3.52912037029632	0.000416952749184688	0.675565520481308	0.49931661669935	1.00484994921887	0.314969229067218	0.88120970528805	0.378204432680512
232436_at	ZNF274	-3.10337752601275	0.00191328060840431	-0.16944812555113	0.865444189104789	1.63564563545749	0.101913930162646	-0.0127775491855432	0.989805269458095
232456_at	C10orf71	-3.90525751514589	9.41281734809021e-05	1.137965376663	0.255135075864947	0.191992358939567	0.847748210175768	1.52003037179244	0.128503499886614
232543_x_at	ARHGAP9	-3.17844957703827	0.00148067212297147	-2.41296574613474	0.0158233955231942	0.230844690450363	0.817435484288203	3.98504923092374	6.7468515381939e-05
232597_x_at	SCAF11	-3.33592858155261	0.000850165406227094	0.243175511035815	0.807869461735932	2.25132741647501	0.0243649151849399	-0.131571082825637	0.895323572384014
232738_at	CCSER1	-4.33531887304214	1.45556046219005e-05	1.65011447099435	0.0989196818885367	1.18031637535098	0.237874547386895	1.86589353127029	0.0620564084495585
232739_at	SPIB	-4.6674164815853	3.05030309511891e-06	2.14641674504417	0.0318398639368697	-0.415373281686045	0.67786870709018	1.56729492443546	0.117045928731203
232814_x_at	APOPT1	-3.39402866937047	0.000688738120422316	1.1587270621215	0.246567594002817	2.12137408387096	0.0338904565227526	0.0506842028906186	0.959577169775884
232870_at	HDAC10	-3.55889131968515	0.000372432171438673	0.460220999582895	0.645357649171005	1.97185514113341	0.0486262824720397	-0.368709271401128	0.712344476210251
233052_at	DNAH8	-5.12031295826676	3.05057079952913e-07	2.38002504035844	0.0173115543821513	0.922695522679206	0.356166010599559	2.00621429200465	0.0448335234776842
233054_at	CNOT2	-4.01805086612483	5.86836661714223e-05	0.882693963462224	0.37740175017887	-0.333724873263358	0.738587213285316	2.33747283473374	0.0194147095026173
233089_at	QRSL1	-3.07336879216432	0.00211659574202549	0.223155193158338	0.823414745975133	2.376315861586	0.0174865799725325	-0.605819872177106	0.544634440696178
233157_x_at	CCDC114	-3.39636932436764	0.000682874761919052	1.58949667332171	0.111948461888285	0.151547134183302	0.879544147674591	0.565474807016592	0.571750918380146
233194_at	STARD13-AS	-3.06811278350539	0.00215418166754659	1.67791014214937	0.0933647978603132	-0.040678623516685	0.967552107492518	1.61435990870505	0.106449539522875
233250_x_at	FOXRED2	-3.01444339595622	0.00257454458222919	2.16077140576044	0.030713119735068	-1.39735952188772	0.162305639362574	1.34428522800678	0.178856322325536
233298_at	CCDC169	-3.4896092455574	0.000483737654036675	2.01473423953124	0.0439326355844014	0.73793680253874	0.460552939814088	-0.130337802695031	0.896299185972934
233429_at	SPEF2	-4.11905976031151	3.80436690684196e-05	2.71256484827761	0.00667652849199269	0.620561551705651	0.534888214084166	0.345908637914007	0.729411413039932
233463_at	RASSF6	-3.03939618012898	0.00237055938835773	1.37622040189021	0.168753560960115	-0.769133988151525	0.441813863514421	2.5228273262013	0.0116416314888208
233514_x_at	TEX11	-3.57278792138483	0.000353209060507283	0.912139075616203	0.361695620027753	1.25107801141257	0.210906162724723	1.69625531303877	0.0898376942766901
233634_at	MARVELD3	-4.05223335364722	5.07329331348491e-05	1.47774146250804	0.139477148699488	1.23938990901382	0.215201281450625	0.816674440537727	0.414114598489085
233730_at	FAM135A	-3.50110683723886	0.000463340103961889	1.01636714597842	0.309454707008178	0.279709683442344	0.779700277254763	1.07157854274404	0.283909504017185
233837_at	GGT1	-4.12833338338444	3.65416799028519e-05	1.36580045233881	0.1720017573115	1.10786069155689	0.267922116772524	1.2697066227172	0.204189299950339
233850_s_at	EBF4	-3.53913614983846	0.000401447809573042	1.47081851583112	0.141340360306893	0.942625913713618	0.345872393611492	0.697992076364429	0.485182230169071
233941_at	C14orf166B	-3.24465076082558	0.00117596672159564	0.494621309970557	0.620867511021202	1.60581601772093	0.108314497378856	1.98713425699678	0.0469076564736776
233949_s_at	MYH7B	-3.59608599000792	0.000323048793056552	2.14065347053936	0.0323021133890243	-0.386793993967772	0.698908764917582	0.526824125331715	0.598315785940172
233990_at	SMG9	-4.67498762752702	2.93990391040506e-06	2.10742469258408	0.035080906683491	0.744430050805284	0.456616431542568	1.46183383746096	0.143786905554956
234349_at	SSPO	-2.99764268571174	0.00272079787583977	1.55926990355279	0.118932669445303	0.545339851096603	0.585519861136814	0.201113658654705	0.840609722493349
234475_x_at	CCKBR	-4.56964465735231	4.88580864389808e-06	1.01060317593397	0.312206516882996	0.595989639961403	0.551182214868284	1.84244808266679	0.0654097813311028
234648_s_at	NXF5	-4.29236117778379	1.76791342218585e-05	2.49209683648725	0.0126992208963242	0.310641646493724	0.756073095330682	0.232033600056944	0.816511940435112
234799_at	ADARB1	-3.72652620582857	0.00019414221173814	1.45695799636235	0.145128131497177	0.921922001886823	0.356569372518801	0.566761508767226	0.570876288357711
234924_s_at	ZNF687	-3.570098003773	0.000356856015487573	1.74077653752379	0.0817229092769054	0.807193164116565	0.419555299079791	-0.542208059002994	0.587675244300288
235048_at	FAM169A	-3.43593756398163	0.000590518977344955	0.352733920138867	0.724287964250038	1.19302320761921	0.232860425087933	1.99854842422612	0.0456573700723078
235140_at	SHROOM1	-3.94145605503813	8.09912135474489e-05	3.06997251479213	0.0021408132593155	-1.10015993752097	0.271262574389361	0.808538655176833	0.418780658580968
235269_at	FAM83F	-3.80723330732175	0.000140534327314187	1.13875907127467	0.254803792893818	0.793082893135044	0.427729622636976	0.826175685381441	0.408704537060965
235297_at	CELF1	-3.88871204654855	0.000100780838997406	1.70403116244222	0.0883754202278302	0.267762875537865	0.788881876048613	0.323205863961366	0.746539373885773
235372_at	FCRLA	-4.38124865368456	1.18007077553416e-05	1.52158986273085	0.128112036588161	-0.260313232195397	0.794622193223682	2.42507148050564	0.0153054604147945
235583_at	ILDR1	-3.43775990848888	0.000586559393353353	-0.0853945855305131	0.931947706072304	0.244126124972983	0.807133164685745	2.68548297826135	0.0072425658581445
235650_at	CDHR3	-4.48292080939334	7.36323209253765e-06	1.38421748579957	0.166292024556328	2.29175828871064	0.0219196977854348	0.165067666923776	0.868890738534707
235794_at	MOBP	-3.17222302401853	0.00151279059118493	1.09612231230472	0.273025382896427	1.48082580085727	0.138653156178386	0.357397392914097	0.720794365754077
235816_s_at	RGL4	-4.09874069839664	4.15420392198699e-05	0.436552213397798	0.662436171942945	0.368706348180733	0.712346655331395	3.03913647801413	0.00237260394756271
235823_at	ACSF3	-3.27032159481273	0.00107427087757451	-0.308750894417321	0.757511057785248	1.22126029926956	0.221987623256876	1.03163941933711	0.302241190961137
235900_at	SPNS3	-3.19655065964468	0.00139083552737024	1.82616547692704	0.0678254881918203	-0.607462498259425	0.543544091679064	-0.269777441659807	0.787331506225983
235977_at	LONRF2	-3.96126857906233	7.4555186518914e-05	3.30000469810063	0.000966848922832155	-0.909337611685133	0.363172051921134	2.00132442944231	0.045357572998087
235998_at	RHPN1	-4.22913343313721	2.34603547314789e-05	1.19090217540348	0.233692131171743	0.0129349276957049	0.989679709967243	1.85051379176884	0.0642396788243507
236073_at	EPHA10	-4.64947112317748	3.32808386420716e-06	1.73258339699253	0.0831698958556936	1.16594955676547	0.243634979298232	1.09099439410291	0.275275480174764
236214_at	FAM71F1	-3.11728812751063	0.00182525664602716	2.28000644310571	0.0226074106607488	-0.402004420379251	0.687680815871936	0.812962958184263	0.416239392403457
236302_at	PPM1E	-3.71897051341874	0.000200041834492802	1.57716505588005	0.114757708685569	0.899098161256643	0.368600485200242	2.00242712684427	0.0452389475538673
236421_at	ANKRD45	-4.05385082081052	5.03832467798845e-05	1.37879581949152	0.16795786955835	1.17673499642926	0.239301434359259	1.28730616490513	0.197987743950078
236493_at	NKAPP1	-3.16440526954141	0.00155402557244422	0.789173416421434	0.430010750120776	0.348363319764948	0.727567382400822	2.3938766118519	0.0166714472570553
236534_at	BNIPL	-3.02457173821636	0.00248988559618069	2.5898819788804	0.0096009534252142	0.133070114829976	0.89413794315868	-0.578431354284862	0.562972995321259
236745_at	CCDC78	-3.36374876367728	0.000768929411516558	1.52423566517111	0.127450009128523	0.258238592848568	0.79622280140422	0.117368829464661	0.906567795538515
236771_at	RIPPLY2	-2.98862153738193	0.00280242407385526	1.43894685245655	0.150165737300619	-2.06316458140736	0.0390971221944948	2.43595670513411	0.0148525484105872
236811_at	DMRTC2	-3.88356535684628	0.000102939138661334	0.959634712443452	0.337239207765503	1.75402301211329	0.0794267165903171	1.31468545997768	0.18861578527922
236965_at	UBQLNL	-3.3160891496577	0.000912883204535027	1.20961357324458	0.226427349705869	0.145625380237572	0.884217145649258	1.81121168295973	0.0701082397315562
237211_x_at	MORN3	-3.59992702589824	0.000318314154174425	2.17232354677626	0.0298313837089575	0.653072358633955	0.51370970594937	0.373045822787076	0.709114379240222
237234_at	CYTH2	-3.28376560724885	0.00102431824158295	2.36090594807248	0.0182304483934338	-0.0393744446901433	0.968591858201012	-0.474730648576568	0.634979021372925
237254_at	SLC5A11	-3.85856002729256	0.000114060615935569	1.65820218886626	0.0972768192783954	-0.149686337829355	0.881012102591417	1.59384547626285	0.110970806353059
237282_s_at	AKAP14	-3.50261122467738	0.000460731388372548	1.26312749837161	0.206543509693218	0.874512091046962	0.381839543064812	0.416865465807665	0.676776859126431
237316_at	ANKDD1A	-3.58462971073093	0.000337564764739021	-1.28045562598463	0.200385089166797	2.5452941157964	0.0109186470615904	1.61234266213694	0.106887551642494
237320_at	FAM71F2	-4.24004967949307	2.23480293418997e-05	2.58927787252501	0.00961781438215309	0.776764539132854	0.437297793205097	0.299929710557906	0.764230802295964
237340_at	SLC26A8	-3.30184563422025	0.000960525896207634	-0.437023684677647	0.662094218428842	1.62130484469145	0.10495243348906	2.09258239334223	0.0363865747865504
237414_at	F7	-4.13726910205199	3.51478115407534e-05	2.08567506856588	0.0370081921658782	0.101334299062693	0.919285099718595	0.674407259743556	0.500052506136661
237461_at	NLRP7	-2.9978438353922	0.0027190028250227	-1.10606587099655	0.268698141908598	0.838350907621418	0.401833752249627	2.90691128526192	0.00365020691019407
237493_at	IL22RA2	-4.2725439694603	1.93264306992535e-05	2.96895486019239	0.00298818014940474	0.218329526958737	0.827172392326445	1.60625809131366	0.108217371527024
237507_at	KRT73	-3.63368165150426	0.000279412532705285	0.8079897429515	0.419096582508528	0.940315677339637	0.347055773422626	1.82687537807981	0.0677186573752476
237701_at	C12orf54	-3.4381808746874	0.000585648240506944	1.00897147203199	0.312988437534932	0.557474054358069	0.57720364337011	0.0357988687206556	0.971442738677639
237765_at	SLC25A47	-4.04608793046712	5.208262194754e-05	2.1567568834996	0.0310247304930618	0.509053996186819	0.610714432419017	0.216246586444994	0.828795563732014
237995_at	RIMBP2	-4.02869111940968	5.60903141860365e-05	1.02761144121771	0.30413276388711	1.67330539440158	0.094267346763327	1.57522033873903	0.11520575159766
238054_at	ADPRHL1	-3.52813643322225	0.000418505732696894	2.35416537184349	0.0185644457615436	0.172817246278091	0.862795097854001	0.34328333808338	0.731385350295859
238147_at	TRIM46	-3.12889956724879	0.00175464778861845	-0.124027353298575	0.901293629880926	2.52286370350207	0.0116404273288433	0.510570938208577	0.609651586116577
238258_at	WBSCR28	-3.02981805520653	0.00244704212931362	-0.184318426877718	0.853763677624286	1.32609346454582	0.184808891420012	1.3187316071548	0.187259006427846
238600_at	JAKMIP1	-3.75146218158313	0.000175811210522479	-0.577708787598113	0.563460810036269	0.449569699532782	0.653020788956401	3.05898558603192	0.0022209075833158
238721_at	MDH1B	-3.82697812112449	0.0001297299661515	2.98703643899801	0.00281699543116893	-0.411495941686682	0.680708960357794	0.71358828684619	0.475481885477583
238853_at	RAB3IP	-3.38487230225002	0.000712127363194953	1.23085160929448	0.218378513128728	0.412089967270724	0.680273525962539	1.68427429155497	0.0921288267796837
238885_at	KIAA1549	-3.33814133832565	0.000843423676581266	3.52081794321249	0.00043022740781866	-0.895860070810824	0.370327609418537	-0.0744629242159548	0.940642048839143
238943_at	FIBCD1	-3.64054883262616	0.000272064325401594	1.95710933469401	0.0503347534765338	0.1330900219607	0.894122199599171	0.982413845414043	0.325896126419661
239020_at	FUT10	-5.04844610997524	4.45456869232673e-07	2.57395073568995	0.0100545298226941	0.751071169948923	0.452609913202478	0.453876007403959	0.649918122190749
239047_at	FAM122C	-3.07509051612641	0.0021044150056435	0.209996613548213	0.833670337404511	2.10022576088296	0.0357091106393584	1.01616831992044	0.30954936200871
239237_at	TRG-AS1	-3.30639749562589	0.000945055766161152	-2.20422525225139	0.0275086196745325	1.94950362431306	0.0512354493699465	2.85169863941965	0.00434867497796485
239359_at	MARCH11	-4.40754473824571	1.04554417346127e-05	0.788681414477188	0.430298326314611	2.16731606395582	0.0302108795458498	0.91263341531695	0.361435483394896
239417_x_at	C6orf52	-3.86204227441637	0.000112446624800894	0.926961671999077	0.353946546110047	0.735908639584032	0.461786385017853	1.37313833214943	0.169709499681578
239620_at	TTC23L	-3.66025646409475	0.00025196938163937	1.88275606652733	0.0597335778113298	-0.0729068249370196	0.941880270144285	0.54310490984485	0.587057632583892
239748_x_at	OCIAD1	-3.40498539802907	0.000661688848964552	1.14292848704921	0.253068420046499	2.30361251467505	0.0212445062983656	-0.369734013250759	0.711580724959032
239929_at	PM20D1	-3.13746098665518	0.00170420413467052	1.57770695535095	0.114633105144852	0.0675779860562667	0.946121586638593	1.6404948638768	0.10090247208362
240070_at	TIGIT	-4.08625925698923	4.38400907096663e-05	-1.04181274625568	0.297498628830674	0.529508491374965	0.596452814034071	3.43065212773223	0.000602144339781127
240091_at	PSMA8	-3.20865177041874	0.00133360995908974	-0.375292141317636	0.707443249709267	2.1301531156484	0.0331590955071813	2.11504115544505	0.034426562581854
240228_at	CSMD3	-3.79859650647544	0.0001455220499525	1.02992122782786	0.303047108910407	2.1144950901309	0.0344731265220986	0.140070588629969	0.888604232385246
240373_at	CACTIN	-3.62153688800369	0.000292865240202702	1.91954820926367	0.0549151327510955	0.316404917260038	0.751695217985707	-0.102403293677373	0.918436579663218
240411_at	MROH2B	-4.04186625047437	5.30294499889103e-05	-0.921278762578738	0.356905016693758	2.28922328356931	0.0220664856876841	1.42582211889064	0.153919849913556
240729_at	FAM194A	-3.69056805460315	0.000223759721663159	1.88426354106412	0.0595294807045176	0.53326477466772	0.593850367059951	-0.11713173047999	0.906755677220563
240786_at	NOTCH4	-3.23191868840225	0.00122964020939806	0.212280817819567	0.831887981111009	1.03495514441847	0.300689984297413	1.40081075588695	0.161270825856826
241066_at	ZNF449	-3.11748756030633	0.00182402217605765	1.32189454228695	0.186203420594437	0.871073717307849	0.383714007849874	0.39224245047206	0.694879122772041
241224_x_at	DSCR8	-3.55170136191351	0.00038275775726114	0.374945588322618	0.707700973170756	2.17108473520215	0.0299248843888629	1.23985477791922	0.215029257777142
241239_at	EPN2-IT1	-3.42736085829413	0.000609490762651053	1.63101179088203	0.102887988365608	-0.145075056501517	0.884651626502881	0.957408038867452	0.338361457733941
241478_at	MICALL2	-3.17893693768057	0.0014781848727303	0.380702181793168	0.703424289993491	1.45978947625198	0.144348098097639	0.0992898232207922	0.920908168290612
241694_at	PKHD1	-4.36373497244486	1.27866831422523e-05	2.24160472836774	0.0249870388436069	0.635597924542131	0.525038595000423	0.475756118381136	0.63424818730931
242020_s_at	ZBP1	-3.90160418252956	9.55604289041519e-05	0.101666886170058	0.919021097070579	-0.286642634666669	0.774385995443888	2.97522574955214	0.00292776487581238
242209_at	ANKRD33	-3.07590109198325	0.00209870268565528	1.20440000687006	0.228435151306871	0.866469340511994	0.386232936149307	0.0966192183285171	0.923028803519983
242334_at	NLRP4	-3.122259537176	0.00179471194511327	0.570026932543586	0.568659495023398	-0.391088013639877	0.695732221707866	1.00556352353322	0.314625698981572
242473_at	TRAF4	-3.80688186004679	0.000140734104442129	0.411545796342983	0.680672411655899	1.07239648520108	0.283542114816474	2.8566375404052	0.00428158850774274
242567_at	ABTB1	-3.21621725864625	0.00129894512171603	2.68185073258936	0.00732167188605226	1.09199698216082	0.274834558617008	-0.108867450633063	0.913307634663175
242804_at	POLN	-3.2941006968299	0.000987388265391382	1.94378020262951	0.0519221015709378	-1.01114122456199	0.311948963750429	1.32767529864567	0.184285548072866
242970_at	DIP2B	-3.55373621564941	0.000379808654314306	-0.00209187083363692	0.998330929983662	1.67886088035128	0.0931793157099332	1.72433538072903	0.084647469500175
243062_at	FLCN	-3.43637831043566	0.000589559050198978	1.91155071186036	0.0559339885166846	0.303780760158537	0.761294957101315	0.858343043367126	0.390703170548928
243100_at	NT5C1B	-3.84049892990278	0.000122788273039257	0.607117887613161	0.543772748658428	1.89469637105412	0.05813278227322	1.61499132426031	0.106312730729068
243153_at	CDK5RAP2	-3.92515581923712	8.66765011164054e-05	2.50609945198375	0.0122072063306352	0.542888040417153	0.587206951042268	0.567045654713874	0.570683227276694
243313_at	SYNPO2L	-3.32622593382286	0.000880321195686961	-0.189591830700204	0.849629008418238	0.875043777868012	0.381550190810485	1.77260433230507	0.0762944448796118
243349_at	KIAA1324	-3.86047282100956	0.000113171367683754	-0.129165761941605	0.897226500164662	0.0757307037262345	0.939633355628481	2.67877506778689	0.0073892614320989
243592_at	REV1	-4.22876648130593	2.34986459646083e-05	1.00604833381714	0.314392441418786	0.558076417832024	0.576792265213507	1.45023908280675	0.146992016008857
243772_at	SDCCAG8	-3.30223127278043	0.000959206212291752	-0.457488373708683	0.647320106494103	1.18097247494484	0.237613797830444	1.18468707204933	0.236141335973727
243836_at	UNC80	-3.11418816551785	0.00184454409078038	2.59746601287936	0.00939150985794823	0.718865983891545	0.472223580727105	0.171465274991123	0.863857949868668
243968_x_at	FCRL1	-5.58107499256059	2.39067238867067e-08	2.09664383070348	0.0360252409341152	0.637538607686493	0.523774143011751	2.03523660507098	0.0418272024953235
244344_at	WNK4	-3.26186944036632	0.00110681951453105	2.2959032023969	0.0216815190910698	-0.286284416246179	0.774660322419385	0.0327422470102453	0.97388013694875
244615_x_at	TARSL2	-3.64966285477574	0.000262591371245287	1.88173099688583	0.0598726933484777	0.0256518699200466	0.979535015997521	0.00731509842016156	0.994163448689233
244716_x_at	TMIGD2	-4.08353709893906	4.43570596665169e-05	1.84410268498477	0.0651683238768282	0.97031663686988	0.33188880387011	0.376165527583291	0.706793881243019
244795_at	UQCC	-3.54330766189082	0.000395150384075208	-0.377333449488608	0.705925856993053	1.75843006318129	0.0786745138772896	2.21163845968126	0.0269917679281195
33304_at	ISG20	-3.12451275537959	0.00178102333555469	-0.410762819878759	0.68124650222381	0.564586816638407	0.572354897381977	2.15872148380108	0.0308718990626311
37793_r_at	RAD51D	-4.18955465289203	2.79514375190944e-05	2.27567448802706	0.0228656042119427	-0.272503272941585	0.785235103033277	2.34326627455964	0.0191158319936091
38149_at	ARHGAP25	-4.1616045415675	3.16032400337369e-05	-0.494903916930486	0.62066799978766	-0.334361924520208	0.738106502359397	3.42243522652182	0.00062064119304657
396_f_at	EPOR	-4.19070730696988	2.78098069057303e-05	3.08026995777702	0.00206815840248375	-0.715252891615346	0.474452874935311	0.824154230872849	0.40985202718772
91580_at	LRTM1	-3.8207141147613	0.00013306982801621	-0.059570008225859	0.95249811182738	1.3114681082558	0.189699811433291	1.68223196701726	0.0925240230404297
1552295_a_at	SLC39A13	2.94782765010167	0.0032001910521916	-1.26448571136133	0.206055892792497	1.23036689520864	0.218559888375893	-3.46239533847885	0.000535401233670539
1552301_a_at	CORO6	1.64778716816301	0.0993965095097196	0.0577261773630387	0.953966747681325	2.8364948765249	0.00456121662969186	-5.2100671131713	1.88790903273484e-07
1552455_at	PRUNE2	2.03180474694722	0.0421735577898486	1.46865489203709	0.141926574699375	0.796878265640804	0.425521828924712	-4.46700439534513	7.93268185887413e-06
1553101_a_at	ALKBH5	2.72583280100451	0.00641400354895746	-1.95322475294558	0.0507931078742928	1.15116132412962	0.249666010147888	-3.45044594338673	0.000559672727088235
1553243_at	ITIH5	3.68410206393854	0.000229516290930202	0.731535225156947	0.464452382180514	-0.66444219334202	0.506407411658526	-3.63430288183951	0.000278740212688963
1554062_at	XG	4.08148926579536	4.47497720639517e-05	-0.150649838484717	0.880251959707903	0.723400946582354	0.469433674081069	-4.35106547241617	1.35484257387088e-05
1554079_at	GALNT18	3.90932361672928	9.25579408937818e-05	0.270121081494672	0.787067131816498	1.03998086672328	0.298348915130205	-4.77248245540269	1.81981728637958e-06
1554555_a_at	SETD6	2.61000351528369	0.00905419638980224	0.339160853319189	0.734488593285304	0.547300655566546	0.584172254347533	-4.39566060462749	1.10442026923598e-05
1554703_at	ARHGEF10	3.40958947955679	0.00065062009245408	-1.11486964695814	0.264906418836407	2.02536923187172	0.0428295963413331	-4.26654223701649	1.98534993306702e-05
1555958_at	CRTAC1	1.17302964188942	0.240784058148197	2.3781338069259	0.0174006033882582	-1.25252342777951	0.210379342864304	-3.41226485776112	0.000644267521510238
1557943_at	CNP	2.31197938797619	0.0207789198443169	-0.385071620678975	0.700184394027321	0.653345685419015	0.513533520783897	-3.50173388590978	0.000462251086094787
1558834_s_at	AKNAD1	2.30204792768966	0.0213325712640944	0.1630499407027	0.870479130163342	2.47094136775933	0.0134758734473898	-3.90021429296386	9.61107066321471e-05
1568623_a_at	SLC35E4	3.20035990091078	0.00137258211945844	-3.10531387909761	0.00190079845943596	3.16804531784407	0.00153469893267297	-3.75898109748286	0.000170611551313944
1568696_at	CDNF	1.38879506681405	0.164895229763208	2.60301246654742	0.00924092724061022	-0.370385363287209	0.711095417038318	-3.93827836469103	8.20711193820122e-05
1568900_a_at	ZNF568	4.14329725399943	3.42361726894214e-05	-1.30984595203749	0.190248104072805	0.87070261777016	0.383916652839078	-4.06853834373581	4.73107809505404e-05
200060_s_at	RNPS1	3.12102737564732	0.00180223832961479	-2.24849220131065	0.0245449297649211	1.8149210263875	0.0695361958389051	-3.69615024138348	0.000218899278233105
200671_s_at	SPTBN1	3.71579085503906	0.000202574579546816	1.1529597224317	0.248927054097981	-0.829539787959213	0.406799130734147	-3.99097668543867	6.58040827059035e-05
200696_s_at	GSN	3.69661696403876	0.000218497422530271	0.7712704730571	0.440546720825248	-0.592547310737571	0.553484216370701	-4.31767186646229	1.57691155122437e-05
200758_s_at	NFE2L1	2.21827133281065	0.026536448959437	2.73066986039728	0.00632063034236326	-1.8965633242791	0.0578857382772463	-4.30300343602766	1.6850618778521e-05
200764_s_at	CTNNA1	3.07919874745001	0.00207560964170854	-0.909143918149628	0.363274271804643	0.725128897287348	0.468373042383605	-4.13287524706042	3.58267701649556e-05
200816_s_at	PAFAH1B1	3.48273085060028	0.000496337639721664	-0.796895449772907	0.425511847952627	0.86940228110936	0.384627239730381	-3.70635964596384	0.000210265310722003
200907_s_at	PALLD	3.08667428207817	0.0020241200675814	-1.01222803224236	0.311429157861958	2.55001836748368	0.0107717979588318	-3.7414621482025	0.000182957821084387
200911_s_at	TACC1	2.80150935010841	0.00508646534931283	1.54085036681468	0.123353365407809	-0.388453095601838	0.697680799514195	-4.55411030945602	5.26108303159708e-06
201082_s_at	DCTN1	3.08949925969687	0.00200496942874859	-0.639702275056402	0.522366249067922	1.17965281431844	0.238138467759324	-3.98847322546432	6.65022590435471e-05
201161_s_at	YBX3	4.33308933712646	1.47038535562361e-05	-0.399813685775552	0.689293792334848	0.0489302848086195	0.960974858838182	-3.37629467717144	0.000734705767629922
201253_s_at	CDIPT	4.47356499428939	7.69303722701485e-06	-0.680687683681245	0.496069209640507	-0.554679396209127	0.579114033278782	-3.38678207680329	0.000707188914680544
201335_s_at	ARHGEF12	4.64679041718078	3.37160724700651e-06	1.05895027020907	0.289622555668503	-1.1036821672635	0.269731166118259	-3.53707864959969	0.000404588278109346
201366_at	ANXA7	1.80555360581096	0.070988244706711	-0.108852320206651	0.913319635675339	0.278878549917943	0.780338059130307	-3.88710168652501	0.000101451519686111
201373_at	PLEC	3.09068222061218	0.00199699959665149	-1.60347542781849	0.108829887118498	1.89229598944009	0.0584516986632501	-4.38449029962298	1.16263556272373e-05
201412_at	LRP10	3.68405854884915	0.000229555498398997	0.853119504237827	0.393593138067428	-1.0934208099429	0.274209211927683	-4.61008750767776	4.02524232627838e-06
201561_s_at	CLSTN1	2.62688958234191	0.00861699444551766	1.89397700787021	0.0582282052976439	-0.441376794876801	0.658940286219139	-4.86044251174556	1.17132466227595e-06
201578_at	PODXL	2.49758051991653	0.0125044857057794	1.24249567416872	0.214053880596649	1.12980306228316	0.258559352485845	-3.89973115031234	9.63026897202917e-05
201621_at	NBL1	3.5901774139089	0.00033046083387974	-1.65515766890444	0.0978926756524483	0.801354142477975	0.422926749733434	-3.48363822434215	0.000494658147711644
201749_at	ECE1	3.90983695414309	9.2361470140535e-05	1.15927672090353	0.246343545308281	-0.425689143621639	0.670334419454581	-3.59711153062675	0.00032177825495182
201783_s_at	RELA	3.62937730151143	0.000284112777268	-2.94896504619362	0.00318843706563075	1.81563787454634	0.0694260887522936	-3.53841320759759	0.000402548669242008
201788_at	DDX42	2.2320689535239	0.025610515804098	-0.148190451982831	0.882192481710664	0.787317681773327	0.431096014357496	-3.82901941838596	0.000128658757623383
201860_s_at	PLAT	4.71079835003435	2.46764752816263e-06	-0.224322495968024	0.822506395765938	-0.126219522581926	0.89955817079978	-4.01898447453521	5.84516498446087e-05
201874_at	MPZL1	2.59230171617756	0.00953368105318678	1.46740122230455	0.142267098753676	0.190251435780707	0.849112126383263	-4.17367389141303	2.99739290372115e-05
201906_s_at	CTDSPL	5.09923330384082	3.41062873749967e-07	-0.0972943395898828	0.922492660735547	0.262111409452707	0.793235577621332	-4.22168142836407	2.42497304641951e-05
201960_s_at	MYCBP2	0.102249258848137	0.918558839907987	1.99061269136566	0.0465236191653016	0.723864601719894	0.469148948095301	-3.59515468669049	0.000324206647588401
202092_s_at	ARL2BP	3.60395778504772	0.000313415552391975	-1.47769679051359	0.139489110621599	1.63780324786476	0.101462900481935	-3.48936979950532	0.000484171217778693
202161_at	PKN1	3.61654545910656	0.000298568210606046	-2.50925067546515	0.0120988372279399	2.12092880624933	0.0339279162412165	-3.49228092465703	0.000478924556109319
202289_s_at	TACC2	5.10291300183864	3.34495145378473e-07	0.404669354714093	0.685720614256484	-0.997769786900558	0.318391124137538	-3.81776001337839	0.000134672865440613
202328_s_at	PKD1	2.67706435781492	0.00742709703928569	0.891322865403223	0.372756092092368	1.12491012170815	0.26062725683432	-5.26851885655907	1.37543042282448e-07
202387_at	BAG1	4.66752523388825	3.04868952659862e-06	-2.41724480684199	0.0156385839010746	1.51603137069305	0.129511577557509	-3.60951167786679	0.000306781416414603
202421_at	IGSF3	3.98491509391476	6.75066381450419e-05	-1.11000135739843	0.266998574437168	1.43218552881406	0.152090887694465	-3.57957912975463	0.000344156132756237
202492_at	ATG9A	3.08407354890239	0.00204189879063985	-1.39274332783177	0.163697575495192	1.99315387021913	0.0462447356578262	-3.77717678480833	0.000158620716748271
202500_at	DNAJB2	2.18837551578863	0.0286423750071135	1.39196879874597	0.163932000573541	-0.740439895530462	0.45903320514194	-3.37914961313365	0.000727118081670254
202513_s_at	PPP2R5D	3.60365889956918	0.000313776352759655	-0.655431885222375	0.512189803145878	0.500355546449484	0.616824803370799	-3.46176056570016	0.000536665508672061
202564_x_at	ARL2	4.52189658045948	6.12914996024981e-06	0.497431972881701	0.618884517914217	-0.873881624307535	0.382182827283443	-3.90472170369024	9.43369573356408e-05
202566_s_at	SVIL	3.93508498581394	8.3170057376896e-05	1.03154335395218	0.302286212771951	-1.20983030803893	0.226344156199236	-3.43240864570237	0.000598257437393635
202617_s_at	MECP2	2.83886979211041	0.00452740810760246	1.56187707435229	0.118317107746907	-0.831056785961636	0.405941649391845	-3.86795837403451	0.000109753851006524
202652_at	APBB1	3.00357339365649	0.00266832467048564	1.07063098393679	0.284335514818162	0.276081964823593	0.782485140936583	-4.19368153650836	2.74474979752115e-05
202685_s_at	AXL	2.47635910976468	0.0132730817011969	2.00037393369062	0.0454600352649687	-0.725384107887771	0.468216504348516	-3.90119421575047	9.57224306675851e-05
202734_at	TRIP10	4.1628265597495	3.1434520507053e-05	-1.00479011327741	0.31499804657925	1.07931156529493	0.280448988534721	-4.08637875043974	4.38175289952259e-05
202781_s_at	INPP5K	2.56384981927409	0.0103519045996479	-0.722591080869502	0.469931233628686	1.13753641498597	0.255314246289437	-3.78372589443445	0.000154502450098529
202796_at	SYNPO	3.4701269966886	0.000520223244042167	-1.48629654960091	0.137200855920555	2.51326823083615	0.0119619123648109	-4.43873721300634	9.04930248091633e-06
202853_s_at	RYK	4.36023140434264	1.29931421451587e-05	0.926601993978923	0.354133330575316	-1.21882085390434	0.222912337744759	-3.47031176189761	0.000519865487223889
202882_x_at	NOL7	2.92111301944567	0.00348787155534933	-1.59730380466208	0.110198160436823	1.24137845000361	0.214466121169687	-3.55114988958104	0.000383560681442198
202920_at	ANK2	3.72860310804375	0.000192549409280203	0.372979064232499	0.709164065170326	0.43702964461314	0.662089896196629	-4.43912491651168	9.03301830682062e-06
202928_s_at	PHF1	2.21301332320651	0.0268968391013864	-0.401978443206621	0.687699933830015	1.02489721873872	0.305411810507837	-3.96482166773413	7.34533787292503e-05
202971_s_at	DYRK2	1.04358764840843	0.296676335537916	-2.08740292854822	0.0368518531799467	4.05637753019571	4.98415561315331e-05	-3.75780260459103	0.000171416857786293
202985_s_at	BAG5	4.64410122342831	3.41581657748646e-06	-1.34635866770309	0.178187025766014	0.922468626385517	0.356284298633513	-4.40233829634894	1.07095914930783e-05
203002_at	AMOTL2	3.80597285170805	0.000141252063627525	1.28394440735443	0.199161555851729	-1.04977844640944	0.293820113323983	-3.38252740087435	0.000718234821283593
203068_at	KLHL21	2.82567762985246	0.00471811858024959	1.59397245531813	0.110942361763948	-0.885391393350075	0.375945678707847	-3.92827487002384	8.55602482518393e-05
203089_s_at	HTRA2	3.73876864285788	0.000184928938229708	-1.01578658650323	0.309731147215992	0.322544780312368	0.747040052609901	-3.75143986252125	0.000175826864635096
203230_at	DVL1	5.17176994682251	2.31909137022153e-07	-0.698004718951583	0.485174323721322	0.00316132360597945	0.997477633218424	-4.39557780287183	1.10484137786143e-05
203323_at	CAV2	4.09921227692775	4.14574948553718e-05	-0.520398738029693	0.602785746830201	1.06215499081657	0.288165456737554	-4.07713258288268	4.55962498264096e-05
203354_s_at	PSD3	3.41676263266166	0.000633717609164568	-0.935667887319204	0.349444321882371	1.51721745114508	0.12921194908112	-4.11623942605989	3.85119611685942e-05
203430_at	HEBP2	4.08346325048379	4.43711645701672e-05	-0.643647321075055	0.519804230614746	0.465849021874781	0.641323623399876	-3.63174338766713	0.000281519978348322
203453_at	SCNN1A	1.84492684343247	0.0650483283303677	0.867775959644851	0.385517096771692	0.849584897500902	0.395556012653634	-4.45145877214645	8.52934903325424e-06
203464_s_at	EPN2	4.59268169862515	4.37612717402391e-06	1.09391946198346	0.27399043343673	-1.28461078724419	0.198928475348237	-3.70173823203603	0.000214133190768686
203488_at	LPHN1	2.37914253759918	0.0173530572971727	-0.455462612176476	0.648776508622022	2.15436529622322	0.0312116544100619	-3.57844648673095	0.000345650748558245
203525_s_at	APC	3.81649293630634	0.000135366002842751	0.808329403358536	0.418901075978695	-1.08395271150163	0.278385896436036	-3.56599963524608	0.000362480289073661
203562_at	FEZ1	4.31317252488121	1.60936102047236e-05	-0.521474129060271	0.60203658076914	0.860692024870725	0.389407789390555	-3.58872511626967	0.000332306885295119
203641_s_at	COBLL1	2.33208833617258	0.0196961428148223	0.482403658086084	0.629519275563938	1.09666545267356	0.272787795289695	-4.09851570052205	4.15824343474087e-05
203683_s_at	VEGFB	4.25667634429897	2.07497785235508e-05	-0.964262239559957	0.334914583260915	0.729123284836452	0.465926337436638	-4.13515470456508	3.5472998309861e-05
203686_at	MPG	3.36255901405487	0.000772250585601181	-1.88126377485206	0.0599361906627279	1.61308781102958	0.106725588694729	-3.47043209981426	0.000519632602880318
203734_at	FOXJ2	1.8066059820441	0.0708238857175271	-0.257852007314299	0.796521151603189	1.99149433355029	0.046426702757604	-4.12047165039054	3.78112721909116e-05
203812_at	SLIT3	2.7423214446894	0.00610071480487492	0.608164470194241	0.543078465443119	0.872552791997364	0.382906985655924	-3.7633273417732	0.000167672264145654
203855_at	WDR47	4.88756023973487	1.02101110509074e-06	-2.1943365845777	0.028211335293656	0.878569921491187	0.379634615548848	-3.53672417308914	0.000405131645948577
203895_at	PLCB4	4.05047359015219	5.11159953654076e-05	1.3560784321496	0.175074366801598	-0.661455239039258	0.508320486800691	-3.55880130249154	0.000372559820881243
203907_s_at	IQSEC1	1.97174786570419	0.0486385334832992	-0.99930956012021	0.31764487606416	0.76481002195292	0.444384768967151	-3.93735086014202	8.23888793008616e-05
203950_s_at	CLCN6	3.36221100277121	0.000773224570090273	-0.0379365216804445	0.9697382976766	-0.0344719833820744	0.972500786512939	-3.68451520581319	0.000229144359525217
204310_s_at	NPR2	4.52166294858106	6.13592002989807e-06	1.56050989561504	0.118639590868383	-2.06510172090747	0.03891350464152	-3.967427666227	7.26550714444952e-05
204384_at	GOLGA2	3.95812304295441	7.55436391356697e-05	0.238604336944978	0.81141242619871	-0.274880345526921	0.783408195968617	-3.71764181623474	0.000201096563245669
204400_at	EFS	4.36101884952557	1.29464641646298e-05	1.09032075700448	0.27557200560096	-1.12993691484297	0.258502942612254	-3.41900293443211	0.000628522958764544
204469_at	PTPRZ1	2.37467566486774	0.0175644696165855	1.41740616399713	0.15636436666096	0.868144097771631	0.385315556481816	-5.05918464497609	4.21089971523598e-07
204481_at	BRPF1	0.907207590140504	0.364297139527446	-2.34629035783303	0.0189614263438354	3.82010110103551	0.000133400993127316	-3.74580619129471	0.000179820397038866
204504_s_at	HIRIP3	3.53684084246211	0.000404952731280537	-0.110266960678086	0.912197670021413	-0.184344307466588	0.853743375760147	-3.84292074608443	0.000121582475619825
204512_at	HIVEP1	3.79249982754497	0.000149142716176821	-1.65754009776281	0.0974104852063295	1.29850463582569	0.194114133438981	-3.81605650240737	0.000135605525315737
204526_s_at	TBC1D8	2.24392838920353	0.0248371176807098	-0.822602621425478	0.410734105099152	1.84368947615717	0.0652285547976504	-3.49073311008818	0.000481707512282479
204569_at	ICK	3.49216762568717	0.000479127756810187	1.23929452518295	0.215236590276067	-1.31891974969462	0.187196093117748	-3.65091690792076	0.000261312399920692
204587_at	SLC25A14	1.13797206251316	0.255132283984449	-1.44755858569953	0.14774069664536	3.59232298234526	0.00032775110359302	-3.40569957012464	0.000659960497844044
204671_s_at	ANKRD6	4.25807831772491	2.06201067001466e-05	-0.773663595482775	0.439129844566803	-0.180666351993866	0.856629489561883	-3.6540134282978	0.000258179322632659
204735_at	PDE4A	3.66304105882651	0.000249244967624637	-3.12019245515028	0.0018073547320382	2.75848591689274	0.00580703324061102	-3.98243134350284	6.82162327446492e-05
205076_s_at	MTMR11	4.27142584683165	1.94236024864792e-05	-1.1871119608592	0.23518360143731	0.979999219357718	0.327086622022011	-3.68013674710607	0.000233115001595664
205086_s_at	NCAPH2	2.99715910854493	0.00272511772827848	-1.22127649095993	0.221981494705821	1.86486962940405	0.062199826101888	-4.42793667409263	9.51438308675623e-06
205294_at	BAIAP2	1.71350380665298	0.0866200479386623	-0.20765325390033	0.835499741007279	0.557052581418603	0.577491566295629	-3.548797947859	0.000387002730481183
205451_at	FOXO4	4.10312995273345	4.07614204673376e-05	-0.375530228668885	0.707266209064487	0.520138441760025	0.602967144055363	-4.06002131568624	4.90700928107723e-05
205573_s_at	SNX7	3.94518325221813	7.97416803674707e-05	0.575125600624101	0.565206419530996	-0.241696907988448	0.809015050283441	-3.96148581866809	7.44873746772743e-05
205740_s_at	RBM42	4.47008405764663	7.81931292236443e-06	-1.88255648268812	0.0597606429439133	0.707656439682514	0.479158716664897	-3.69238587308045	0.000222165921323034
205807_s_at	TUFT1	4.55612941529188	5.21078996986794e-06	-0.779624864447186	0.435611807887637	0.415839762633633	0.677527304886984	-3.8986975070446	9.67146381708755e-05
205839_s_at	BZRAP1	0.612474538571125	0.540223908109062	-0.133480070145221	0.89381373831388	1.70784148850042	0.0876659130034522	-3.46768877528184	0.000524965862697476
205843_x_at	CRAT	2.25490290284744	0.0241395312848538	0.171862445999784	0.863545688296462	1.27366380481575	0.202782736601798	-4.24014988553818	2.23380551096184e-05
205978_at	KL	3.85080871420891	0.000117732073479365	0.436400610726093	0.662546142838675	-0.0724037214074043	0.942280630523663	-3.63563440290205	0.00027730429152061
206138_s_at	PI4KB	3.51408310755078	0.000441284428433513	-0.480313725970544	0.631004382561268	0.302726802402741	0.762098101626667	-3.65680379934637	0.000255386213891986
206414_s_at	ASAP2	3.98181389245174	6.83937274730497e-05	0.0972479664600661	0.922529486505648	0.262086464911392	0.793254808468118	-4.55678978399046	5.194441261271e-06
206621_s_at	EIF4H	1.78260251570127	0.074651181016114	-0.350812542926082	0.725729023427674	0.529781842048445	0.596263254725707	-3.93119612988772	8.45271118690315e-05
206766_at	ITGA10	1.75483743707134	0.0792872704301578	1.10955244439661	0.267192066236585	1.64592482622993	0.0997793933872778	-4.2334553662409	2.30138078887109e-05
206857_s_at	FKBP1B	3.41724854937249	0.000632587520248731	-2.27513569770452	0.0228978956763604	2.26864952746268	0.0232897528267519	-3.61141387748335	0.000304539628565121
206875_s_at	SLK	2.80915807106902	0.00496717312820899	-0.570397542818188	0.568408159575934	1.07869720650203	0.280722860928762	-3.94410917093271	8.00998815717711e-05
206949_s_at	RUSC1	3.999641710533	6.34407202519348e-05	-0.812080326052338	0.416745637632613	1.81460647002471	0.0695845565923532	-4.03396035279698	5.48466008129044e-05
207064_s_at	AOC2	1.20069728660787	0.229868788647555	0.942118660476626	0.346132005036836	1.42412049127554	0.154411750943422	-4.47019136483545	7.81539077776221e-06
207541_s_at	EXOSC10	3.32671524774061	0.000878776970860151	-2.10091670524013	0.0356484030052254	1.85567625893907	0.0634998631029679	-3.48169178408425	0.00049826741678215
207606_s_at	ARHGAP12	2.13494006628374	0.0327660266726386	2.95181190597374	0.00315918956437648	-1.61924635920604	0.105394423945978	-4.09541189260497	4.21434954663116e-05
207727_s_at	MUTYH	1.57586451971908	0.115057186766575	0.310620320776248	0.756089309352848	0.525200173659531	0.59944410218893	-3.75292140956313	0.000174790578559738
207738_s_at	NCKAP1	3.53720597499522	0.000404393270557033	1.48071582142539	0.138682472981709	-0.959917119837965	0.337097044780065	-3.83182859338751	0.000127198214671834
207788_s_at	SORBS3	2.2898272320743	0.0220314370520334	1.49681412581587	0.134441786792805	0.091832937556925	0.926830783394752	-4.92905828146692	8.26334873831375e-07
207797_s_at	LRP2BP	1.90306867929732	0.0570317270057789	1.92420888904842	0.0543285464791244	0.360168932059171	0.718720844296478	-4.68952033420168	2.73864179253182e-06
207966_s_at	GLG1	3.87703794080822	0.000105739235324289	0.208367760609262	0.834941848283024	0.0762335983561469	0.939233260423104	-3.50114562892752	0.000463272663644797
207984_s_at	MPP2	2.39015771118823	0.0168412307792419	-0.385406491039421	0.699936314990358	1.77653006381407	0.0756457425394845	-3.38540964919329	0.000710734618516448
208033_s_at	ZFHX3	3.09889719567407	0.00194245089008915	0.801149141453239	0.423045404872496	-0.0973604356431079	0.922440172910118	-4.4507513879134	8.55749527637053e-06
208117_s_at	LAS1L	2.83267936909062	0.00461601199916641	-1.07036539885982	0.284454996186121	2.27903751410884	0.0226649398157695	-4.84009802933775	1.29784706767036e-06
208609_s_at	TNXB	3.55368584965097	0.000379881392447163	0.766390150038491	0.443444281972599	-0.534418453501794	0.593052113660998	-4.13151377390494	3.603966619783e-05
208714_at	NDUFV1	4.06264857334155	4.85208870784244e-05	-1.12584399706453	0.260231692028404	1.30907001292861	0.190510785613123	-4.24036878575631	2.23162811231101e-05
208790_s_at	PTRF	4.72418747424453	2.31052797552939e-06	-0.59323464694889	0.553024195368825	1.02517589967955	0.305280321143173	-4.57608886876285	4.73777644581773e-06
208831_x_at	SUPT6H	2.35503352678736	0.0185211301968051	-0.138089762235271	0.890169490654882	-0.00890829131154868	0.992892306792473	-3.51174620187192	0.000445182668838785
208855_s_at	STK24	2.62147369982423	0.00875511769304668	-2.65414693836223	0.00795098218828407	2.40549338795749	0.0161507340252027	-3.87096456934318	0.000108408974141176
208955_at	DUT	1.39778435642947	0.162177987767957	1.13735685395467	0.255389272021124	1.31136206212636	0.189735619667876	-3.4281371062827	0.000607750626168186
209018_s_at	PINK1	3.446517766767	0.000567872834446323	1.01096947735634	0.31203116048684	0.0547629493115933	0.956327323697684	-5.454152905438	4.9212626863184e-08
209074_s_at	FAM107A	2.91286274161366	0.00358135924059572	0.18651301922933	0.852042488956587	1.19467446938401	0.232214382178231	-3.93545637222552	8.30415411364765e-05
209139_s_at	PRKRA	3.38899652531317	0.000701502466020418	-0.657929358135018	0.510583600228435	0.245820339572103	0.805821336502808	-3.44553715082919	0.000569937259600873
209335_at	DCN	4.01085574774423	6.05012532417643e-05	1.07283441172091	0.283345546981934	-0.480920184874244	0.630573278674495	-4.01746343231184	5.88300994308633e-05
209361_s_at	PCBP4	3.9889675689129	6.63638412212685e-05	-0.662001804482751	0.50797014117711	1.59053387607734	0.111714673313318	-4.49123897938951	7.0813978881329e-06
209402_s_at	SLC12A4	4.52490407318347	6.04263607555014e-06	-0.254539910769716	0.799078500874949	0.233506340396934	0.81536827049549	-3.53988979850111	0.000400303186419993
209407_s_at	DEAF1	4.06266059626886	4.85183872355085e-05	-0.959395082944407	0.337359866713728	1.06829648230637	0.285386923145129	-3.69656574099591	0.000218541492531814
209485_s_at	OSBPL1A	4.11456776092066	3.87921039119095e-05	-0.35988407458363	0.718933864692607	-0.252423868083894	0.800713479098581	-3.71866702644401	0.00020028228550634
209543_s_at	CD34	2.63454107228541	0.00842517562011959	1.28521569831597	0.198717067563211	0.189947505006712	0.849350285632508	-3.80180486081907	0.000143650087256408
209633_at	PPP2R3A	3.53613514044289	0.000406036066597039	-1.42934257133936	0.152905951303154	2.23120045656084	0.0256679636699507	-3.77664403948848	0.000158960226642167
209651_at	TGFB1I1	4.66608154063924	3.07017661372179e-06	-1.89168400819947	0.0585332389992894	1.89533027974255	0.0580488024605028	-3.55072333616863	0.000384182807487692
209675_s_at	HNRNPUL1	2.21509736304662	0.0267534941478154	0.615642813745944	0.538130357483946	0.858177811519381	0.390794388576801	-4.94847860234618	7.48018419868272e-07
209684_at	RIN2	1.38958883736624	0.164653921351261	0.344165989606208	0.730721494058748	0.512782088203603	0.608103816978051	-4.1297098838621	3.63235944773849e-05
209759_s_at	ECI1	3.40810467947729	0.000654170774182211	0.0598942843752294	0.952239838090365	0.42848781825493	0.668296046559	-3.9720368914586	7.12631620795608e-05
209789_at	CORO2B	2.70569493779911	0.00681622046864431	1.16468313806581	0.244147415192068	-0.0544933406560794	0.956542119514051	-4.09645066094313	4.19549272461295e-05
210105_s_at	FYN	1.21892388618808	0.222873225879735	2.22701725092635	0.0259462312702434	-0.448507022013701	0.653787367895243	-3.97743157524599	6.96660983900435e-05
210299_s_at	FHL1	2.25693779840235	0.0240120687288521	2.67066995332887	0.00757006483311001	-1.17657438271089	0.239365566939403	-4.19693825439683	2.70559265509445e-05
210418_s_at	IDH3B	3.83031754321137	0.000127981884662461	-2.56527623812822	0.0103094411684757	2.04483833975328	0.040870928573827	-4.04202276386721	5.29940583057597e-05
210461_s_at	ABLIM1	2.1413393618251	0.0322468010296857	1.41603929781513	0.156764154056692	0.832911731551777	0.404894611809131	-4.56057406194245	5.10169715768272e-06
210619_s_at	HYAL1	2.47685651832079	0.0132545990904237	2.98765480215612	0.00281130278423374	-1.83475683729166	0.0665418743921923	-3.57911124722704	0.000344772807923859
210872_x_at	GAS7	2.49565754122459	0.0125724709024882	-0.917482520549962	0.358889958434738	1.00950688410416	0.312731723382588	-3.55539907046096	0.000377414470961936
210874_s_at	NAT6	3.45820773596685	0.000543793173455126	-0.436105346264489	0.662760345285541	0.504402234984608	0.613978803130824	-3.73136519586156	0.000190450150130882
210999_s_at	GRB10	3.21052917034143	0.00132492903385373	-2.08706709628523	0.0368821955969871	3.17172355336284	0.00151539462129823	-3.98310297146014	6.8023659054789e-05
211031_s_at	CLIP2	3.98829267293474	6.65528824394032e-05	-3.01960331006741	0.00253109132498427	2.83220601948373	0.00462285128308518	-3.91570281694849	9.01442035516158e-05
211043_s_at	CLTB	3.98978334182778	6.6136018100627e-05	-2.08043498046628	0.0374857799952531	2.66920722645476	0.00760311363377298	-4.25884602387772	2.05494270531089e-05
211320_s_at	PTPRU	1.78076712681707	0.0749506529055835	1.92752678551978	0.053914154075762	-0.0870765547448864	0.930610669869128	-3.85492867237913	0.000115766976199706
211348_s_at	CDC14B	1.89951712026513	0.0574966608981033	0.190421180153557	0.848979121190063	1.97503762820786	0.0482640147090965	-4.13757618634542	3.51008191689176e-05
211509_s_at	RTN4	2.36131018648377	0.0182105865552283	-2.07024005980621	0.0384299970499759	1.71635028834498	0.086098103496236	-3.72773233879102	0.000193215712282684
211564_s_at	PDLIM4	4.82525351190145	1.39835527996756e-06	-1.64670258887596	0.0996193482650836	0.484612041639395	0.627951623154913	-3.48290487540114	0.000496015119190076
211950_at	UBR4	2.40282316261866	0.0162691427371274	-2.82789140010604	0.00468561621384635	2.88761311148041	0.00388181149924138	-3.67720317647285	0.000235811358864713
212032_s_at	PTOV1	4.70818467571237	2.49949260107828e-06	-0.666094957575884	0.505350483841277	-0.162776776191305	0.870694210657976	-3.6719366196432	0.000240725624887227
212049_at	WIPF2	1.48505678170397	0.137528940205249	0.274451499266485	0.783737699246089	2.23072830949951	0.0256992411975796	-4.79398706895322	1.63510485951664e-06
212062_at	ATP9A	4.06436083701714	4.8166095031008e-05	2.07359260565416	0.0381172896478394	-2.15508542358184	0.0311552686004757	-3.4023027467087	0.000668218737761474
212109_at	HN1L	-0.0763386983131155	0.939149646453953	-0.986252196719158	0.32400949002521	3.6419951714704	0.000270539945079857	-4.14188644789461	3.44474941379316e-05
212134_at	PHLDB1	3.95840845933496	7.54534412737007e-05	-0.250505045682049	0.802196828801182	0.690722399411093	0.489740089915745	-3.99745664577487	6.40289970593408e-05
212136_at	ATP2B4	3.33276079065832	0.000859903913727404	0.995503906593245	0.319491365124584	0.0689245367539844	0.945049694314948	-5.03005629361556	4.90377960881611e-07
212162_at	KIDINS220	3.63325428861214	0.000279875923650849	0.3851855155774	0.700100014689359	-0.252222370710552	0.800869213402231	-3.68186261222756	0.000231542238572517
212202_s_at	TMEM87A	3.09013255418423	0.00200069918033374	-1.04067482704427	0.298026615329345	1.78112124981433	0.074892796035785	-4.8833026133588	1.043315706819e-06
212229_s_at	FBXO21	4.03449141824342	5.47227114524589e-05	1.47259211963395	0.140861207647142	-1.05014996956657	0.293649293869388	-4.15705582925508	3.22388572140943e-05
212239_at	PIK3R1	2.83053433331084	0.00464707845683319	2.68180149332082	0.00732274956431171	-1.98458617968036	0.0471906670389317	-3.90327745185544	9.49019035381108e-05
212289_at	ANKRD12	1.42470184705298	0.154243560340365	1.30369997097877	0.192336048741246	-0.0467977723484681	0.962674409150678	-3.64006384532992	0.000272577281393504
212325_at	LIMCH1	3.64602795821181	0.000266331731390509	0.991719377173925	0.321334555361679	-1.11145030910145	0.266374700641193	-3.62017675841478	0.000294409061613837
212345_s_at	CREB3L2	2.46033801557077	0.0138807051104015	3.37741833481271	0.000731710639899656	-2.11151725977658	0.0347279991368353	-4.37454848499785	1.21690191522096e-05
212451_at	SECISBP2L	2.86178249208084	0.00421270250414868	0.503765836163036	0.614425993122846	0.836189094843861	0.403048631807382	-4.41445829235263	1.01268504198185e-05
212470_at	SPAG9	3.68184837811653	0.000231555169147027	-2.47596097623944	0.0132878918824933	1.62893777265828	0.103326349605006	-3.92873682527524	8.5396082161327e-05
212487_at	GPATCH8	1.45278344792206	0.14628404523917	-1.0334044376047	0.301414795057924	2.70889268342589	0.00675087438289739	-3.59124958597715	0.000329104131963288
212586_at	CAST	2.48177552369176	0.0130730412020053	-0.90332257811478	0.366354825283609	0.896608830136178	0.369927792032694	-3.97221230747496	7.12106908848076e-05
212599_at	AUTS2	3.4646429224559	0.000530947002328498	1.64056390780827	0.100888128776769	-1.31693690500895	0.187859924949045	-3.651844216633	0.000260370424128565
212666_at	SMURF1	4.26361377494089	2.01156171453174e-05	-1.46511463765838	0.142889800220396	1.06821854590219	0.285422069274889	-3.63215291467087	0.000281073468517587
212702_s_at	BICD2	3.81115571255743	0.000138322721880532	-2.53546799833356	0.0112297939929438	1.53063392522912	0.125860049771764	-3.96640185906939	7.29683272215955e-05
212730_at	SYNM	1.943930121116	0.0519040178047572	3.35241057860239	0.000801125937775856	-0.93024625685321	0.352243708664561	-3.75594192830352	0.000172695606940546
212772_s_at	ABCA2	2.55494424241657	0.0106205539412444	1.2694708558258	0.204273325778658	-0.442684894762972	0.657993717394929	-4.23452919241947	2.2904120077028e-05
212838_at	DNMBP	3.82703762212412	0.00012969862332745	1.55184408096708	0.12069969313111	-2.09695159882087	0.0359979848667173	-3.55874695216198	0.000372636912505963
212936_at	FAM172A	4.49141476933621	7.07555461738727e-06	1.95110978538898	0.0510441262468834	-2.41424760350857	0.0157678319173995	-3.40669070110478	0.000657568839803298
212992_at	AHNAK2	4.40369437527569	1.06428328745111e-05	-1.77445805797784	0.0759875652457764	1.72189330546503	0.0850890018657027	-3.9183461200288	8.91615685956374e-05
213030_s_at	PLXNA2	4.03793947617996	5.39247588355903e-05	-1.01157350838718	0.311742139600992	1.82490272609054	0.0680158582164844	-3.99500890373689	6.46941243062798e-05
213050_at	COBL	3.04735007322334	0.00230871660180146	0.213669107884467	0.830805125009938	0.75843332476814	0.448191703203791	-4.11034610405592	3.95082176076044e-05
213075_at	OLFML2A	3.54064332846768	0.000399161792395948	-0.721788160442056	0.470424813703613	1.91533499845947	0.0554499367994006	-3.82319733411903	0.000131736239709167
213118_at	UHRF1BP1L	3.66578585887896	0.000246586547430781	-1.69487421441982	0.0900994400267789	0.879457203684721	0.379153532914994	-3.55200410586326	0.000382317640969953
213131_at	OLFM1	2.74903044589492	0.00597723678648717	2.10123400852195	0.0356205536705186	-2.17734648991663	0.029454840917669	-3.57780597427776	0.000346498642975908
213176_s_at	LTBP4	2.68544638442352	0.00724335898887496	1.21715676089889	0.223544721000944	0.0227213264810343	0.981872566411103	-4.99721680280252	5.8168535480277e-07
213192_at	THAP3	2.28262742088986	0.0224524283390336	-0.619082133492966	0.535862322903083	1.43980674974848	0.14992223686274	-3.48527991116834	0.000491632947890399
213242_x_at	CEP170B	2.19011281914692	0.0285161703251073	-0.920270305737448	0.357431632933279	2.10768851872047	0.0350580646418045	-3.95146490362127	7.76769171614021e-05
213280_at	RAP1GAP2	2.58516524654432	0.00973330343845138	0.0285847360368235	0.977195788828534	0.194928084942175	0.845449267014138	-4.22969921020379	2.34014325089406e-05
213290_at	COL6A2	3.64539258235289	0.00026699064848817	0.0614370984206637	0.951011113993609	0.917291054609683	0.358990253759121	-4.37675942914519	1.20462863689023e-05
213298_at	NFIC	4.08493281624673	4.40912789167903e-05	1.24646385554717	0.212594296175663	-0.455726792737517	0.648586502171722	-4.660065706066	3.16128693306027e-06
213325_at	PVRL3	4.88216035330335	1.04937904536668e-06	-0.241439353334967	0.809214639805824	-0.214943982896107	0.829811014654441	-4.02641976859817	5.66346271382537e-05
213372_at	PAQR3	4.35235175116235	1.34691581226848e-05	-1.38738138612826	0.165325651761104	1.37500989807362	0.169128529437023	-4.30658736250965	1.65800317288059e-05
213383_at	SBF1	3.19905340594378	0.00137881763696291	-1.52731973347154	0.126681682276257	2.55419602399429	0.0106434048980226	-4.22799513948553	2.35793290566833e-05
213394_at	MAPKBP1	3.52766801355128	0.000419246952836373	-1.11713800722512	0.263935455520734	2.10374467932066	0.0354008487712086	-3.68782929680111	0.000226181248911208
213480_at	VAMP4	2.27742845040606	0.0227607573801887	0.492822748810672	0.622137889201828	0.0401696689585363	0.967957862761365	-4.19384231536734	2.74280409486489e-05
213656_s_at	KLC1	3.92022540067023	8.84691190570583e-05	-1.74628555346443	0.0807614977610401	1.57997199827893	0.114113436733046	-4.65594912527243	3.22512139848562e-06
213660_s_at	TOP3B	2.05193902354061	0.0401757180897585	-1.03944715495459	0.29859694811047	1.68338976319261	0.0922998190424234	-3.91805816324531	8.92681219419121e-05
213661_at	PAMR1	2.47123261186619	0.013464902638845	-1.06475651357501	0.286986256647323	2.38095253763184	0.0172680292860482	-3.84311705630258	0.000121485225490721
213794_s_at	NGDN	3.48505586227011	0.0004920447924056	-1.26020418268983	0.207595860774097	0.898819006066979	0.368749182545063	-3.82562080590679	0.000130446888842656
213800_at	CFH	3.69965982169098	0.000215894403671958	2.5328843010028	0.0113129040661672	-1.72968762298179	0.0836862548406652	-4.29632889626	1.73658033137524e-05
213900_at	FAM189A2	0.490917716417731	0.623484699702552	1.8217607677213	0.0684914416190944	1.61377018853889	0.106577440184498	-3.76142331288996	0.000168954012769342
213977_s_at	CIZ1	3.17190111559052	0.0015144684138003	-1.13739997626247	0.25537125289015	1.65680101241006	0.097559868449457	-4.65852433186994	3.18504527474623e-06
214035_x_at	LOC399491	-0.176994006333195	0.859513115351687	2.33173492426541	0.0197147386789914	0.0660689201252182	0.947322961490747	-3.47078543894069	0.000518949363968095
214258_x_at	KAT5	4.58411866729609	4.55932679910899e-06	-1.57569593365026	0.115096052517587	0.434196069730593	0.664146113536939	-3.67700147775019	0.000235997819017929
214323_s_at	UPF3A	2.18452178466213	0.0289240434791792	1.63420608772094	0.102215741429005	-0.737111107995441	0.461054870744749	-3.89575270660716	9.78974010719451e-05
214464_at	CDC42BPA	4.66283216962673	3.11907108250113e-06	-0.482386234337157	0.629531650710925	0.791046070916344	0.428917200871973	-3.8355043335792	0.000125310720743131
214682_at	PKD1P1	1.74228679177508	0.0814584265008005	0.794298346272376	0.42702186038742	1.16662326029966	0.243362684149962	-4.81961658491344	1.43844857948e-06
214766_s_at	AHCTF1	2.69307835572121	0.00707962161556359	0.577228584894555	0.563785114156869	-0.420248231415622	0.674304168762053	-3.823690264219	0.000131473018959009
214855_s_at	RALGAPA1	2.94575723608127	0.00322168836933141	1.32710791373024	0.1844731387199	-1.01869926234176	0.308345885594676	-3.95526471293409	7.64525754219021e-05
214889_at	FAM149A	3.25870331116812	0.00111924507131395	0.76287774449126	0.44553639968728	-0.232039120928464	0.816507652420612	-4.32073980566627	1.55514409278377e-05
215116_s_at	DNM1	3.95687865787475	7.59380849042027e-05	-0.495105204084191	0.620525914680454	0.558038228780287	0.576818341943361	-4.05069569290761	5.10674977116463e-05
215427_s_at	ZCCHC14	3.22387320387036	0.00126471403035652	-1.17859896423325	0.23855804388996	1.68687322251342	0.0916278872658499	-4.06548247292015	4.79350196508019e-05
215617_at	SPATS2L	4.15175003342485	3.29956116777148e-05	-2.41393651513512	0.0157813006125392	1.9967297296746	0.0458546854254253	-3.65097762832685	0.000261250621480328
215807_s_at	PLXNB1	3.52436514933381	0.000424508255821625	-0.998868495178739	0.31785852006451	2.11661170752692	0.03429293829972	-4.25833330202842	2.05966056787846e-05
216125_s_at	RANBP9	1.91057534868972	0.0560593170192362	-0.748855238683711	0.453944549314902	1.34590216647493	0.178334221956788	-3.57311274890066	0.00035277103014387
216321_s_at	NR3C1	2.94614698542805	0.00321763153601623	1.29034856736107	0.196929809682233	-1.14379826050368	0.252707447719741	-3.45243796732016	0.000555556628828262
217025_s_at	DBN1	3.48933496843848	0.000484234316399106	-1.30715345065933	0.191160750794433	1.90375331129816	0.056942462488477	-3.73934493632804	0.000184505533293528
217286_s_at	NDRG3	3.28248051238423	0.00102899853254294	-1.26440760272994	0.206083912170348	1.85020018541912	0.0642848490065378	-3.80983812201204	0.000139061948129181
217721_at	SEPT7	3.67073195109665	0.00024186313363086	-0.460834469901212	0.644917419113517	1.24812737623168	0.211984559701676	-3.62438013099115	0.000289662466622624
217729_s_at	AES	1.8366046608067	0.0662684264470002	-0.0179227893875655	0.985700450410811	1.58888522415512	0.11208646505039	-4.30311989010637	1.68417607072078e-05
217814_at	CCDC47	3.75249839452567	0.000175085874192781	-0.651707283037177	0.514590097932862	-0.41076519557636	0.681244760045782	-3.50147589609664	0.000462698856756458
217816_s_at	PCNP	2.07621644399963	0.0378740639391364	1.96558211714844	0.0493470390292873	-0.180039810239233	0.857121332926769	-4.27203858867925	1.93702939424892e-05
217844_at	CTDSP1	4.39499415697454	1.10781400358397e-05	-0.169351121597557	0.865520484465669	0.707055198616613	0.479532257846317	-4.85220223828387	1.22107147278156e-06
217866_at	CPSF7	1.94166739485619	0.0521775179399685	1.01549394126493	0.309870555498296	-0.00852287985667735	0.993199808922317	-4.27416523587633	1.91863546152766e-05
217891_at	C16orf58	3.60433087490439	0.000312965721032435	1.02451742484493	0.305591068232371	-0.346781527298889	0.728755492371286	-4.33504144105758	1.45739740073556e-05
217906_at	KLHDC2	3.64238012871221	0.000270135567394746	0.515192566400151	0.606418519739421	-0.037647103664709	0.969969054968278	-4.26362628405644	2.01144905161367e-05
217925_s_at	C6orf106	1.17614224474879	0.239538178520205	-2.92697719223374	0.00342277815744635	3.43415779245331	0.00059441006352958	-3.37407110993174	0.000740666314579111
217969_at	VPS51	3.19697657620769	0.00138878352989385	0.46301601754661	0.643352936129008	0.819227594380835	0.412656671166684	-4.20527892282777	2.60771646680297e-05
217982_s_at	MORF4L1	3.37157718340873	0.000747405012965007	0.488166292232553	0.625432111498255	-0.57227916692155	0.567132925327058	-3.57777323782757	0.000346542030889695
218025_s_at	ECI2	4.1312597453504	3.60795218509629e-05	0.348751052006784	0.727276250207645	-0.823773932951117	0.410068119341659	-3.66511651651792	0.000247232362137349
218031_s_at	FOXN3	2.44127671551891	0.0146355213427983	-0.711644851636138	0.476684808320578	1.92583601305347	0.0541249941309811	-4.48389944749576	7.32952566420926e-06
218180_s_at	EPS8L2	2.69601730942971	0.00701746045141503	0.181716254695903	0.855805427289473	1.32579720946886	0.184907028353522	-5.06496396328459	4.08513643772596e-07
218204_s_at	FYCO1	4.33528800584682	1.45576473150563e-05	1.23127396736646	0.218220559088354	-2.20031052886812	0.0277849841950879	-3.44060156387463	0.000580434345256326
218216_x_at	ARL6IP4	1.79001251121549	0.0734520506779855	-2.54576416671929	0.0109039566660316	2.92649083984128	0.00342813440177859	-3.66069482494421	0.000251538650380388
218225_at	ECSIT	2.91215282150242	0.00358950923450136	-0.540002718107431	0.589195217791516	1.9147363777544	0.0555262737166288	-4.22763960087242	2.36166074244792e-05
218262_at	RMND5B	2.09495941075091	0.0361747257103996	1.88385221386247	0.0595851128500649	-1.87226992858242	0.0611694140467379	-3.73369889983931	0.000188693258065491
218364_at	LRRFIP2	4.27422228112895	1.91814436058356e-05	-1.57448784086787	0.115374867862622	0.634766390004181	0.525580859057933	-3.5350449413163	0.000407714972953783
218418_s_at	KANK2	3.24752186879052	0.00116416626651042	2.3314915690196	0.0197275524824578	-1.35051685053077	0.176850404435486	-3.77640351737041	0.000159113731425302
218432_at	FBXO3	4.42288192156923	9.73980794768378e-06	1.4448793519333	0.148491933017039	-1.48721746205218	0.136957542502194	-3.71058986654246	0.000206782446332251
218471_s_at	BBS1	3.52409601920955	0.000424939672473992	2.18260711716146	0.0290648706138455	-2.61452324115064	0.00893527481740881	-3.68275521388084	0.000230732732184271
218510_x_at	FAM134B	3.76864511362666	0.00016414074159395	0.140219445286798	0.888486622626747	-0.751387184979099	0.452419760859123	-4.07298552265223	4.64160880347519e-05
218648_at	CRTC3	2.47333555156778	0.0133859214423249	-0.476936596010164	0.63340732333184	1.59068574068116	0.11168047493349	-3.54686098802309	0.000389859109886159
218692_at	SYBU	3.79125884317785	0.000149890020541999	1.30767865085843	0.190982477162876	-1.03172053492467	0.302203178966595	-4.50544998529471	6.6236163686892e-06
218762_at	ZNF574	2.60995289273504	0.00905553631875595	-0.383062353980433	0.701673572264317	1.83110555432505	0.0670849376990735	-4.08359477549999	4.43460465194474e-05
218804_at	ANO1	3.51642054066026	0.000437417200371384	-1.62618124882203	0.103911260759878	1.27396110609606	0.202677347903922	-3.80192689394575	0.000143579334840898
218903_s_at	NABP2	2.3684696916923	0.0178619378733251	-0.525785624304732	0.599037221927486	0.660858490050026	0.508703144479761	-4.00751856744831	6.13622490399262e-05
219034_at	PARP16	0.957910565033782	0.338107973801031	1.34731230153782	0.177879823807334	1.43638113548058	0.150894073820734	-4.08057207291899	4.49267290787891e-05
219067_s_at	NSMCE4A	3.01566975148945	0.00256415570174918	-1.30541190900539	0.191752774891131	0.78583263098856	0.431965639625415	-3.64330097780958	0.000269170560373589
219103_at	ASAP3	2.86544918639786	0.00416422417623059	0.93112959267196	0.351786644477711	0.556012678017718	0.578202249840907	-3.77019413534815	0.000163125275063603
219330_at	VANGL1	3.56712309600569	0.000360930350519523	-1.27736132213538	0.201474860854062	1.60013447125601	0.109568912543176	-3.53444496539491	0.000408641699814888
219416_at	SCARA3	3.2389058969373	0.00119991103499807	1.75284781366352	0.0796282859392466	-1.78160605879576	0.074813646752294	-3.792405631678	0.000149199316428079
219427_at	FAT4	4.22167593441662	2.42503216413677e-05	0.976639307184797	0.328747869682357	-0.49930692267057	0.61756323365771	-3.72950018953465	0.000191865231055483
219468_s_at	CUEDC1	4.33383169793168	1.4654332459196e-05	-3.15811892394912	0.00158793114711104	2.66891071849571	0.00760982867017078	-3.45847904027986	0.000543245789610466
219483_s_at	PORCN	3.66792028604182	0.000244537699001906	-1.78856782310523	0.0736845944045468	1.80369426570422	0.0712793987556771	-3.60775800785941	0.000308861839398362
219525_at	SLC47A1	2.3837618432321	0.0171367807982569	2.5532929721851	0.0106710427650467	-0.406112302836389	0.684660129756992	-5.72693172848822	1.02277814590309e-08
219578_s_at	CPEB1	2.26025780855559	0.0238053614921783	2.28577843375309	0.0222673276254827	-0.367848895365753	0.712985946755301	-3.63926347501654	0.000273425790998432
219626_at	MAP7D3	2.1225318442605	0.0337932234751719	2.76658940444182	0.00566465678255402	-0.950612642634387	0.341801162761002	-3.6097873131708	0.000306455619047436
219688_at	BBS7	4.62075592659011	3.82368061607563e-06	-1.33924263636863	0.180491847998317	1.12189815279352	0.261905880281844	-3.98247423168561	6.8203920153789e-05
219939_s_at	CSDE1	1.73116452769398	0.083422577637524	0.973508695532063	0.330300657839778	-0.247988372955639	0.804143428257652	-3.40264789090168	0.000667375270755493
219988_s_at	RNF220	1.73495947660693	0.0827481365181168	-2.12879302647094	0.0332715094519867	2.73580946903901	0.00622275903608062	-4.25181225730371	2.12057152046692e-05
219999_at	MAN2A2	3.30003634820883	0.000966739889929912	0.0151482923171901	0.987913875179213	1.04799685731894	0.294640180904655	-4.64034476573243	3.47850287249861e-06
220111_s_at	ANO2	-0.00376234686263462	0.996998088981668	1.40886948799102	0.158873918023883	2.13540719379955	0.0327278841757086	-3.53402954993017	0.000409284505729853
220230_s_at	CYB5R2	2.96295334147484	0.00304706322082153	-1.54605332588235	0.12209184721629	2.28825320556962	0.0221228832482122	-3.67393039794105	0.00023885401986489
220316_at	NPAS3	1.23622369386148	0.216375570304277	2.27355798463843	0.0229926811221564	-0.103968092928222	0.917194679846712	-3.38644880403264	0.000708048419628682
220482_s_at	SERGEF	3.02563711361476	0.00248113019172202	-1.29042148963567	0.196904503320015	0.651290792011787	0.514858865744001	-3.4307612019483	0.000601902292631602
220547_s_at	FAM35A	2.15950260242478	0.0308113136118456	-1.53583475466172	0.124579070941962	2.45676847624256	0.0140193844056312	-3.50021870951772	0.000464886643948641
220744_s_at	IFT122	1.44017909986392	0.149816890531144	1.55712674079432	0.119440554860439	0.352077721956195	0.724780012311633	-3.50248812265015	0.00046094434017894
220746_s_at	UIMC1	2.60131849833779	0.00928668721298488	-1.72097129631654	0.085256186619387	2.14801292236286	0.0317128481344948	-3.4075706356174	0.000655452262004179
220765_s_at	LIMS2	3.10005646458106	0.00193486428182739	1.10682671414685	0.268368988497384	0.19362053754854	0.84647303544054	-3.78176203773762	0.000155726692429481
220939_s_at	DPP8	1.46549753703954	0.142785380364629	-0.418290571299274	0.675734727191008	1.50485873866977	0.132360555617948	-4.10937296611325	3.9675059877732e-05
220948_s_at	ATP1A1	3.29489208435809	0.000984611864971984	-0.810498033762038	0.417654090677115	0.610470061507248	0.541550538738173	-3.84517594479055	0.0001204696810695
221214_s_at	NSMF	3.40201342040073	0.000668926559983408	-1.72428157083505	0.0846571784330497	2.91646038385156	0.00354031594926874	-4.9462251285088	7.56725358300059e-07
221216_s_at	SCMH1	4.57024996821666	4.87171750546134e-06	0.874724365433431	0.381724003896055	-0.749252680632148	0.453705010281077	-4.0869050900971	4.37182811521793e-05
221483_s_at	ARPP19	3.91999356042083	8.8554268578263e-05	-2.13978600359919	0.0323721849659111	1.9571460268185	0.0503304406342179	-3.47949778031274	0.000502365172110856
221507_at	TNPO2	3.80139053937605	0.000143890547763286	-0.128983995046324	0.897370326048261	-0.251888392491593	0.801127357597114	-3.74561031691687	0.000179960768638806
221512_at	TMEM222	4.64410177650556	3.4158074282114e-06	-1.15979044765384	0.246134272048638	-0.0526302906081054	0.958026487227468	-3.56400417462628	0.000365248602611002
221518_s_at	USP47	4.15183335921672	3.29835977396893e-05	-0.801259055192028	0.422981784084262	0.846233208681321	0.397422760392416	-3.91347623154013	9.0979854570248e-05
221565_s_at	CALHM2	3.708225193508	0.000208722614321219	0.435641002076944	0.663097264041681	-0.329605439157152	0.741698146595393	-3.72669822891018	0.000194009816229768
221583_s_at	KCNMA1	1.56940194992277	0.116554467511929	0.00698430597806331	0.994427376091719	1.19989563754882	0.230180015963878	-4.03803467575799	5.39028848395925e-05
221712_s_at	WDR74	3.98941766965768	6.6238048681203e-05	-2.01902135906438	0.0434851321379101	1.04701339160418	0.295093527837002	-3.38453816691491	0.00071299468378388
221857_s_at	TJAP1	2.79482475953177	0.00519283472666123	-1.00518945611184	0.314805752387704	1.84850261937829	0.0645298126674198	-4.6537399681545	3.25988595897941e-06
222389_s_at	WAC	0.636082049986583	0.524723016883683	0.757216021071492	0.44892054222369	0.554449565575454	0.579271274369503	-3.49761107103407	0.000469455326605073
222423_at	NDFIP1	4.09664117683867	4.19204297723389e-05	1.2566680939726	0.208873992243625	-1.30384360422069	0.192287061438228	-3.99938916222602	6.35084504669367e-05
222450_at	PMEPA1	3.29607224789792	0.000980484958788977	1.27678674086996	0.20167769547202	0.240637613603174	0.809836019761438	-4.27191968725373	1.93806274589261e-05
222462_s_at	BACE1	3.42118305668751	0.000623505904590882	0.575531696014969	0.564931825156311	0.080614616290952	0.935748449950911	-3.46717615642078	0.000525968077443535
222571_at	ST6GALNAC6	5.06224407407404	4.14386554826507e-07	-0.287965872814198	0.77337289189124	-0.102575728149392	0.918299717575325	-4.11001478209598	3.95649470953928e-05
222584_at	MSTO1	1.53734513227737	0.124208972360575	-1.41428802085299	0.157277507742602	2.79981904935691	0.00511317478271547	-3.55328878539681	0.000380455285258129
222650_s_at	SLC2A4RG	0.889839455131668	0.373552204138094	1.12705430122021	0.259719657758407	0.694907900711185	0.487113101454867	-3.63776468015966	0.000275021395201148
222737_s_at	BRD7	3.47318599342092	0.000514329621880015	-0.795342722249356	0.426414262439987	0.342209856890569	0.732193003638936	-3.77850571359587	0.000157776784009151
223012_at	UBXN6	3.71305354202998	0.000204779075091609	-1.36807569914375	0.171288535377834	0.924462079585847	0.355245896980227	-3.63056808399987	0.000282805112901664
223046_at	EGLN1	3.19384718746812	0.00140392575402383	-0.607354855702353	0.54361550981763	0.335514280292438	0.737237209300947	-3.83168976944433	0.00012727002327641
223084_s_at	CCNDBP1	1.32305047361711	0.185818743838257	0.34868373834698	0.727326790443485	-0.281417942532875	0.778389886810724	-3.487684691559	0.000487232699373727
223139_s_at	DHX36	2.07804298934396	0.037705526491171	0.524901771647481	0.599651535689725	0.325325776944788	0.74493455771983	-3.39637995743485	0.00068284823219322
223152_at	PPP1R12C	2.67551921468872	0.00746142007413466	-1.88283168923068	0.0597233254366101	2.94663794892392	0.00321252780771619	-4.09971247497238	4.13679980297552e-05
223190_s_at	KMT2E	1.54999397702431	0.121143119173652	-0.87082660056182	0.38384894271701	2.15175308094741	0.0314169258185661	-4.07875584709342	4.52790995778856e-05
223230_at	PRPF38A	2.01037100179036	0.0443920706482059	0.440224345320794	0.659774676176679	0.290254866003252	0.771621294852216	-3.61203662852541	0.000303809040993562
223304_at	SLC37A3	4.43486868374635	9.21333066332318e-06	-0.763781085457721	0.444997800008935	0.608545466736813	0.542825829154337	-3.75052385906122	0.000176470461842507
223332_x_at	RNF126	2.67891938580679	0.00738607748626757	-2.71697709872149	0.00658817302821587	2.6668762519154	0.00765604694264405	-3.8168801343653	0.000135153835575899
223407_at	ENKD1	3.72002646024306	0.000199207325611547	-0.052953919686948	0.957768628193335	-0.0627232885997369	0.949986858524411	-4.1530490875864	3.28087855644789e-05
223441_at	SLC17A5	3.26658569422653	0.00108854681288086	-0.292015590643434	0.770274733797417	0.0651593452800221	0.948047136557134	-4.35630692530852	1.32281806517603e-05
223693_s_at	RADIL	2.8675039546542	0.00413727937067563	1.56985714179176	0.11644850776858	0.310087601270751	0.756494372805631	-4.64609186697952	3.38303810178283e-06
223694_at	TRIM7	2.76483905174217	0.00569514071510443	-2.65466022825467	0.0079388952595292	3.04955029869544	0.00229187234958414	-3.80678712399879	0.000140788002071518
223805_at	OSBPL6	2.68487085908786	0.00725584311744011	-1.96912714910721	0.0489386291587265	3.16439504848559	0.00155408015473545	-3.39382311000096	0.00068925527710445
223894_s_at	AKTIP	3.18708370190848	0.00143717377196315	0.895682061607263	0.370422701029785	-0.863634132301672	0.387789010870562	-3.79704885965697	0.000146433238416077
224162_s_at	FBXO31	4.2079190043207	2.57744378340979e-05	0.603776516842011	0.545992302336329	-0.581904973389506	0.56063075566284	-3.49882114277356	0.000467330050425151
224525_s_at	OLA1	3.04519410338444	0.00232533196329498	1.0847724475123	0.27802258164351	-0.706556692766094	0.479842091771147	-3.43491075702045	0.000592760965502351
224605_at	C4orf3	2.67352314455472	0.00750597033258557	1.82938707881559	0.0673417900552399	-1.88511075245176	0.0594150308585598	-3.78333685341798	0.000154744251268455
224619_at	CASC4	3.48643774919422	0.000489509739407954	1.11362875116337	0.265438620026821	-1.11175744414631	0.266242586751219	-3.57616650036311	0.000348677809440684
224639_at	SPPL3	4.50474199051851	6.64573681170915e-06	-0.358447266153668	0.720008662668246	-0.249666905929224	0.802844978598792	-3.42158809140249	0.000622577923671543
224658_x_at	PACS1	1.37794762419988	0.168219613088148	0.556270197801109	0.578026219151356	0.0592127708834647	0.952782643687501	-3.57799913651351	0.000346242734947302
224688_at	TMEM248	4.32751204750141	1.50810371543643e-05	0.810343272791865	0.417743007325315	-1.21598476259475	0.223990869461835	-3.90004609416144	9.61775015964214e-05
224772_at	NAV1	2.36275953293576	0.0181395300733085	-0.0510001234940693	0.959325427214774	0.398125948492061	0.690537390191209	-3.63062015369495	0.000282748061170012
224778_s_at	TAOK1	2.07788098183186	0.0377204492796175	-1.14032201433363	0.254152305520965	1.68372132014916	0.0922356943950656	-3.52622341401563	0.000421540592823032
224792_at	TNKS1BP1	5.02712820368892	4.9792217817619e-07	-0.321035916428125	0.748183206339508	-0.620343570987064	0.535031685291009	-3.55880136686521	0.000372559729581136
224804_s_at	FAM219B	2.44385860993015	0.0145312055121827	0.85369513119982	0.393274034346353	1.17366859994729	0.240527931214119	-5.14077977846409	2.73626141655372e-07
224808_s_at	GET4	3.91128115749836	9.18108377517791e-05	-1.21577907566633	0.224069234607269	0.920860553305855	0.357123346262164	-3.42406555062853	0.000616929692016013
224871_at	TPRG1L	3.3698836122508	0.00075201352935759	-0.167522067188207	0.866959302625744	0.853405870743154	0.393434368755969	-4.90909045696927	9.15069229448132e-07
224943_at	BTBD7	4.02380314285794	5.72678842629936e-05	-0.772017481549347	0.44010416449821	1.29859262186252	0.194083920438356	-3.43973137317038	0.000582303643468354
224968_at	CCDC104	4.8929547035553	9.93409436457311e-07	-0.13713684683104	0.890922641777849	-0.611503273696521	0.540866520949444	-4.01069806823749	6.05416759151806e-05
225125_at	MMGT1	3.10519185190646	0.00190158285951709	-0.683515612777952	0.494281166860895	1.06524577607006	0.286764851597651	-4.45189745246304	8.51193877078619e-06
225150_s_at	RTKN	4.7161643453865	2.40348437462947e-06	-0.00221309249126175	0.998234209330767	-0.415299289854205	0.677922865381258	-3.63995409361978	0.000272693488075124
225181_at	ARID1B	1.97987760794722	0.0477174193454881	-0.0683009788139225	0.945546051767813	1.49610655530361	0.134626047036928	-3.99882398949274	6.36602706109796e-05
225245_x_at	H2AFJ	3.32911934988058	0.000871226284511957	-0.345202824596319	0.729941931563673	0.397900321763624	0.690703705135675	-4.11617375246779	3.85229306156753e-05
225287_s_at	TMEM55B	2.72152287038907	0.00649824483224121	-0.942788884285727	0.345789011864443	0.813860467890571	0.415724986304648	-3.53107741751368	0.000413879855852545
225298_at	PNKD	3.49671057585601	0.00047104273440467	1.22827712105243	0.219343100447315	-0.0966692409548213	0.922989077201741	-4.10374325925718	4.06534601200304e-05
225338_at	ZYG11B	4.66632056348833	3.06660913018705e-06	-0.586422514685582	0.557591683871006	-0.0702446247983344	0.943998963562165	-3.70470116128828	0.000211645763936102
225389_at	BTBD6	3.45196243269188	0.000556536651012885	-1.59548509109679	0.110603958636765	2.67395328627487	0.0074963498938984	-4.88641621548983	1.02695884017317e-06
225450_at	AMOTL1	4.26491692961111	1.99985713326279e-05	-0.610197053386008	0.54173135049322	1.24282767480494	0.213931487091715	-3.80869118108169	0.00013970846038752
225529_at	ACAP3	3.47316722937387	0.000514365583191182	-1.24643183441781	0.212606045412622	1.34591658703007	0.178329570748262	-3.76615707748556	0.000165784239659517
225587_at	TMEM129	3.20964503267027	0.00132901068934585	1.40684161829106	0.159474513227551	-1.09654474740124	0.272840583550846	-4.4067354762275	1.04945638219907e-05
225785_at	REEP3	3.26252775612145	0.00110425200857421	-0.227023862144857	0.820405210355651	0.201394254935683	0.840390327474061	-3.59025531502355	0.000330362083547951
225827_at	AGO2	2.47959640195217	0.0131531983055865	-0.661014839982712	0.508602872483807	1.86826181413559	0.0617257319109836	-4.09412020671277	4.23790976569897e-05
225835_at	SLC12A2	3.71211381729163	0.000205541064531357	-0.263095932533837	0.79247666589576	1.0346861195381	0.300815644994771	-4.02738114470918	5.64036323517356e-05
225882_at	SLC35B4	3.80638016415908	0.000141019752581783	1.05928936218748	0.289468145514196	-1.40683671351954	0.15947596795536	-3.70052932227242	0.000215155953813645
225936_at	EID2	4.47541959341879	7.62655766005484e-06	-1.3707811902086	0.170443329413261	0.713756272650138	0.47537798600292	-3.4901947465137	0.000482679015209158
226018_at	C7orf41	3.60982993317055	0.000306405271688444	1.68685097449031	0.09163216622636	-0.398186403828202	0.690492829631206	-4.60418889947091	4.14101799198125e-06
226072_at	FUK	2.74506280405673	0.00604998560369018	-0.904640346581017	0.365656061901113	1.73584841633934	0.0825907940146062	-3.52920767296281	0.000416815216489454
226143_at	RAI1	3.77590009785087	0.000159435472889969	-1.8414221383437	0.0655598683870176	2.26193127570069	0.0237017560761168	-4.14528408826335	3.39406563453042e-05
226157_at	TFDP2	3.48400980511343	0.000493971905560625	2.67160979232141	0.00754889816311469	-2.37194382867672	0.0176948742514614	-3.45868106785353	0.000542838512079645
226297_at	HIPK3	3.99875966850249	6.36775706649491e-05	-0.831542487177209	0.405667335643987	0.349450601896633	0.726751086574327	-3.46022146302106	0.000539742492779025
226326_at	PCGF5	3.32280732660469	0.000891180355633525	0.192942664349313	0.847003890940127	-0.274391714353218	0.783783637961668	-4.30794098608764	1.64789144079839e-05
226402_at	CYP2U1	4.00454156929765	6.21400959279638e-05	1.91563185298351	0.0554121139607033	-1.59783094601833	0.110080762809422	-4.43625238071982	9.15433734947388e-06
226409_at	TBC1D20	3.92988674032893	8.49887258619461e-05	-0.36763119915065	0.713148286722759	-0.185028557150638	0.853206655599404	-3.85037944202989	0.000117938623242801
226462_at	STXBP6	3.86222608561523	0.000112362031360724	-2.54513463073169	0.0109236354072111	2.51892465602819	0.0117714612082981	-3.68270736323736	0.000230776060788108
226528_at	MTX3	3.78487703667046	0.000153789060506676	1.07212594823268	0.283663594264828	-0.848999258423862	0.395881806099077	-3.6051186314049	0.000312017914263725
226545_at	CD109	3.60174138136549	0.000316100355387252	-2.415273271342	0.0157234968144879	2.84693315319039	0.00441430779006154	-3.94463061373381	7.99257932298961e-05
226563_at	SMAD2	4.30055769166934	1.70376831826931e-05	-0.399606081858379	0.689446718696502	0.633250755575615	0.526569977758822	-4.18863090182423	2.80654367643617e-05
226586_at	ANKS6	2.22018751249294	0.0264061527965917	1.09512093849329	0.27346378791647	0.486992869650129	0.626263437106189	-3.41273680862343	0.000643152898202586
226638_at	ARHGAP23	2.88386344261733	0.00392833229733734	0.225916212003999	0.821266611398455	1.51381665043314	0.130072505736388	-4.30832918910629	1.64500237975332e-05
226683_at	SNX18	2.32308591789178	0.0201746366589545	0.411958406006483	0.680369954206835	0.322516840856973	0.747061215206205	-3.50672264550205	0.000453671628967079
226695_at	PRRX1	3.63867281024216	0.000274053568982093	-0.296139982122171	0.767123211922057	0.609617229001623	0.542115464864625	-3.52551296515141	0.000422672890183962
226750_at	LARP1B	3.21414343640876	0.00130836363512716	-1.79473415891519	0.0726962156892405	1.71168967702527	0.0869540263707055	-3.93649759524518	8.26822315613548e-05
226771_at	ATP8B2	2.64408150850717	0.00819135648284152	1.80700576709729	0.0707615295644575	-1.43687777297927	0.150752882361396	-3.37588207004066	0.000735808434262911
226801_s_at	AIDA	3.57313678734845	0.000352738634461737	-1.5663130551248	0.11727550368305	1.58535283921001	0.112886347363772	-3.79574611021237	0.000147204403410335
226829_at	AFAP1L2	2.64953671529481	0.00806028446823612	0.363456029379263	0.716264291985338	1.03920914907179	0.298707601454385	-3.68598101272855	0.000227829324137817
226872_at	RFX2	2.85389006573519	0.00431879148491111	-2.50752827571087	0.0121579636241343	3.04991090903172	0.00228912238889869	-3.78820780831736	0.00015174232880767
226972_s_at	CCDC136	-0.0150106057030255	0.988023720699534	0.847775399073375	0.396563167193915	2.23935397724708	0.0251330023542908	-3.69452508889091	0.000220303981983189
226985_at	FGD5	3.68671970736391	0.000227169298405852	0.0373002529194547	0.970245607540561	0.250725217252653	0.8020265883864	-3.91720182589281	8.9585705751604e-05
227029_at	FAM177A1	4.29632017818938	1.73664859434756e-05	-0.41696733947343	0.676702341751829	0.457929331277505	0.647003262846182	-4.5638401693544	5.02292901604484e-06
227093_at	USP36	3.79750562194615	0.000146163758979663	0.014427071387172	0.988489263225	-0.636616484685259	0.524374757418807	-3.60075494526044	0.000317302168207022
227108_at	STARD9	2.78822492511534	0.00529982317137047	0.583525562124375	0.559539619681098	1.87492684593088	0.0608029331850011	-5.39786063587058	6.74478277824211e-08
227156_at	CASK	4.5337649682437	5.79448384891638e-06	-0.608375428707521	0.542938573012356	0.944382655712327	0.344974254962747	-4.26900108123263	1.96359307503495e-05
227192_at	PRRT2	2.65510994858251	0.00792831879207204	1.29059421650757	0.196844571069467	0.022711347664215	0.981880526299942	-3.69335590977861	0.000221319793666718
227195_at	ZNF503	2.52449034380213	0.0115866951680828	0.765501613199425	0.443972996144543	0.43713035356591	0.662016862296559	-4.7138438378334	2.43103248551831e-06
227239_at	FAM126A	3.55723929597141	0.000374781356734663	-0.908822099836589	0.363444148098201	0.899334930539896	0.368474394765827	-4.1553972053997	3.24736333878299e-05
227240_at	NGEF	2.74450383580714	0.0060602984335024	-1.28692714652936	0.198119830647036	2.28685184331287	0.0222045757958681	-4.92921490348471	8.25672766202652e-07
227326_at	MXRA7	4.87294807570214	1.09953482446718e-06	-1.1509547165404	0.249751002597033	0.883546085295433	0.376941400016514	-4.12561406749782	3.69761730422871e-05
227351_at	C16orf52	4.62270266064909	3.78795971223992e-06	0.898285711835925	0.369033355636668	-1.49795392885259	0.134145377884875	-3.64580664413545	0.000266561072138082
227359_at	OSCP1	3.95015742181143	7.81024725622731e-05	1.24233764042241	0.214112158176552	-1.4422081181406	0.149243827011118	-3.61101339824772	0.000305010324236249
227378_x_at	C16orf13	3.67932539154922	0.000233857840793283	-0.368451629539744	0.712536544925737	0.0692965632487519	0.944753568191547	-3.6939438581664	0.000220808421217114
227400_at	NFIX	4.38125797727042	1.18002027256834e-05	0.566730009806515	0.570897692032575	-0.236247726132878	0.81324047143851	-4.18228083086854	2.88611399612129e-05
227456_s_at	C6orf136	2.76109505082514	0.00576084304382826	-2.54308592333538	0.0109878948618427	1.69243912497064	0.0905624328747421	-3.36705697593328	0.000759764141360883
227526_at	CDON	2.02865559923824	0.0424935129143798	3.71263937237985	0.000205114582949659	-3.03237622787896	0.00242639672969041	-3.46952669800299	0.000521387173678596
227625_s_at	STUB1	3.37515232490593	0.000737762396529309	-2.92784227642799	0.00341326972789674	2.68205112925682	0.0073172873600551	-3.4763977293779	0.000508208740836342
227731_at	CNBP	4.33215306555639	1.47665375398082e-05	-1.60771194928283	0.107898437460885	0.330758484826131	0.740826956230319	-3.71787658354835	0.000200909824174409
227894_at	WDR90	4.20332476483938	2.63034142256598e-05	-2.26990807881621	0.0232132663239523	2.6065981613886	0.00914472834724923	-3.7598241113667	0.000170037674370756
227951_s_at	FAM98C	3.50758952080801	0.000452196053748207	-1.74567897550898	0.0808669032984222	1.27976237516546	0.200628867855808	-3.78899578530296	0.000151261888346139
228131_at	ERCC1	3.00834234578895	0.00262680303727516	0.114982977125941	0.908458626322155	1.21926439863972	0.222743999614785	-5.06239783357367	4.14052388974252e-07
228138_at	ZSCAN25	2.21264328806974	0.0269223601544179	0.486445312735268	0.626651523172297	0.0950175097540356	0.924300928549596	-3.53577975910047	0.000406582642987708
228255_at	TMEM237	3.34472149507869	0.000823667395154672	2.19578622721663	0.0281073618404872	-0.756072842771231	0.449605611964573	-4.95530988264399	7.22209572381627e-07
228535_at	RAD1	2.59211651727837	0.00953881496961313	-0.561983401955303	0.57412739055796	2.37746776261786	0.0174320596822787	-4.1209426574724	3.77340447371398e-05
228538_at	ZNF662	3.5634435623356	0.000366029892708899	0.513134053287654	0.607857608795474	0.37303503720092	0.709122406470422	-3.59937359257091	0.000318992313150831
228604_at	FAM76A	4.28057950959339	1.864158967226e-05	-1.16752815382965	0.242997284069386	0.955551692381996	0.339298892432308	-4.25087590563783	2.12945722148166e-05
228760_at	SRSF8	3.28136271086704	0.00103308563045393	1.78456285240754	0.0743324022717673	-0.759900587643734	0.44731409952239	-4.50565462794827	6.61723568929067e-06
228857_at	GNL1	3.94470218958518	7.99019249279217e-05	0.905008973756837	0.36546074168643	0.327489492146471	0.743297723378893	-4.31684885917102	1.58280012805265e-05
228885_at	MAMDC2	2.46759028067799	0.0136026742327753	-0.309876391376461	0.756654988814493	0.433113917619172	0.664932058797693	-4.16801667495238	3.07274305824579e-05
228890_at	ATOH8	1.76584335301897	0.0774222848377507	3.57895773381055	0.000344975365681951	-1.16852175912806	0.242596506203198	-4.24982539162976	2.13946847839459e-05
228900_at	SPECC1	3.38403627839316	0.000714299288547824	1.94425992758989	0.0518642537769219	-1.36779692978939	0.171375802027374	-3.74676003050894	0.000179138306869653
229032_at	WSCD2	2.07799801727362	0.0377096684416241	0.477588123681966	0.632943437417101	1.47507940447323	0.140191353556589	-5.32036523849374	1.0357018254142e-07
229063_s_at	NA	1.26140536268556	0.207162983687886	-0.620869899380918	0.534685298023513	2.27004744248116	0.023204810141353	-3.80641752307828	0.000140998462912871
229116_at	CNKSR2	2.99917360830595	0.00270716318622311	-0.624436648250409	0.532340934208397	2.3288099506432	0.0198692347005415	-3.96056919825429	7.47738965934481e-05
229310_at	KLHL29	3.53222432023289	0.000412088869006535	2.07737339498943	0.0377672365071804	-1.58345675135622	0.113317554103249	-4.11692723143865	3.83972551602716e-05
229459_at	FAM19A5	2.93253137525477	0.00336214742855169	-0.741793201169042	0.458212727205464	2.3479233438328	0.0188785025810819	-4.88586171074505	1.029853673308e-06
229586_at	CHD9	3.02416144613476	0.00249326496642557	0.826198602095307	0.408691539232268	0.225124561866669	0.821882396666383	-4.21293490616838	2.52084701513236e-05
229656_s_at	EML6	1.83918878182641	0.0658875716155508	1.69679795835138	0.0897350198111373	-1.08860777729521	0.276327016272815	-3.56902300614036	0.000358323307834582
229657_at	THRB	3.41616627860436	0.000635107107246693	2.4283894757008	0.0151661340356923	-2.44599070665578	0.0144455575625734	-3.5658741999337	0.000362653726677838
229741_at	MAVS	3.05437135955826	0.00225535666504382	-0.879219111630659	0.379282589117421	1.68164628435178	0.0926376053020104	-4.50368245467575	6.67897279802429e-06
229982_at	QSER1	3.15674799378659	0.00159541517271019	0.114657231352937	0.908716826179737	0.209201257775325	0.834291151800308	-3.73702910850379	0.00018621252678939
230035_at	BOC	3.17905907284835	0.00147756215819235	-0.617358103794867	0.536998619880884	1.87835359354897	0.0603329541719655	-4.08671589668467	4.37539313330142e-05
230076_at	PITPNM3	2.25737965765004	0.0239844686358053	2.69723940161607	0.00699175685253909	-0.981377594256871	0.326406689204924	-3.80010811077356	0.000144637237899164
230121_at	SERTAD4-AS1	2.9758535194207	0.00292177858617555	1.86952749558895	0.0615496073148541	-0.15824424893592	0.874264353287567	-4.72630335356517	2.28659450506538e-06
230435_at	FAM228B	4.63654199370195	3.54308485649275e-06	1.01004705087328	0.312472870064901	-1.53077741681478	0.12582457027068	-3.54696001208056	0.000389712605385296
230454_at	ICA1L	4.70222260329457	2.57361763945583e-06	0.721955566844586	0.470321880184237	-0.269405247276492	0.787617876319397	-4.40733861029637	1.0465393321216e-05
230480_at	PIWIL4	2.51220273339283	0.0119980917473894	1.32874391014922	0.183932623783787	-0.0231676370446288	0.981516555873481	-4.70530983437075	2.53497527634006e-06
230520_at	AIG1	3.26968305413107	0.00107669858664406	0.93828659903696	0.348097257525303	-0.994124146326551	0.32016255090344	-3.37388361010064	0.000741170978872854
230569_at	KIAA1430	3.55107696942334	0.000383666968366975	0.183197871715333	0.854642782723688	-0.0802591366412695	0.936031165558985	-4.19957861167412	2.67423681935825e-05
231851_at	RAVER2	2.80605119710428	0.00501532054632534	0.154985219757389	0.876832985003031	1.28791398411661	0.197776055398394	-3.79079047697117	0.000150172979694393
232027_at	SYNE1	2.52320554548134	0.0116291170863454	1.44460535794099	0.14856892293619	0.642833061742371	0.520332501059677	-4.20579624081645	2.60175809057742e-05
232224_at	MASP1	2.22783406185765	0.0258916928406073	1.96538861922486	0.0493694132590245	-0.384589909783902	0.700541311738011	-4.18911289981444	2.80058988124686e-05
232641_at	ZNF596	2.18576890681892	0.0288326317108114	1.93946568986459	0.0524447982590422	-0.725170297945969	0.468347646572422	-3.73086235747222	0.00019083071186548
232874_at	DOCK9	2.13265014296055	0.0329535575637334	1.34060698788988	0.180048238881781	0.416217498966765	0.677250900493088	-3.38264398741198	0.000717930017549847
233002_at	PPP4R4	2.4373312410219	0.0147962049427734	1.68589454365258	0.0918162683878817	-1.45880368741818	0.14461930378129	-3.55934186600534	0.000371793885636796
233047_at	FRMD7	2.1110788206852	0.0347656607405594	-0.291648638806711	0.77055531301767	2.45685863273134	0.0140158667594748	-4.35132336132797	1.35324976164611e-05
233825_s_at	CD99L2	4.60138490014067	4.19716645946995e-06	1.33872671366364	0.180659807932382	-1.62706646703945	0.103723138816093	-3.78103947739798	0.000156179420231031
233919_s_at	HABP4	3.91636588869097	8.98967531454297e-05	-1.35828051574845	0.174374842960874	2.57839413321963	0.00992614151110875	-4.31924340012333	1.56572526842405e-05
233936_s_at	GGNBP2	2.11690363096946	0.0342681500438285	-1.11616979130905	0.264349596135971	2.2840442423479	0.0223690347920271	-4.39971514265524	1.08398636032157e-05
235142_at	ZBTB8A	5.01819980401301	5.21623546861039e-07	-0.778771343174966	0.436114513144889	0.687538173602362	0.491743733109465	-3.94414008395289	8.00895509965154e-05
235308_at	ZBTB20	2.25281680730654	0.0242708094568491	3.11108135599046	0.00186406186041926	-1.93143304339569	0.0534296626122925	-3.50554888526574	0.000455676738456877
235360_at	PLEKHM3	4.57615209065592	4.73634565902556e-06	0.650386117656133	0.515442916636622	-1.03699016513879	0.299740565485145	-3.72573543019371	0.00019475191569105
235377_at	MLIP	3.47253422203358	0.000515580116318402	-0.986554477722261	0.323861214872862	0.963313699357347	0.335390236426687	-3.76270103067995	0.000168092869404443
235431_s_at	PELI3	4.90336320390363	9.42168908818502e-07	-0.93359739153111	0.350511723587376	0.0199450062353535	0.984087244472166	-3.75277875817556	0.00017489010734711
235626_at	CAMK1D	2.69635923867219	0.00701026030372314	-1.28249390103376	0.199669591068466	1.72372256484906	0.0847580933267238	-4.74791505377772	2.05538450170307e-06
235968_at	AGAP1	1.87433580624937	0.0608843002899761	1.14993405145521	0.250171171602064	1.03372958687823	0.301262721795409	-4.74489691339322	2.08626858054582e-06
236268_at	SEC22C	2.21000815197642	0.0271047088557006	-0.481670642629575	0.630039986642246	0.70688741456717	0.479636527664739	-3.77731343844693	0.000158533739652412
236294_at	HUWE1	-0.303394632611876	0.761589167012832	0.215320976480439	0.829517098163167	3.02600454777782	0.00247811710504601	-3.52504883670514	0.000423414140706511
236620_at	RIF1	3.58050847464198	0.00034293430328152	-1.25581280633815	0.209183993468999	1.10909841517577	0.267387861298846	-3.41589514414032	0.000635739784131916
236717_at	FAM179A	0.556004021683948	0.578208167418034	1.14013554961051	0.25422996935103	1.53999570820753	0.123561557090531	-4.02339934933908	5.73662028069847e-05
238017_at	SDR16C5	-0.193055011664614	0.846915904796786	0.244129365787739	0.80713065480787	2.58051241577824	0.00986545115780612	-4.33476456666785	1.45923285121797e-05
238028_at	C6orf132	3.01750671661977	0.00254866584326079	-1.21969829807523	0.222579410221941	1.48751759180278	0.136878317463897	-4.19665231289943	2.70900928582553e-05
240402_at	KIRREL3	0.00751202059152735	0.994006331866528	0.0799490607959655	0.936277777771685	2.40122168242073	0.0163405242908451	-3.42308490862769	0.000619159681603649
241701_at	ARHGAP21	3.12900751665771	0.00175400329762618	-0.98527501661988	0.324489119763383	1.71574512443253	0.0862088560408162	-4.23845878250592	2.25069517962703e-05
241926_s_at	ERG	2.40880788792655	0.0160048096646185	1.22189972353864	0.221745693416872	0.0768477116762282	0.938744702156275	-3.56442700177006	0.00036466036681308
242137_at	RBMS3	3.00209057374388	0.00268135680340975	2.57723951936357	0.0099593619104918	-2.26778862748096	0.0233421986188791	-3.64968804376043	0.000262565624096109
244767_at	FRA10AC1	0.20561952231335	0.83708814760643	1.86855977361991	0.0616842321672898	0.303500197244511	0.761508728608276	-3.5028285400161	0.000460355682835707
31874_at	GAS2L1	3.14386449591742	0.00166735052629709	-3.08043291885305	0.00206702701328308	3.41837473626074	0.000629975568548173	-3.46233365029192	0.000535523975992216
36553_at	ASMTL	4.02484966644349	5.70138115035338e-05	0.00359946355927474	0.997128050157883	0.446178684135692	0.655468227175894	-4.39209274770753	1.12270514523725e-05
36612_at	FAM168A	5.17837993372467	2.23842554071866e-07	-0.536989653308888	0.591274820537215	-0.4458235128603	0.65572478398631	-3.80923749566036	0.000139400159303546
44702_at	SYDE1	3.97221374417468	7.12102612839256e-05	0.0404310054408767	0.967749515702292	0.771673740799372	0.440307777945991	-3.42472962703002	0.000615423822177059
65585_at	FAM86B1	4.17566239701554	2.97132704134274e-05	0.136315295130516	0.891572046642895	-0.822094482166528	0.411023223235097	-3.64975115490907	0.000262501124856792
