# Supplementary material for: Synovial phenotypes in rheumatoid arthritis correlate with response to biologic therapeutics
Source: Arthritis Res Ther. 2014 Apr 30;16(2):R90. doi: 10.1186/ar4555 (PMC4060385; doi:10.1186/ar4555)
Supplement: Additional file 2 — Lists of the Database for Annotation, Visualization and Integrated Discovery (DAVID) biological process genes represented within the downregulated genes in the synovial subgroups. For each gene, we report differential gene expression between each group and all other samples. We provide the t-statistic values (positive or negative) with associated P-values for each group. L = lymphoid, M = myeloid, X = low inflammatory, F = fibroid. [file ar4555-S2.zip › Supplemental Downregulated Gene Processes/SP_PIR_KEYWORDS inflammatory response.txt]

probeid	symbol	L_t_statistic	L_p_value	M_t_statistic	M_p_value	X_t_statistic	X_p_value	F_t_statistic	F_p_value
1555759_a_at	CCL5	-3.24573236674197	0.0011715083294225	-2.44285050979942	0.0145718573363591	0.970757768176474	0.331669034265428	3.79114917003406	0.000149956233524541
1561853_a_at	IL23R	-3.13353736187555	0.00172715412300603	0.796224810497401	0.425901473361615	0.942639972135235	0.345865200300345	1.15389199179377	0.248544590068571
203915_at	CXCL9	-3.33355649772991	0.000857448048264468	-1.97180025944201	0.0486325497178913	1.72538969531166	0.0844574209174591	2.50888139501116	0.0121114923511136
205242_at	CXCL13	-4.033507051228	5.49525592232119e-05	-0.686694509580132	0.492275336827808	0.248417271290825	0.803811597162368	3.71553747766824	0.000202777696916003
205815_at	REG3A	-3.69913551973073	0.000216340832534807	0.94304554499015	0.345657720769181	1.81162427968969	0.0700444200145929	1.59575778465497	0.110543039126962
206988_at	CCL25	-4.17017726694591	3.0437554648094e-05	0.99281590376475	0.320799797697171	0.786767854598751	0.43141786714296	2.04993287547184	0.040371111078982
207446_at	TLR6	-3.62285888301429	0.000291371973632577	0.390777560216829	0.695961704522803	0.258418096930397	0.796084277945771	2.53175360034539	0.0113494469134151
207900_at	CCL17	-2.99263548916659	0.00276583229292708	0.385867517575957	0.699594829177045	0.429368766112081	0.667654926234384	0.870830192537351	0.383846981157753
208262_x_at	MEFV	-3.64680505031956	0.000265527919697207	0.545351573412908	0.585511800424826	2.38270571551823	0.0171860192134845	1.04542248850166	0.295827873276162
210827_s_at	ELF3	-4.29523314600386	1.74518018044612e-05	1.27525358508471	0.202219647926812	0.0439042126594153	0.964980761688055	1.70664291196616	0.0878885986041627
220446_s_at	CHST4	-3.57861953361783	0.000345422006641591	0.82679740671155	0.408351998372601	1.40060742967647	0.161331652455499	1.46398850885395	0.143197244590306
223751_x_at	TLR10	-4.90166407229329	9.50356216242429e-07	1.32643009962798	0.184697425062636	-0.733920046793887	0.462997554068864	3.22641429245483	0.00125353775035952
223903_at	TLR9	-3.6343698126878	0.000278667868013374	-0.183842598160563	0.854136955694896	0.11983721373579	0.904612114038389	2.73970632696775	0.00614946461809831
231661_at	REG3G	-3.94910863217063	7.84454217876945e-05	2.7250188741916	0.00642983678332095	-0.569054719373163	0.569319069664437	0.281213192036645	0.778546915955635
1554406_a_at	CLEC7A	-0.0532255251722635	0.957552223582964	-3.87448549533146	0.000106853594394303	1.36284783822652	0.172930623614673	1.41777272158309	0.156257285800982
201743_at	CD14	-1.05673650051516	0.290631988799436	-3.6240707762965	0.000290009341968396	-0.146789789503449	0.883297958907375	3.23257794509984	0.00122680641080193
202607_at	NDST1	2.57958859628094	0.00989187849511225	-3.78593586375755	0.000153135619361295	2.57742706902033	0.00995395902824246	0.269935338597487	0.787210027421865
202859_x_at	IL8	0.518336313296797	0.604223698094546	-4.64139360157618	3.46089017956424e-06	1.42810128163222	0.153262864152713	3.53549952467094	0.000407014128027232
204533_at	CXCL10	-1.26135928616872	0.207179576493122	-4.0704166421279	4.69309242406377e-05	1.75192310136461	0.0797871842227352	2.82303760991037	0.00475714583533357
204924_at	TLR2	-0.864871490713038	0.38710943016263	-4.03596406517656	5.43805511460438e-05	0.526755281267136	0.598363598998118	3.0156768538201	0.00256409564727285
205476_at	CCL20	0.997784902547432	0.31838379279242	-4.63324816218636	3.59995131677239e-06	2.06849177928328	0.0385939304959683	1.62596456723994	0.103957350072795
206054_at	KNG1	0.231356981145085	0.817037506208156	-3.64640745813119	0.000265938898164204	2.07246455729685	0.0382222655140158	2.52468888549831	0.0115801519129121
206407_s_at	CCL13	-0.495905656865339	0.619961029111772	-4.31841026474587	1.57164612670526e-05	1.9953736966422	0.0460022723531984	2.1359822061791	0.0326809847387463
207850_at	CXCL3	0.317645752724819	0.750753697502712	-4.95761582363414	7.13692947494119e-07	1.9881708466487	0.0467929335681328	2.71676888184557	0.00659231882196
208075_s_at	CCL7	1.12620183531721	0.260080231404785	-5.70591923035852	1.15733058113951e-08	2.4360631683179	0.0148481776438078	2.05060073202975	0.0403059745072778
209124_at	MYD88	0.0694053872976304	0.94466694772778	-5.21336787688773	1.85460910069888e-07	2.13486849783599	0.0327718738329743	1.92910447612342	0.0537180341324867
210133_at	CCL11	-0.115821504701269	0.907794018504158	-4.14306245102552	3.42712576774678e-05	2.03155057832198	0.0421993056233468	2.44360324184058	0.0145414938094552
213191_at	TICAM1	3.05819646560529	0.00222676463711511	-4.53557463662235	5.74501724560779e-06	2.49991870907195	0.0124222598137464	-1.30102888336518	0.193248717609551
214038_at	CCL8	0.888248830008275	0.374407024219261	-4.69819980140741	2.62481943078403e-06	1.06593245191472	0.286454306024978	3.38384104549614	0.000714807374201683
216598_s_at	CCL2	2.87180863360612	0.00408134300517773	-5.09409065778078	3.50450666337096e-07	1.28078818929052	0.200268221475321	1.81275135725698	0.0698703286645145
39402_at	IL1B	0.220062029004556	0.825822868740918	-4.66275348977535	3.12026421934687e-06	2.02260203954931	0.0431143259920474	2.80563570480331	0.00502179134585305
