# Supplementary material for: Synovial phenotypes in rheumatoid arthritis correlate with response to biologic therapeutics
Source: Arthritis Res Ther. 2014 Apr 30;16(2):R90. doi: 10.1186/ar4555 (PMC4060385; doi:10.1186/ar4555)
Supplement: Additional file 2 — Lists of the Database for Annotation, Visualization and Integrated Discovery (DAVID) biological process genes represented within the downregulated genes in the synovial subgroups. For each gene, we report differential gene expression between each group and all other samples. We provide the t-statistic values (positive or negative) with associated P-values for each group. L = lymphoid, M = myeloid, X = low inflammatory, F = fibroid. [file ar4555-S2.zip › Supplemental Downregulated Gene Processes/SP_PIR_KEYWORDS T-cell.txt]

probeid	symbol	L_t_statistic	L_p_value	M_t_statistic	M_p_value	X_t_statistic	X_p_value	F_t_statistic	F_p_value
1555613_a_at	ZAP70	-4.35336679354462	1.34069180990113e-05	-0.721701853044902	0.470477886570079	0.548297030566739	0.583488026934768	3.09307645120779	0.00198095811690801
1555759_a_at	CCL5	-3.24573236674197	0.0011715083294225	-2.44285050979942	0.0145718573363591	0.970757768176474	0.331669034265428	3.79114917003406	0.000149956233524541
205488_at	GZMA	-3.32985577933127	0.000868925406014192	-1.6158491484812	0.106127089356522	0.110020865637984	0.91239283797334	4.2300044357775	2.33697036348588e-05
205692_s_at	CD38	-3.98522781044616	6.74177933308022e-05	0.567947719913106	0.570070531217394	-1.0229951471015	0.306310263529741	2.99404807596543	0.0027530591169633
205758_at	CD8A	-3.25466863939249	0.00113526614338784	-2.02404371299399	0.0429657863371375	0.936147478040182	0.349197373365923	3.42776848510421	0.000608576397121164
205831_at	CD2	-4.20209902449802	2.6446280056137e-05	-0.6555084847193	0.512140500469545	-0.205124995100482	0.83747448914808	3.81016613248893	0.000138877572725034
206150_at	CD27	-3.35203833240173	0.000802203900147499	0.132118685631108	0.894890429705114	-1.02874187728885	0.303601109557652	3.21292124685373	0.00131394383165756
206485_at	CD5	-4.65182516560932	3.29030889729036e-06	0.428033516506383	0.66862676470714	0.984811809087017	0.32471663752866	2.1070626806875	0.0351122703149459
207906_at	IL3	-3.76249047347698	0.000168234493907976	0.579185117461897	0.562464336662234	1.46636381851401	0.142549354332011	0.61283330235949	0.539986637753601
207979_s_at	CD8B	-4.11198744994477	3.92283203365416e-05	-0.142321308378902	0.88682623046577	1.81379056541201	0.0697101247169152	1.46837654014454	0.142002127025559
209670_at	TRAC	-4.06371734324093	4.82991416254704e-05	-1.21765524845803	0.223355152891839	0.400023020824157	0.689139603629477	3.40779680893409	0.000654909253416918
213193_x_at	TRBC1	-3.8198649266964	0.00013352878741536	-1.1275100086572	0.25952704593237	0.222336308515611	0.824052111856101	3.79696172125111	0.000146484701216523
213539_at	CD3D	-4.14328254475588	3.42383695882015e-05	-1.18679307359308	0.235309391949858	0.745048187148783	0.456242676994998	3.37873031533187	0.000728227888253935
217397_at	YME1L1	-3.41935956535215	0.00062769969292745	1.1307940605068	0.258141915440938	1.91318763963399	0.0557241773128746	0.404765857915345	0.685649670564191
