# Supplementary material for: Synovial phenotypes in rheumatoid arthritis correlate with response to biologic therapeutics
Source: Arthritis Res Ther. 2014 Apr 30;16(2):R90. doi: 10.1186/ar4555 (PMC4060385; doi:10.1186/ar4555)
Supplement: Additional file 2 — Lists of the Database for Annotation, Visualization and Integrated Discovery (DAVID) biological process genes represented within the downregulated genes in the synovial subgroups. For each gene, we report differential gene expression between each group and all other samples. We provide the t-statistic values (positive or negative) with associated P-values for each group. L = lymphoid, M = myeloid, X = low inflammatory, F = fibroid. [file ar4555-S2.zip › Supplemental Downregulated Gene Processes/SP_PIR_KEYWORDS Transcription.txt]

probeid	symbol	L_t_statistic	L_p_value	M_t_statistic	M_p_value	X_t_statistic	X_p_value	F_t_statistic	F_p_value
1557036_at	ZBTB1	1.2827492435567	0.199580089578378	0.0152812575031976	0.987807796602204	1.47002670688827	0.141554677557738	-3.36861148596	0.000755492557320714
1559840_s_at	TBX18	3.57039996545063	0.000356444872069352	1.64643728510112	0.0996739184668629	-1.63509311260293	0.10202968645721	-3.7645984479359	0.000166821682333831
1568900_a_at	ZNF568	4.14329725399943	3.42361726894214e-05	-1.30984595203749	0.190248104072805	0.87070261777016	0.383916652839078	-4.06853834373581	4.73107809505404e-05
200758_s_at	NFE2L1	2.21827133281065	0.026536448959437	2.73066986039728	0.00632063034236326	-1.8965633242791	0.0578857382772463	-4.30300343602766	1.6850618778521e-05
200956_s_at	SSRP1	3.13852457546825	0.00169803151486959	-0.977730673209867	0.328207664751844	1.3401989683437	0.180180818517829	-4.01132578787916	6.03809054684499e-05
201161_s_at	YBX3	4.33308933712646	1.47038535562361e-05	-0.399813685775552	0.689293792334848	0.0489302848086195	0.960974858838182	-3.37629467717144	0.000734705767629922
201783_s_at	RELA	3.62937730151143	0.000284112777268	-2.94896504619362	0.00318843706563075	1.81563787454634	0.0694260887522936	-3.53841320759759	0.000402548669242008
201960_s_at	MYCBP2	0.102249258848137	0.918558839907987	1.99061269136566	0.0465236191653016	0.723864601719894	0.469148948095301	-3.59515468669049	0.000324206647588401
201996_s_at	SPEN	2.21430976369508	0.0268075892681018	-0.703095340435123	0.481996417271569	2.06870759023665	0.0385736621527043	-3.90039260271967	9.60399442466146e-05
202047_s_at	CBX6	2.82294832545442	0.00475847081512194	0.142336051336729	0.886814585833497	1.23169740307681	0.218062284466689	-4.41733867981321	9.99288080117639e-06
202163_s_at	CNOT8	0.763416649664828	0.445215043148962	0.110400003012346	0.912092161770155	1.75323969623148	0.0795610243074784	-4.08750884242408	4.36046987844827e-05
202171_at	VEZF1	4.01963293285665	5.82910093313895e-05	-0.910100429883139	0.362769657087483	0.996049312425264	0.319226305967917	-4.45113048203689	8.54240040945803e-06
202176_at	ERCC3	3.21703244848202	0.00129526000271334	-0.400627677267434	0.688694307858505	0.152941659385216	0.878444298275892	-3.6638183373508	0.000248489434699553
202261_at	VPS72	4.90645083023879	9.27464601262176e-07	-0.699457746202274	0.48426609146345	-0.588580882632475	0.556142527523645	-3.52706405025614	0.000420204464603926
202443_x_at	NOTCH2	1.89993143993355	0.05744226053025	0.158402306045021	0.874139812683059	-0.289856221394112	0.771926264636453	-3.43944690795605	0.000582915931347072
202617_s_at	MECP2	2.83886979211041	0.00452740810760246	1.56187707435229	0.118317107746907	-0.831056785961636	0.405941649391845	-3.86795837403451	0.000109753851006524
202652_at	APBB1	3.00357339365649	0.00266832467048564	1.07063098393679	0.284335514818162	0.276081964823593	0.782485140936583	-4.19368153650836	2.74474979752115e-05
202757_at	NELFB	3.820063416919	0.000133421376329399	-2.70987403397696	0.00673093365435219	2.52357586288888	0.0116168757042398	-3.52701061973923	0.000420289270565846
202815_s_at	HEXIM1	3.11145573644092	0.00186169989430802	-0.641382828936014	0.521274059541571	0.985915629988321	0.324174635061287	-3.60478777910832	0.000312415658778607
202928_s_at	PHF1	2.21301332320651	0.0268968391013864	-0.401978443206621	0.687699933830015	1.02489721873872	0.305411810507837	-3.96482166773413	7.34533787292503e-05
203035_s_at	PIAS3	4.5179971300408	6.24308792015369e-06	-0.590140702514822	0.555096389126286	0.87508122527764	0.38152981641981	-4.00182771236526	6.28573132373895e-05
203221_at	TLE1	2.85060696589087	0.00436363147920696	0.0247084012370821	0.980287556363675	1.02261957731229	0.306487872663768	-3.39044791355879	0.000697798550752859
203319_s_at	ZNF148	2.87105582796024	0.00409107540651056	0.208423737567786	0.834898144517359	0.481885904910645	0.629887052021543	-3.80477963248552	0.00014193469369618
203321_s_at	ADNP2	2.80293183806662	0.00506408558007122	-1.38207151819567	0.166949896401214	1.75510834239256	0.0792409300643487	-4.09812145153685	4.16533059560122e-05
203734_at	FOXJ2	1.8066059820441	0.0708238857175271	-0.257852007314299	0.796521151603189	1.99149433355029	0.046426702757604	-4.12047165039054	3.78112721909116e-05
203793_x_at	PCGF2	4.1164486924054	3.84770272247401e-05	-0.26854955589222	0.788276362697489	1.09513845306311	0.273456115842537	-4.5430951235072	5.54374402341496e-06
203845_at	KAT2B	2.4998643013737	0.0124241676861866	-0.232191541930536	0.816389270479312	0.086978160639796	0.930688880261599	-3.82281816109644	0.000131939052904679
204481_at	BRPF1	0.907207590140504	0.364297139527446	-2.34629035783303	0.0189614263438354	3.82010110103551	0.000133400993127316	-3.74580619129471	0.000179820397038866
204512_at	HIVEP1	3.79249982754497	0.000149142716176821	-1.65754009776281	0.0974104852063295	1.29850463582569	0.194114133438981	-3.81605650240737	0.000135605525315737
204753_s_at	HLF	3.92494259623595	8.67533101657907e-05	1.06883686955993	0.28514331108294	-1.36364897840031	0.172678222049458	-3.53088318276472	0.000414183888958465
204917_s_at	MLLT3	3.02307232618463	0.00250225586484251	0.315795986770376	0.75215739726221	0.66634467745781	0.505190891319125	-3.510626740851	0.000447061429544939
205182_s_at	ZNF324	3.87777651312342	0.000105418837275118	-0.40202383559661	0.687666527329829	1.4454279322353	0.148337878321247	-4.55384964464766	5.26760959633175e-06
205451_at	FOXO4	4.10312995273345	4.07614204673376e-05	-0.375530228668885	0.707266209064487	0.520138441760025	0.602967144055363	-4.06002131568624	4.90700928107723e-05
205604_at	HOXD9	0.536568057977034	0.59156607246126	1.13366212864343	0.256936436492097	2.79008997727593	0.0052693891910735	-5.11805916930435	3.08724113981465e-07
205878_at	POU6F1	3.58411733136859	0.000338228033182462	0.522571335562923	0.60127264994028	0.669396411357099	0.50324271715026	-4.82802117328891	1.37906547678387e-06
206377_at	FOXF2	1.53487940478092	0.124813610822325	-0.873330737635522	0.382482935650748	2.68649619700446	0.00722063639996561	-4.11943239579603	3.79822019687653e-05
208015_at	SMAD1	1.6509184275631	0.0987553888277783	0.366242513423919	0.714184160058304	1.7120409994177	0.0868892674344367	-3.38173547997849	0.000720308402566475
208033_s_at	ZFHX3	3.09889719567407	0.00194245089008915	0.801149141453239	0.423045404872496	-0.0973604356431079	0.922440172910118	-4.4507513879134	8.55749527637053e-06
208740_at	SAP18	3.58974018368647	0.000331015595857493	0.836653936499743	0.402787217965246	-0.664873840622279	0.506131265008029	-3.85880873237025	0.000113944622578965
208790_s_at	PTRF	4.72418747424453	2.31052797552939e-06	-0.59323464694889	0.553024195368825	1.02517589967955	0.305280321143173	-4.57608886876285	4.73777644581773e-06
208831_x_at	SUPT6H	2.35503352678736	0.0185211301968051	-0.138089762235271	0.890169490654882	-0.00890829131154868	0.992892306792473	-3.51174620187192	0.000445182668838785
209211_at	KLF5	2.26364531794807	0.0235960444028236	0.163377199873942	0.870221469977706	0.843781885093768	0.398791400436643	-3.90297281762364	9.50214742416314e-05
209407_s_at	DEAF1	4.06266059626886	4.85183872355085e-05	-0.959395082944407	0.337359866713728	1.06829648230637	0.285386923145129	-3.69656574099591	0.000218541492531814
209657_s_at	HSF2	3.67227329363776	0.000240408618851238	0.587878409733967	0.556613975237032	-0.0891159683711208	0.928989755846256	-4.15316194001803	3.27926029920151e-05
209674_at	CRY1	3.4682965614671	0.000523779893559287	-1.44564361491206	0.148277342822422	1.80185644218658	0.0715681446769759	-3.56672144770752	0.000361483755705618
209675_s_at	HNRNPUL1	2.21509736304662	0.0267534941478154	0.615642813745944	0.538130357483946	0.858177811519381	0.390794388576801	-4.94847860234618	7.48018419868272e-07
212032_s_at	PTOV1	4.70818467571237	2.49949260107828e-06	-0.666094957575884	0.505350483841277	-0.162776776191305	0.870694210657976	-3.6719366196432	0.000240725624887227
212301_at	RTF1	4.38477898903326	1.16109482566881e-05	-1.68157525687411	0.0926513873687343	0.567385918924464	0.570452077939311	-3.67996736126215	0.000233269900228916
212345_s_at	CREB3L2	2.46033801557077	0.0138807051104015	3.37741833481271	0.000731710639899656	-2.11151725977658	0.0347279991368353	-4.37454848499785	1.21690191522096e-05
212641_at	HIVEP2	3.29255931592075	0.000992816663923662	-0.337448576310274	0.735778806408788	1.7148153824119	0.0863792346228936	-4.67439619164472	2.94838805562566e-06
212695_at	CRY2	3.38531922600551	0.000710968808304928	-0.755619559644554	0.449877413897062	2.0143535916928	0.0439725561103417	-4.63349179986642	3.59571523224798e-06
212758_s_at	ZEB1	3.95584242038893	7.62680372793702e-05	1.24033591436886	0.21485131872022	-0.44872402586872	0.653630799076366	-3.77833872415887	0.000157882597598708
212784_at	CIC	1.94471150678876	0.0518098492262344	-2.44710726652743	0.0144008823654559	3.97399405430884	7.0679793938756e-05	-4.41612598027104	1.00490770149261e-05
212892_at	ZNF282	3.33640295512782	0.000848715910977026	0.556961475969501	0.577553812506216	-0.154151370497051	0.877490399986404	-3.6684147005443	0.000244065391164001
212955_s_at	POLR2I	4.15975361466035	3.18604301969757e-05	-1.50661227504644	0.131910226419732	1.16326074436829	0.244723865729464	-3.45426527865873	0.000551805686821134
213202_at	SETD1A	3.58206349565486	0.000340898955552778	-1.80040413224029	0.0717969987811591	1.19497574590702	0.232096647520633	-3.82786361523921	0.000129264258598136
213298_at	NFIC	4.08493281624673	4.40912789167903e-05	1.24646385554717	0.212594296175663	-0.455726792737517	0.648586502171722	-4.660065706066	3.16128693306027e-06
213579_s_at	EP300	0.301123520076318	0.763320337646445	0.507814515268521	0.611583485042575	1.29342870075439	0.195862977689035	-3.61230849714381	0.000303490610125608
213934_s_at	ZNF23	4.23263115472879	2.30983372837788e-05	-0.37007784572823	0.711324527660959	-0.392013073843379	0.695048595448684	-3.61271085216119	0.00030301991829958
214258_x_at	KAT5	4.58411866729609	4.55932679910899e-06	-1.57569593365026	0.115096052517587	0.434196069730593	0.664146113536939	-3.67700147775019	0.000235997819017929
216321_s_at	NR3C1	2.94614698542805	0.00321763153601623	1.29034856736107	0.196929809682233	-1.14379826050368	0.252707447719741	-3.45243796732016	0.000555556628828262
217367_s_at	ZHX3	2.91167315628914	0.00359502541230113	1.81046852167103	0.0702233109535227	0.59561055717426	0.551435489445228	-5.31269189818923	1.08029039206384e-07
217729_s_at	AES	1.8366046608067	0.0662684264470002	-0.0179227893875655	0.985700450410811	1.58888522415512	0.11208646505039	-4.30311989010637	1.68417607072078e-05
217982_s_at	MORF4L1	3.37157718340873	0.000747405012965007	0.488166292232553	0.625432111498255	-0.57227916692155	0.567132925327058	-3.57777323782757	0.000346542030889695
218031_s_at	FOXN3	2.44127671551891	0.0146355213427983	-0.711644851636138	0.476684808320578	1.92583601305347	0.0541249941309811	-4.48389944749576	7.32952566420926e-06
218110_at	XAB2	2.09370711002475	0.0362862042233586	0.22557366464564	0.821533048457104	0.429363261809505	0.667658931304018	-3.65365913497715	0.000258536005870482
218284_at	SMAD3	3.04127461339729	0.00235581899244408	1.9729261881862	0.0485041093450763	-1.86264114457395	0.0625129173844669	-3.53208146750606	0.000412311550453809
218648_at	CRTC3	2.47333555156778	0.0133859214423249	-0.476936596010164	0.63340732333184	1.59068574068116	0.11168047493349	-3.54686098802309	0.000389859109886159
218762_at	ZNF574	2.60995289273504	0.00905553631875595	-0.383062353980433	0.701673572264317	1.83110555432505	0.0670849376990735	-4.08359477549999	4.43460465194474e-05
219379_x_at	ZNF358	3.38136773258341	0.000721273209421375	-1.00728956324016	0.313795765061704	2.05196865790052	0.0401728378115348	-4.51720787218409	6.26639455241563e-06
219518_s_at	ELL3	2.2212956084329	0.0263310571614657	-1.60959631216397	0.10748617097955	1.88661928267823	0.0592116954005157	-3.63899342345642	0.000273712643266954
219801_at	ZNF34	4.81504581320564	1.47176804492685e-06	-0.75302431743039	0.451435389609173	0.110259594138022	0.912203512047437	-3.78777407348053	0.000152007395548728
219878_s_at	KLF13	2.94372982040337	0.00324286666798952	-1.48819959987846	0.136698419737335	1.60438608309472	0.108629133927002	-4.00266492035158	6.26352245206074e-05
220316_at	NPAS3	1.23622369386148	0.216375570304277	2.27355798463843	0.0229926811221564	-0.103968092928222	0.917194679846712	-3.38644880403264	0.000708048419628682
220746_s_at	UIMC1	2.60131849833779	0.00928668721298488	-1.72097129631654	0.085256186619387	2.14801292236286	0.0317128481344948	-3.4075706356174	0.000655452262004179
221216_s_at	SCMH1	4.57024996821666	4.87171750546134e-06	0.874724365433431	0.381724003896055	-0.749252680632148	0.453705010281077	-4.0869050900971	4.37182811521793e-05
222623_s_at	ZNF639	3.14398216264215	0.00166668024141617	0.207231870425827	0.835828799518937	-0.468358405522828	0.639528358667737	-3.47131391623042	0.000517929029361196
222650_s_at	SLC2A4RG	0.889839455131668	0.373552204138094	1.12705430122021	0.259719657758407	0.694907900711185	0.487113101454867	-3.63776468015966	0.000275021395201148
222921_s_at	HEY2	3.12926634319193	0.00175245891047705	0.823906925249687	0.409992543014163	0.838615748818081	0.401685069973951	-3.89579743792048	9.78793332825032e-05
223190_s_at	KMT2E	1.54999397702431	0.121143119173652	-0.87082660056182	0.38384894271701	2.15175308094741	0.0314169258185661	-4.07875584709342	4.52790995778856e-05
223283_s_at	TSHZ1	4.07953172818428	4.5128249457234e-05	0.0291704930611466	0.976728617239077	-0.39487020243983	0.692938723681487	-3.86841877615178	0.000109546865884941
224754_at	SP1	2.71692419706058	0.00658922612779092	0.25319454938747	0.800117904191285	1.18880355121578	0.234517120819744	-4.4086207088572	1.04036418136222e-05
224928_at	SETD7	3.62210000990763	0.000292228288518423	1.6434632393832	0.100287281636006	-1.51309038252586	0.130256859552692	-3.47861843377142	0.000504016336137563
225096_at	COPRS	4.61271510666679	3.97467349591211e-06	-0.597778836569174	0.549987581105402	0.0203696790242942	0.983748473486672	-3.54595076116107	0.000391208188744256
225170_at	WDR5	4.35415478224139	1.33587897436603e-05	-1.95711529196428	0.050334053229808	1.44897101354907	0.147345833768912	-4.05535191861734	5.00607637053926e-05
225181_at	ARID1B	1.97987760794722	0.0477174193454881	-0.0683009788139225	0.945546051767813	1.49610655530361	0.134626047036928	-3.99882398949274	6.36602706109796e-05
225335_at	ZNF496	2.63169057553109	0.0084961851346349	-1.04726786587633	0.294976178368771	2.42234235786311	0.015420902700388	-3.62584306106791	0.000288027361019463
225383_at	ZNF275	0.554487279370786	0.579245470697853	2.3191935875633	0.0203846417979404	1.21499991303371	0.224366267363321	-3.93864861142088	8.19445978805022e-05
225527_at	CEBPG	4.33836697307249	1.43552316468354e-05	-2.31268461390607	0.0207400861057972	1.81384409412802	0.0697018809230692	-3.59039521629194	0.000330184808853704
225543_at	GTF3C4	3.39346412932355	0.000690159284511675	0.608566852139991	0.542811650370618	-0.226746625405124	0.820620792463464	-3.58205242404513	0.000340913407015472
225827_at	AGO2	2.47959640195217	0.0131531983055865	-0.661014839982712	0.508602872483807	1.86826181413559	0.0617257319109836	-4.09412020671277	4.23790976569897e-05
225936_at	EID2	4.47541959341879	7.62655766005484e-06	-1.3707811902086	0.170443329413261	0.713756272650138	0.47537798600292	-3.4901947465137	0.000482679015209158
226157_at	TFDP2	3.48400980511343	0.000493971905560625	2.67160979232141	0.00754889816311469	-2.37194382867672	0.0176948742514614	-3.45868106785353	0.000542838512079645
226297_at	HIPK3	3.99875966850249	6.36775706649491e-05	-0.831542487177209	0.405667335643987	0.349450601896633	0.726751086574327	-3.46022146302106	0.000539742492779025
226307_at	CRTC2	1.41175423633122	0.15802249249842	-2.0563867295806	0.0397453832829682	2.89832599164796	0.00375164478670208	-3.71581797649203	0.000202552849240286
226326_at	PCGF5	3.32280732660469	0.000891180355633525	0.192942664349313	0.847003890940127	-0.274391714353218	0.783783637961668	-4.30794098608764	1.64789144079839e-05
226426_at	ADNP	4.14104101626337	3.45747224248127e-05	-0.414390275158541	0.678588354055554	0.84587177904233	0.397624378102939	-4.67858888121571	2.8887472703992e-06
226563_at	SMAD2	4.30055769166934	1.70376831826931e-05	-0.399606081858379	0.689446718696502	0.633250755575615	0.526569977758822	-4.18863090182423	2.80654367643617e-05
226676_at	ZNF521	3.9233398446588	8.73327292540339e-05	0.209295160300997	0.834217850863541	0.509679849464186	0.61027582836194	-3.92881625179889	8.53678861807912e-05
226872_at	RFX2	2.85389006573519	0.00431879148491111	-2.50752827571087	0.0121579636241343	3.04991090903172	0.00228912238889869	-3.78820780831736	0.00015174232880767
226913_s_at	SOX8	2.26381553069756	0.0235855690837505	2.2409397967836	0.0250300837525191	-1.04918780990535	0.294091814204971	-3.54246578499592	0.000396413821319695
227111_at	ZBTB34	2.53177171258041	0.0113488607234419	-0.819851827803657	0.41230067850729	1.36502730198788	0.17224462201627	-3.74391054492715	0.000181183228525571
227195_at	ZNF503	2.52449034380213	0.0115866951680828	0.765501613199425	0.443972996144543	0.43713035356591	0.662016862296559	-4.7138438378334	2.43103248551831e-06
227198_at	AFF3	2.02292347120515	0.0430811704474315	1.9382542220417	0.0525923543720266	-0.0778238958710709	0.937968145687984	-4.62247896055686	3.79204809194885e-06
227331_at	ZNF740	1.20634104548668	0.22768615959297	1.08486205630568	0.277982885754816	0.305457482477337	0.76001777920278	-3.4617273545396	0.000536731731752604
227400_at	NFIX	4.38125797727042	1.18002027256834e-05	0.566730009806515	0.570897692032575	-0.236247726132878	0.81324047143851	-4.18228083086854	2.88611399612129e-05
227731_at	CNBP	4.33215306555639	1.47665375398082e-05	-1.60771194928283	0.107898437460885	0.330758484826131	0.740826956230319	-3.71787658354835	0.000200909824174409
228005_at	ZXDB	3.94533732626823	7.96904217345629e-05	1.39133675517932	0.164123487229353	-1.21176746430118	0.225601548537292	-3.59836438712931	0.00032023244324589
228138_at	ZSCAN25	2.21264328806974	0.0269223601544179	0.486445312735268	0.626651523172297	0.0950175097540356	0.924300928549596	-3.53577975910047	0.000406582642987708
228148_at	ZNF584	0.738986849142077	0.45991506930721	-0.287901292813274	0.77342232697692	1.6195639016661	0.105326146206788	-3.65190229267481	0.000260311535576913
228538_at	ZNF662	3.5634435623356	0.000366029892708899	0.513134053287654	0.607857608795474	0.37303503720092	0.709122406470422	-3.59937359257091	0.000318992313150831
228630_at	ZNF84	2.94462169927481	0.00323353456073476	2.51089967495225	0.0120424694425373	-1.32743221645668	0.184365899398919	-3.51968864882855	0.000432063210472708
228890_at	ATOH8	1.76584335301897	0.0774222848377507	3.57895773381055	0.000344975365681951	-1.16852175912806	0.242596506203198	-4.24982539162976	2.13946847839459e-05
229400_at	HOXD10	1.27467373603929	0.202424894097468	-1.82258394665801	0.0683665774272456	3.4553221595398	0.000549646997473078	-3.70416597369226	0.000212093045046476
229586_at	CHD9	3.02416144613476	0.00249326496642557	0.826198602095307	0.408691539232268	0.225124561866669	0.821882396666383	-4.21293490616838	2.52084701513236e-05
229657_at	THRB	3.41616627860436	0.000635107107246693	2.4283894757008	0.0151661340356923	-2.44599070665578	0.0144455575625734	-3.5658741999337	0.000362653726677838
229732_at	ZNF823	3.51741788537054	0.00043577676604887	-0.0587444427840221	0.953155666057997	0.165974283445553	0.868177204991169	-3.96456002523606	7.35339855272577e-05
230063_at	ZNF264	3.13423364856605	0.00172306078584838	0.979470787288619	0.327347533796543	-0.330761427339492	0.740824733421735	-3.47423096826506	0.000512330622129408
231786_at	HOXA13	1.85016009933251	0.0642906246816748	0.482876220893325	0.629183679424047	0.659847418601608	0.509351825621807	-3.5622046600087	0.000367762018417483
231906_at	HOXD8	4.46882776261442	7.86537149441394e-06	0.786552594121119	0.431543912280871	0.110947081507285	0.911658321474507	-4.38213246802985	1.17529258781534e-05
232641_at	ZNF596	2.18576890681892	0.0288326317108114	1.93946568986459	0.0524447982590422	-0.725170297945969	0.468347646572422	-3.73086235747222	0.00019083071186548
233919_s_at	HABP4	3.91636588869097	8.98967531454297e-05	-1.35828051574845	0.174374842960874	2.57839413321963	0.00992614151110875	-4.31924340012333	1.56572526842405e-05
234491_s_at	SAV1	3.35872902055749	0.000783032629589941	1.26492721801811	0.205897566139212	-1.54355551908641	0.122696205369092	-3.45462544686392	0.000551069154300823
235142_at	ZBTB8A	5.01819980401301	5.21623546861039e-07	-0.778771343174966	0.436114513144889	0.687538173602362	0.491743733109465	-3.94414008395289	8.00895509965154e-05
235308_at	ZBTB20	2.25281680730654	0.0242708094568491	3.11108135599046	0.00186406186041926	-1.93143304339569	0.0534296626122925	-3.50554888526574	0.000455676738456877
235725_at	SMAD4	2.89177616806949	0.00383074862431011	1.18909328822332	0.234403099791491	0.499163238544669	0.61766444470918	-4.36848796624939	1.25115963716535e-05
238076_at	GATAD2B	3.45409673986086	0.000552150658153021	0.891295769101056	0.372770624621444	0.151245149207444	0.879782351182847	-4.19687154966195	2.70638932369152e-05
239657_x_at	FOXO6	1.82832335717852	0.067501184594135	2.34093790036837	0.019235463513684	-1.35694922463493	0.174797497010005	-3.57147147715462	0.000354989500964523
241926_s_at	ERG	2.40880788792655	0.0160048096646185	1.22189972353864	0.221745693416872	0.0768477116762282	0.938744702156275	-3.56442700177006	0.00036466036681308
242470_at	EID2B	4.85956810201481	1.17650956639428e-06	-1.00843498490125	0.313245806282375	-0.0324554608613519	0.97410883760918	-4.00476004100625	6.20826964998825e-05
41113_at	ZNF500	-0.346741951591498	0.728785226696901	1.6038603381023	0.108744998192053	0.98323362439076	0.325492587913306	-3.57813496490894	0.000346062890660297
57516_at	ZNF764	2.62302276365637	0.00871541073503447	-1.17758460411293	0.238962390144739	1.20556724842648	0.227984535873482	-3.49856347788349	0.000467781839471003
