# Supplementary material for: Synovial phenotypes in rheumatoid arthritis correlate with response to biologic therapeutics
Source: Arthritis Res Ther. 2014 Apr 30;16(2):R90. doi: 10.1186/ar4555 (PMC4060385; doi:10.1186/ar4555)
Supplement: Additional file 3: Table S1 — List of genes utilized in gene set enrichment analyses. [file ar4555-S3.xls]

## Sheet: Gene Sets
Supplemental Table 1: Gene IDs utilized for biological process gene sets
B cell
Entrez ID	Gene Symbol	Gene Name
7095	SEC62	SEC62 homolog (S. cerevisiae)
115650	TNFRSF13C	tumor necrosis factor receptor superfamily, member 13C
199786	FAM129C	family with sequence similarity 129, member C
4541	ND6	NADH dehydrogenase, subunit 6 (complex I)
79694	MANEA	mannosidase, endo-alpha
26228	STAP1	signal transducing adaptor family member 1
9697	TRAM2	translocation associated membrane protein 2
57565	KLHL14	kelch-like 14 (Drosophila)
974	CD79B	CD79b molecule, immunoglobulin-associated beta
973	CD79A	CD79a molecule, immunoglobulin-associated alpha
83416	FCRL5	Fc receptor-like 5
1316	KLF6	Kruppel-like factor 6
55024	BANK1	B-cell scaffold protein with ankyrin repeats 1
53335	BCL11A	B-cell CLL/lymphoma 11A (zinc finger protein)
84893	FBXO18	F-box protein, helicase, 18
79368	FCRL2	Fc receptor-like 2
55840	EAF2	ELL associated factor 2
65244	SPATS2	spermatogenesis associated, serine-rich 2
7184	HSP90B1	heat shock protein 90kDa beta (Grp94), member 1
6745	SSR1	signal sequence receptor, alpha
6184	RPN1	ribophorin I
23471	TRAM1	translocation associated membrane protein 1
3725	JUN	jun proto-oncogene
6782	HSPA13	heat shock protein 70kDa family, member 13
5498	PPOX	protoporphyrinogen oxidase
5450	POU2AF1	POU class 2 associating factor 1
6689	SPIB	Spi-B transcription factor (Spi-1/PU.1 related)
5368	PNOC	prepronociceptin
270	AMPD1	adenosine monophosphate deaminase 1
643	CXCR5	chemokine (C-X-C motif) receptor 5
640	BLK	B lymphoid tyrosine kinase
930	CD19	CD19 molecule
9834	KIAA0125	KIAA0125
608	TNFRSF17	tumor necrosis factor receptor superfamily, member 17
8284	KDM5D	lysine (K)-specific demethylase 5D
5079	PAX5	paired box 5
2788	GNG7	guanine nucleotide binding protein (G protein), gamma 7
2081	ERN1	endoplasmic reticulum to nucleus signaling 1
55768	NGLY1	N-glycanase 1
29760	BLNK	B-cell linker
656	BMP8B	bone morphogenetic protein 8b
4121	MAN1A1	mannosidase, alpha, class 1A, member 1
7430	EZR	ezrin
9601	PDIA4	protein disulfide isomerase family A, member 4
1650	DDOST	dolichyl-diphosphooligosaccharide--protein glycosyltransferase
7326	UBE2G1	ubiquitin-conjugating enzyme E2G 1
6929	TCF3	transcription factor 3 (E2A immunoglobulin enhancer binding factors E12/E47)
3507	IGHM	immunoglobulin heavy constant mu
8115	TCL1A	T-cell leukemia/lymphoma 1A
931	MS4A1	membrane-spanning 4-domains, subfamily A, member 1
3500	IGHG1	immunoglobulin heavy constant gamma 1 (G1m marker)
28793	IGLV3-25	immunoglobulin lambda variable 3-25
28831	IGLJ3	immunoglobulin lambda joining 3
28299	IGKV1-5	immunoglobulin kappa variable 1-5
3492	IGH@	immunoglobulin heavy locus
23231	SEL1L3	sel-1 suppressor of lin-12-like 3 (C. elegans)
10923	SUB1	SUB1 homolog (S. cerevisiae)
10802	SEC24A	SEC24 family, member A (S. cerevisiae)
1838	DTNB	dystrobrevin, beta
22936	ELL2	elongation factor, RNA polymerase II, 2
28908	IGKV4-1	immunoglobulin kappa variable 4-1
3495	IGHD	immunoglobulin heavy constant delta
3493	IGHA1	immunoglobulin heavy constant alpha 1
23256	SCFD1	sec1 family domain containing 1
28785	IGLV4-60	immunoglobulin lambda variable 4-60
91353	IGLL3P	immunoglobulin lambda-like polypeptide 3, pseudogene
28797	IGLV3-19	immunoglobulin lambda variable 3-19
28825	IGLV1-40	immunoglobulin lambda variable 1-40
56005	C19orf10	chromosome 19 open reading frame 10
28904	IGKV1D-8	immunoglobulin kappa variable 1D-8
3535	IGL@	immunoglobulin lambda locus
114884	OSBPL10	oxysterol binding protein-like 10
8935	SKAP2	src kinase associated phosphoprotein 2
100508797	LOC100508797	uncharacterized LOC100508797
7879	RAB7A	RAB7A, member RAS oncogene family
51465	UBE2J1	ubiquitin-conjugating enzyme E2, J1, U
51569	UFM1	ubiquitin-fold modifier 1
29880	ALG5	asparagine-linked glycosylation 5, dolichyl-phosphate beta-glucosyltransferase homolog (S. cerevisiae)
55741	EDEM2	ER degradation enhancer, mannosidase alpha-like 2
54585	LZTFL1	leucine zipper transcription factor-like 1
9451	EIF2AK3	eukaryotic translation initiation factor 2-alpha kinase 3
79609	METTL21D	methyltransferase like 21D
55278	QRSL1	glutaminyl-tRNA synthase (glutamine-hydrolyzing)-like 1
51303	FKBP11	FK506 binding protein 11, 19 kDa
29802	VPREB3	pre-B lymphocyte 3
80008	TMEM156	transmembrane protein 156
54855	FAM46C	family with sequence similarity 46, member C
55103	RALGPS2	Ral GEF with PH domain and SH3 binding motif 2
79770	TXNDC15	thioredoxin domain containing 15
51237	MZB1	marginal zone B and B1 cell-specific protein
55507	GPRC5D	G protein-coupled receptor, family C, group 5, member D
51061	TXNDC11	thioredoxin domain containing 11
84513	PPAPDC1B	phosphatidic acid phosphatase type 2 domain containing 1B
80326	WNT10A	wingless-type MMTV integration site family, member 10A
81793	TLR10	toll-like receptor 10
96610	LOC96610	BMS1 homolog, ribosome assembly protein (yeast) pseudogene
79987	SVEP1	sushi, von Willebrand factor type A, EGF and pentraxin domain containing 1
220213	OTUD1	OTU domain containing 1
63915	MUTED	muted homolog (mouse)
57699	CPNE5	copine V
91319	DERL3	Der1-like domain family, member 3
283663	LOC283663	uncharacterized LOC283663
63977	PRDM15	PR domain containing 15
3537	IGLC1	immunoglobulin lambda constant 1 (Mcg marker)
28786	IGLV4-3	immunoglobulin lambda variable 4-3
146956	EME1	essential meiotic endonuclease 1 homolog 1 (S. pombe)
28823	IGLV1-44	immunoglobulin lambda variable 1-44
91775	FAM55C	family with sequence similarity 55, member C
84824	FCRLA	Fc receptor-like A
115350	FCRL1	Fc receptor-like 1
199713	NLRP7	NLR family, pyrin domain containing 7
3514	IGKC	immunoglobulin kappa constant
8755	ADAM6	ADAM metallopeptidase domain 6 (pseudogene)
338004	LINC00226	long intergenic non-protein coding RNA 226
654	BMP6	bone morphogenetic protein 6
9789	SPCS2	signal peptidase complex subunit 2 homolog (S. cerevisiae)
100131043	LOC100131043	uncharacterized LOC100131043
T cell
Entrez ID	Gene Symbol	Gene Name
926	CD8B	CD8b molecule
113791	PIK3IP1	phosphoinositide-3-kinase interacting protein 1
57560	IFT80	intraflagellar transport 80 homolog (Chlamydomonas)
9133	CCNB2	cyclin B2
25902	MTHFD1L	methylenetetrahydrofolate dehydrogenase (NADP+ dependent) 1-like
923	CD6	CD6 molecule
3337	DNAJB1	DnaJ (Hsp40) homolog, subfamily B, member 1
10606	PAICS	phosphoribosylaminoimidazole carboxylase, phosphoribosylaminoimidazole succinocarboxamide synthetase
7153	TOP2A	topoisomerase (DNA) II alpha 170kDa
6240	RRM1	ribonucleotide reductase M1
23484	LEPROTL1	leptin receptor overlapping transcript-like 1
27338	UBE2S	ubiquitin-conjugating enzyme E2S
983	CDK1	cyclin-dependent kinase 1
1606	DGKA	diacylglycerol kinase, alpha 80kDa
890	CCNA2	cyclin A2
1846	DUSP4	dual specificity phosphatase 4
11130	ZWINT	ZW10 interactor
6790	AURKA	aurora kinase A
1371	CPOX	coproporphyrinogen oxidase
1844	DUSP2	dual specificity phosphatase 2
9833	MELK	maternal embryonic leucine zipper kinase
6932	TCF7	transcription factor 7 (T-cell specific, HMG-box)
8821	INPP4B	inositol polyphosphate-4-phosphatase, type II, 105kDa
916	CD3E	CD3e molecule, epsilon (CD3-TCR complex)
925	CD8A	CD8a molecule
9928	KIF14	kinesin family member 14
921	CD5	CD5 molecule
3902	LAG3	lymphocyte-activation gene 3
3003	GZMK	granzyme K (granzyme 3; tryptase II)
917	CD3G	CD3g molecule, gamma (CD3-TCR complex)
10663	CXCR6	chemokine (C-X-C motif) receptor 6
3161	HMMR	hyaluronan-mediated motility receptor (RHAMM)
3578	IL9	interleukin 9
2838	GPR15	G protein-coupled receptor 15
50810	HDGFRP3	hepatoma-derived growth factor, related protein 3
28755	TRAC	T cell receptor alpha constant
54674	LRRN3	leucine rich repeat neuronal 3
22974	TPX2	TPX2, microtubule-associated, homolog (Xenopus laevis)
814	CAMK4	calcium/calmodulin-dependent protein kinase IV
29851	ICOS	inducible T-cell co-stimulator
51176	LEF1	lymphoid enhancer-binding factor 1
4288	MKI67	antigen identified by monoclonal antibody Ki-67
915	CD3D	CD3d molecule, delta (CD3-TCR complex)
10730	YME1L1	YME1-like 1 (S. cerevisiae)
891	CCNB1	cyclin B1
59	ACTA2	actin, alpha 2, smooth muscle, aorta
50852	TRAT1	T cell receptor associated transmembrane adaptor 1
9055	PRC1	protein regulator of cytokinesis 1
79101	TAF1D	TATA box binding protein (TBP)-associated factor, RNA polymerase I, D, 41kDa
29028	ATAD2	ATPase family, AAA domain containing 2
65999	LRRC61	leucine rich repeat containing 61
54069	MIS18A	MIS18 kinetochore protein homolog A (S. pombe)
112399	EGLN3	egl nine homolog 3 (C. elegans)
55771	PRR11	proline rich 11
64919	BCL11B	B-cell CLL/lymphoma 11B (zinc finger protein)
79413	ZBED2	zinc finger, BED-type containing 2
259266	ASPM	asp (abnormal spindle) homolog, microcephaly associated (Drosophila)
55635	DEPDC1	DEP domain containing 1
57559	STAMBPL1	STAM binding protein-like 1
50616	IL22	interleukin 22
1493	CTLA4	cytotoxic T-lymphocyte-associated protein 4
26119	LDLRAP1	low density lipoprotein receptor adaptor protein 1
56919	DHX33	DEAH (Asp-Glu-Ala-His) box polypeptide 33
29089	UBE2T	ubiquitin-conjugating enzyme E2T (putative)
83540	NUF2	NUF2, NDC80 kinetochore complex component, homolog (S. cerevisiae)
84937	ZNRF1	zinc and ring finger 1, E3 ubiquitin protein ligase
54865	GPATCH4	G patch domain containing 4
113130	CDCA5	cell division cycle associated 5
54602	NDFIP2	Nedd4 family interacting protein 2
115106	HAUS1	HAUS augmin-like complex, subunit 1
56160	NDNL2	necdin-like 2
157313	CDCA2	cell division cycle associated 2
92106	OXNAD1	oxidoreductase NAD-binding domain containing 1
286827	TRIM59	tripartite motif containing 59
113115	FAM54A	family with sequence similarity 54, member A
112744	IL17F	interleukin 17F
28516	TRDV3	T cell receptor delta variable 3
100507286	LOC100507286	uncharacterized LOC100507286
M1 activated Monocyte
Entrez ID	Gene Symbol	Gene Name
10010	TANK	TRAF family member-associated NFKB activator
100128364	LOC100128364	hypothetical LOC100128364
100129113	LOC100129113	hypothetical protein LOC100129113
10075	HUWE1	HECT, UBA and WWE domain containing 1
10133	OPTN	optineurin
10135	NAMPT	nicotinamide phosphoribosyltransferase
10148	EBI3	Epstein-Barr virus induced 3
10282	BET1	blocked early in transport 1 homolog (S. cerevisiae)
10317	B3GALT5	UDP-Gal:betaGlcNAc beta 1,3-galactosyltransferase, polypeptide 5
10318	TNIP1	TNFAIP3 interacting protein 1
10409	BASP1	brain abundant, membrane attached signal protein 1
10435	CDC42EP2	CDC42 effector protein (Rho GTPase binding) 2
10537	UBD	ubiquitin D
10588	MTHFS	5,10-methenyltetrahydrofolate synthetase (5-formyltetrahydrofolate cyclo-ligase)
10602	CDC42EP3	CDC42 effector protein (Rho GTPase binding) 3
10620	ARID3B	AT rich interactive domain 3B (BRIGHT-like)
10658	CELF1	CUGBP, Elav-like family member 1
10924	SMPDL3A	sphingomyelin phosphodiesterase, acid-like 3A
10938	EHD1	EH-domain containing 1
10957	PNRC1	proline-rich nuclear receptor coactivator 1
10970	CKAP4	cytoskeleton-associated protein 4
11213	IRAK3	interleukin-1 receptor-associated kinase 3
114548	NLRP3	NLR family, pyrin domain containing 3
114614	MIR155HG	MIR155 host gene (non-protein coding)
1152	CKB	creatine kinase, brain
115361	GBP4	guanylate binding protein 4
115362	GBP5	guanylate binding protein 5
1154	CISH	cytokine inducible SH2-containing protein
117584	RFFL	ring finger and FYVE-like domain containing 1
118429	ANTXR2	anthrax toxin receptor 2
118932	ANKRD22	ankyrin repeat domain 22
121260	SLC15A4	solute carrier family 15, member 4
1236	CCR7	chemokine (C-C motif) receptor 7
124359	CDYL2	chromodomain protein, Y-like 2
1263	PLK3	polo-like kinase 3
127544	RNF19B	ring finger protein 19B
129607	CMPK2	cytidine monophosphate (UMP-CMP) kinase 2, mitochondrial
130367	SGPP2	sphingosine-1-phosphate phosphatase 2
1316	KLF6	Kruppel-like factor 6
135	ADORA2A	adenosine A2a receptor
135112	NCOA7	nuclear receptor coactivator 7
1388	ATF6B	activating transcription factor 6 beta
1440	CSF3	colony stimulating factor 3 (granulocyte)
144195	SLC2A14	solute carrier family 2 (facilitated glucose transporter), member 14
1454	CSNK1E	casein kinase 1, epsilon
149175	MANEAL	mannosidase, endo-alpha-like
1512	CTSH	cathepsin H
154743	C7orf60	chromosome 7 open reading frame 60
1551	CYP3A7	cytochrome P450, family 3, subfamily A, polypeptide 7
1576	CYP3A4	cytochrome P450, family 3, subfamily A, polypeptide 4
1577	CYP3A5	cytochrome P450, family 3, subfamily A, polypeptide 5
169355	IDO2	indoleamine 2,3-dioxygenase 2
1729	DIAPH1	diaphanous homolog 1 (Drosophila)
1846	DUSP4	dual specificity phosphatase 4
1906	EDN1	endothelin 1
196383	RILPL2	Rab interacting lysosomal protein-like 2
1992	SERPINB1	serpin peptidase inhibitor, clade B (ovalbumin), member 1
199675	C19orf59	chromosome 19 open reading frame 59
205	AK4	adenylate kinase 4
2114	ETS2	v-ets erythroblastosis virus E26 oncogene homolog 2 (avian)
2152	F3	coagulation factor III (thromboplastin, tissue factor)
220108	FAM124A	family with sequence similarity 124A
22891	ZNF365	zinc finger protein 365
23180	RFTN1	raftlin, lipid raft linker 1
23258	DENND5A	DENN/MADD domain containing 5A
23480	SEC61G	Sec61 gamma subunit
23678	SGK3	serum/glucocorticoid regulated kinase family, member 3
23780	APOL2	apolipoprotein L, 2
255231	MCOLN2	mucolipin 2
255488	RNF144B	ring finger protein 144B
25797	QPCT	glutaminyl-peptide cyclotransferase
25816	TNFAIP8	tumor necrosis factor, alpha-induced protein 8
25841	ABTB2	ankyrin repeat and BTB (POZ) domain containing 2
26037	SIPA1L1	signal-induced proliferation-associated 1 like 1
26286	ARFGAP3	ADP-ribosylation factor GTPase activating protein 3
2633	GBP1	guanylate binding protein 1, interferon-inducible
2634	GBP2	guanylate binding protein 2, interferon-inducible
2643	GCH1	GTP cyclohydrolase 1
2687	GGT5	gamma-glutamyltransferase 5
2706	GJB2	gap junction protein, beta 2, 26kDa
27151	CPAMD8	C3 and PZP-like, alpha-2-macroglobulin domain containing 8
272	AMPD3	adenosine monophosphate deaminase 3
28231	SLCO4A1	solute carrier organic anion transporter family, member 4A1
283663	LOC283663	hypothetical LOC283663
284266	SIGLEC15	sialic acid binding Ig-like lectin 15
284565	NBPF15	neuroblastoma breakpoint family, member 15
284996	RNF149	ring finger protein 149
28514	DLL1	delta-like 1 (Drosophila)
285957	LOC285957	hypothetical protein LOC285957
28959	TMEM176B	transmembrane protein 176B
2908	NR3C1	nuclear receptor subfamily 3, group C, member 1 (glucocorticoid receptor)
29121	CLEC2D	C-type lectin domain family 2, member D
29126	CD274	CD274 molecule
2920	CXCL2	chemokine (C-X-C motif) ligand 2
29887	SNX10	sorting nexin 10
3097	HIVEP2	human immunodeficiency virus type I enhancer binding protein 2
3099	HK2	hexokinase 2
3105	HLA-A	major histocompatibility complex, class I, A
3111	HLA-DOA	major histocompatibility complex, class II, DO alpha
3134	HLA-F	major histocompatibility complex, class I, F
3136	HLA-H	major histocompatibility complex, class I, H (pseudogene)
3475	IFRD1	interferon-related developmental regulator 1
3552	IL1A	interleukin 1, alpha
3553	IL1B	interleukin 1, beta
3559	IL2RA	interleukin 2 receptor, alpha
3563	IL3RA	interleukin 3 receptor, alpha (low affinity)
3569	IL6	interleukin 6 (interferon, beta 2)
3587	IL10RA	interleukin 10 receptor, alpha
3600	IL15	interleukin 15
3601	IL15RA	interleukin 15 receptor, alpha
3620	IDO1	indoleamine 2,3-dioxygenase 1
3624	INHBA	inhibin, beta A
3659	IRF1	interferon regulatory factor 1
3669	ISG20	interferon stimulated exonuclease gene 20kDa
3696	ITGB8	integrin, beta 8
3717	JAK2	Janus kinase 2
3759	KCNJ2	potassium inwardly-rectifying channel, subfamily J, member 2
3875	KRT18	keratin 18
3985	LIMK2	LIM domain kinase 2
399	RHOH	ras homolog gene family, member H
4001	LMNB1	lamin B1
4047	LSS	lanosterol synthase (2,3-oxidosqualene-lanosterol cyclase)
4065	LY75	lymphocyte antigen 75
4071	TM4SF1	transmembrane 4 L six family member 1
4082	MARCKS	myristoylated alanine-rich protein kinase C substrate
414062	CCL3L3	chemokine (C-C motif) ligand 3-like 3
4189	DNAJB9	DnaJ (Hsp40) homolog, subfamily B, member 9
4216	MAP3K4	mitogen-activated protein kinase kinase kinase 4
4217	MAP3K5	mitogen-activated protein kinase kinase kinase 5
4233	MET	met proto-oncogene (hepatocyte growth factor receptor)
4323	MMP14	matrix metallopeptidase 14 (membrane-inserted)
440068	CARD17	caspase recruitment domain family, member 17
440952	FLJ33065	hypothetical LOC440952
441168	FAM26F	family with sequence similarity 26, member F
4430	MYO1B	myosin IB
4489	MT1A	metallothionein 1A
4490	MT1B	metallothionein 1B
4493	MT1E	metallothionein 1E
4494	MT1F	metallothionein 1F
4499	MT1M	metallothionein 1M
4500	MT1L	metallothionein 1L (gene/pseudogene)
4501	MT1X	metallothionein 1X
4520	MTF1	metal-regulatory transcription factor 1
4779	NFE2L1	nuclear factor (erythroid-derived 2)-like 1
4780	NFE2L2	nuclear factor (erythroid-derived 2)-like 2
4790	NFKB1	nuclear factor of kappa light polypeptide gene enhancer in B-cells 1
4792	NFKBIA	nuclear factor of kappa light polypeptide gene enhancer in B-cells inhibitor, alpha
5008	OSM	oncostatin M
50486	G0S2	G0/G1switch 2
51141	INSIG2	insulin induced gene 2
51186	WBP5	WW domain binding protein 5
51232	CRIM1	cysteine rich transmembrane BMP regulator 1 (chordin-like)
51278	IER5	immediate early response 5
51312	SLC25A37	solute carrier family 25, member 37
51316	PLAC8	placenta-specific 8
51334	PRR16	proline rich 16
51393	TRPV2	transient receptor potential cation channel, subfamily V, member 2
5142	PDE4B	phosphodiesterase 4B, cAMP-specific
51429	SNX9	sorting nexin 9
51703	ACSL5	acyl-CoA synthetase long-chain family member 5
51765	MST4	serine/threonine protein kinase MST4
5209	PFKFB3	6-phosphofructo-2-kinase/fructose-2,6-biphosphatase 3
5238	PGM3	phosphoglucomutase 3
5265	SERPINA1	serpin peptidase inhibitor, clade A (alpha-1 antiproteinase, antitrypsin), member 1
5292	PIM1	pim-1 oncogene
5326	PLAGL2	pleiomorphic adenoma gene-like 2
5341	PLEK	pleckstrin
5366	PMAIP1	phorbol-12-myristate-13-acetate-induced protein 1
53831	GPR84	G protein-coupled receptor 84
53917	RAB24	RAB24, member RAS oncogene family
54020	SLC37A1	solute carrier family 37 (glycerol-3-phosphate transporter), member 1
54072	NCRNA00158	non-protein coding RNA 158
54331	GNG2	guanine nucleotide binding protein (G protein), gamma 2
54453	RIN2	Ras and Rab interactor 2
54541	DDIT4	DNA-damage-inducible transcript 4
54972	TMEM132A	transmembrane protein 132A
5520	PPP2R2A	protein phosphatase 2, regulatory subunit B, alpha
5533	PPP3CC	protein phosphatase 3, catalytic subunit, gamma isozyme
55332	DRAM1	DNA-damage regulated autophagy modulator 1
55509	BATF3	basic leucine zipper transcription factor, ATF-like 3
55521	TRIM36	tripartite motif containing 36
55824	PAG1	phosphoprotein associated with glycosphingolipid microdomains 1
55829	SELS	selenoprotein S
55848	C9orf46	chromosome 9 open reading frame 46
5604	MAP2K1	mitogen-activated protein kinase kinase 1
5626	PROP1	PROP paired-like homeobox 1
56670	SUCNR1	succinate receptor 1
56938	ARNTL2	aryl hydrocarbon receptor nuclear translocator-like 2
56951	C5orf15	chromosome 5 open reading frame 15
5698	PSMB9	proteasome (prosome, macropain) subunit, beta type, 9 (large multifunctional peptidase 2)
5699	PSMB10	proteasome (prosome, macropain) subunit, beta type, 10
5721	PSME2	proteasome (prosome, macropain) activator subunit 2 (PA28 beta)
5734	PTGER4	prostaglandin E receptor 4 (subtype EP4)
5743	PTGS2	prostaglandin-endoperoxide synthase 2 (prostaglandin G/H synthase and cyclooxygenase)
57823	SLAMF7	SLAM family member 7
58472	SQRDL	sulfide quinone reductase-like (yeast)
58516	FAM60A	family with sequence similarity 60, member A
5954	RCN1	reticulocalbin 1, EF-hand calcium binding domain
597	BCL2A1	BCL2-related protein A1
6004	RGS16	regulator of G-protein signaling 16
60485	SAV1	salvador homolog 1 (Drosophila)
629	CFB	complement factor B
6346	CCL1	chemokine (C-C motif) ligand 1
6351	CCL4	chemokine (C-C motif) ligand 4
6363	CCL19	chemokine (C-C motif) ligand 19
6364	CCL20	chemokine (C-C motif) ligand 20
6368	CCL23	chemokine (C-C motif) ligand 23
6373	CXCL11	chemokine (C-X-C motif) ligand 11
64005	MYO1G	myosin IG
64065	PERP	PERP, TP53 apoptosis effector
64092	SAMSN1	SAM domain, SH3 domain and nuclear localization signals 1
64121	RRAGC	Ras-related GTP binding C
64127	NOD2	nucleotide-binding oligomerization domain containing 2
64332	NFKBIZ	nuclear factor of kappa light polypeptide gene enhancer in B-cells inhibitor, zeta
64926	RASAL3	RAS protein activator like 3
65264	UBE2Z	ubiquitin-conjugating enzyme E2Z
6648	SOD2	superoxide dismutase 2, mitochondrial
6772	STAT1	signal transducer and activator of transcription 1, 91kDa
6890	TAP1	transporter 1, ATP-binding cassette, sub-family B (MDR/TAP)
6993	DYNLT1	dynein, light chain, Tctex-type 1
7127	TNFAIP2	tumor necrosis factor, alpha-induced protein 2
7128	TNFAIP3	tumor necrosis factor, alpha-induced protein 3
7130	TNFAIP6	tumor necrosis factor, alpha-induced protein 6
7133	TNFRSF1B	tumor necrosis factor receptor superfamily, member 1B
7185	TRAF1	TNF receptor-associated factor 1
7262	PHLDA2	pleckstrin homology-like domain, family A, member 2
7295	TXN	thioredoxin
7378	UPP1	uridine phosphorylase 1
7424	VEGFC	vascular endothelial growth factor C
7453	WARS	tryptophanyl-tRNA synthetase
7474	WNT5A	wingless-type MMTV integration site family, member 5A
7494	XBP1	X-box binding protein 1
79132	DHX58	DEXH (Asp-Glu-X-His) box polypeptide 58
79627	OGFRL1	opioid growth factor receptor-like 1
79651	RHBDF2	rhomboid 5 homolog 2 (Drosophila)
79772	MCTP1	multiple C2 domains, transmembrane 1
79865	TREML2	triggering receptor expressed on myeloid cells-like 2
79931	TNIP3	TNFAIP3 interacting protein 3
79993	ELOVL7	ELOVL family member 7, elongation of long chain fatty acids (yeast)
80149	ZC3H12A	zinc finger CCCH-type containing 12A
80342	TRAF3IP3	TRAF3 interacting protein 3
80824	DUSP16	dual specificity phosphatase 16
80833	APOL3	apolipoprotein L, 3
8111	GPR68	G protein-coupled receptor 68
834	CASP1	caspase 1, apoptosis-related cysteine peptidase (interleukin 1, beta, convertase)
837	CASP4	caspase 4, apoptosis-related cysteine peptidase
838	CASP5	caspase 5, apoptosis-related cysteine peptidase
840	CASP7	caspase 7, apoptosis-related cysteine peptidase
84166	NLRC5	NLR family, CARD domain containing 5
84230	LRRC8C	leucine rich repeat containing 8 family, member C
84419	C15orf48	chromosome 15 open reading frame 48
84991	RBM17	RNA binding motif protein 17
85403	EAF1	ELL associated factor 1
8542	APOL1	apolipoprotein L, 1
8651	SOCS1	suppressor of cytokine signaling 1
8710	SERPINB7	serpin peptidase inhibitor, clade B (ovalbumin), member 7
8764	TNFRSF14	tumor necrosis factor receptor superfamily, member 14 (herpesvirus entry mediator)
8767	RIPK2	receptor-interacting serine-threonine kinase 2
8843	GPR109B	G protein-coupled receptor 109B
8853	ASAP2	ArfGAP with SH3 domain, ankyrin repeat and PH domain 2
8870	IER3	immediate early response 3
8900	CCNA1	cyclin A1
9019	MPZL1	myelin protein zero-like 1
9021	SOCS3	suppressor of cytokine signaling 3
9050	PSTPIP2	proline-serine-threonine phosphatase interacting protein 2
9056	SLC7A7	solute carrier family 7 (cationic amino acid transporter, y+ system), member 7
9094	UNC119	unc-119 homolog (C. elegans)
91283	C9orf30	chromosome 9 open reading frame 30
9138	ARHGEF1	Rho guanine nucleotide exchange factor (GEF) 1
92610	TIFA	TRAF-interacting protein with forkhead-associated domain
9267	CYTH1	cytohesin 1
9308	CD83	CD83 molecule
93082	NEURL3	neuralized homolog 3 (Drosophila) pseudogene
9334	B4GALT5	UDP-Gal:betaGlcNAc beta 1,4- galactosyltransferase, polypeptide 5
9435	CHST2	carbohydrate (N-acetylglucosamine-6-O) sulfotransferase 2
9516	LITAF	lipopolysaccharide-induced TNF factor
958	CD40	CD40 molecule, TNF receptor superfamily member 5
9589	WTAP	Wilms tumor 1 associated protein
960	CD44	CD44 molecule (Indian blood group)
962	CD48	CD48 molecule
9750	FAM65B	family with sequence similarity 65, member B
9766	KIAA0247	KIAA0247
TNFa
Entrez ID	Gene Symbol	Gene Name
100128327	BET3L	BET3 like (S. cerevisiae)
100132005	LOC100132005	hypothetical LOC100132005
100169750	PRINS	psoriasis associated RNA induced by stress (non-protein coding)
10791	VAMP5	vesicle-associated membrane protein 5 (myobrevin)
11011	TLK2	tousled-like kinase 2
11262	SP140	SP140 nuclear body protein
11277	TREX1	three prime repair exonuclease 1
114769	CARD16	caspase recruitment domain family, member 16
117157	SH2D1B	SH2 domain containing 1B
123879	DCUN1D3	DCN1, defective in cullin neddylation 1, domain containing 3 (S. cerevisiae)
126868	MAB21L3	mab-21-like 3 (C. elegans)
129642	MBOAT2	membrane bound O-acyltransferase domain containing 2
132720	C4orf32	chromosome 4 open reading frame 32
140564	APOBEC3D	apolipoprotein B mRNA editing enzyme, catalytic polypeptide-like 3D
143689	PIWIL4	piwi-like 4 (Drosophila)
144811	C13orf31	chromosome 13 open reading frame 31
151613	TTC14	tetratricopeptide repeat domain 14
162494	RHBDL3	rhomboid, veinlet-like 3 (Drosophila)
163175	LGI4	leucine-rich repeat LGI family, member 4
165904	XIRP1	xin actin-binding repeat containing 1
168448	CDC14C	CDC14 cell division cycle 14 homolog C (S. cerevisiae)
169792	GLIS3	GLIS family zinc finger 3
1996	ELAVL4	ELAV (embryonic lethal, abnormal vision, Drosophila)-like 4 (Hu antigen D)
200931	OSTalpha	organic solute transporter alpha
2175	FANCA	Fanconi anemia, complementation group A
220296	HEPACAM	hepatic and glial cell adhesion molecule
221656	KDM1B	lysine (K)-specific demethylase 1B
221806	VWDE	von Willebrand factor D and EGF domains
22807	IKZF2	IKAROS family zinc finger 2 (Helios)
22996	TTC39A	tetratricopeptide repeat domain 39A
23064	SETX	senataxin
23305	ACSL6	acyl-CoA synthetase long-chain family member 6
23545	ATP6V0A2	ATPase, H+ transporting, lysosomal V0 subunit a2
23560	GTPBP4	GTP binding protein 4
2526	FUT4	fucosyltransferase 4 (alpha (1,3) fucosyltransferase, myeloid-specific)
2537	IFI6	interferon, alpha-inducible protein 6
255231	MCOLN2	mucolipin 2
256957	C17orf66	chromosome 17 open reading frame 66
25801	GCA	grancalcin, EF-hand calcium binding protein
25819	CCRN4L	CCR4 carbon catabolite repression 4-like (S. cerevisiae)
25862	USP49	ubiquitin specific peptidase 49
25897	RNF19A	ring finger protein 19A
27113	BBC3	BCL2 binding component 3
27332	ZNF638	zinc finger protein 638
284217	LAMA1	laminin, alpha 1
284654	RSPO1	R-spondin homolog (Xenopus laevis)
285761	DCBLD1	discoidin, CUB and LCCL domain containing 1
286223	C9orf47	chromosome 9 open reading frame 47
29935	RPA4	replication protein A4, 30kDa
3068	HDGF	hepatoma-derived growth factor
3135	HLA-G	major histocompatibility complex, class I, G
3419	IDH3A	isocitrate dehydrogenase 3 (NAD+) alpha
3456	IFNB1	interferon, beta 1, fibroblast
3690	ITGB3	integrin, beta 3 (platelet glycoprotein IIIa, antigen CD61)
389125	MUSTN1	musculoskeletal, embryonic nuclear protein 1
4150	MAZ	MYC-associated zinc finger protein (purine-binding transcription factor)
440068	CARD17	caspase recruitment domain family, member 17
440836	ODF3B	outer dense fiber of sperm tails 3B
4478	MSN	moesin
5272	SERPINB9	serpin peptidase inhibitor, clade B (ovalbumin), member 9
53347	UBASH3A	ubiquitin associated and SH3 domain containing A
54361	WNT4	wingless-type MMTV integration site family, member 4
54467	ANKIB1	ankyrin repeat and IBR domain containing 1
54933	RHBDL2	rhomboid, veinlet-like 2 (Drosophila)
54979	HRASLS2	HRAS-like suppressor 2
55435	AP1AR	adaptor-related protein complex 1 associated regulatory protein
55500	ETNK1	ethanolamine kinase 1
55540	IL17RB	interleukin 17 receptor B
55589	BMP2K	BMP2 inducible kinase
55619	DOCK10	dedicator of cytokinesis 10
55686	MREG	melanoregulin
55689	YEATS2	YEATS domain containing 2
55693	KDM4D	lysine (K)-specific demethylase 4D
56287	GKN1	gastrokine 1
5655	KLK10	kallikrein-related peptidase 10
56938	ARNTL2	aryl hydrocarbon receptor nuclear translocator-like 2
571	BACH1	BTB and CNC homology 1, basic leucine zipper transcription factor 1
57101	ANO2	anoctamin 2
57168	ASPHD2	aspartate beta-hydroxylase domain containing 2
5739	PTGIR	prostaglandin I2 (prostacyclin) receptor (IP)
57612	KIAA1466	KIAA1466 gene
57714	NA	NA
5925	RB1	retinoblastoma 1
5982	RFC2	replication factor C (activator 1) 2, 40kDa
6096	RORB	RAR-related orphan receptor B
619426	C8orf60	chromosome 8 open reading frame 60
6322	SCML1	sex comb on midleg-like 1 (Drosophila)
634	CEACAM1	carcinoembryonic antigen-related cell adhesion molecule 1 (biliary glycoprotein)
63916	ELMO2	engulfment and cell motility 2
63940	GPSM3	G-protein signaling modulator 3
64282	PAPD5	PAP associated domain containing 5
643733	LOC643733	caspase 4, apoptosis-related cysteine peptidase pseudogene
64744	SMAP2	small ArfGAP2
654346	LGALS9C	lectin, galactoside-binding, soluble, 9C
6578	SLCO2A1	solute carrier organic anion transporter family, member 2A1
685	BTC	betacellulin
6900	CNTN2	contactin 2 (axonal)
6993	DYNLT1	dynein, light chain, Tctex-type 1
7170	TPM3	tropomyosin 3
728769	LOC728769	hypothetical LOC728769
7318	UBA7	ubiquitin-like modifier activating enzyme 7
7430	EZR	ezrin
79092	CARD14	caspase recruitment domain family, member 14
79158	GNPTAB	N-acetylglucosamine-1-phosphate transferase, alpha and beta subunits
7940	LST1	leukocyte specific transcript 1
79631	EFTUD1	elongation factor Tu GTP binding domain containing 1
79668	PARP8	poly (ADP-ribose) polymerase family, member 8
81033	KCNH6	potassium voltage-gated channel, subfamily H (eag-related), member 6
83606	C22orf13	chromosome 22 open reading frame 13
83714	NRIP2	nuclear receptor interacting protein 2
83990	BRIP1	BRCA1 interacting protein C-terminal helicase 1
8404	SPARCL1	SPARC-like 1 (hevin)
84135	UTP15	UTP15, U3 small nucleolar ribonucleoprotein, homolog (S. cerevisiae)
84647	PLA2G12B	phospholipase A2, group XIIB
84691	FAM71F1	family with sequence similarity 71, member F1
84955	NUDCD1	NudC domain containing 1
8519	IFITM1	interferon induced transmembrane protein 1 (9-27)
8528	DDO	D-aspartate oxidase
8707	B3GALT2	UDP-Gal:betaGlcNAc beta 1,3-galactosyltransferase, polypeptide 2
8776	MTMR1	myotubularin related protein 1
8994	LIMD1	LIM domains containing 1
90161	HS6ST2	heparan sulfate 6-O-sulfotransferase 2
9050	PSTPIP2	proline-serine-threonine phosphatase interacting protein 2
9180	OSMR	oncostatin M receptor
91894	C11orf52	chromosome 11 open reading frame 52
9353	SLIT2	slit homolog 2 (Drosophila)
9806	SPOCK2	sparc/osteonectin, cwcv and kazal-like domains proteoglycan (testican) 2
9830	TRIM14	tripartite motif containing 14
9833	MELK	maternal embryonic leucine zipper kinase
9841	ZBTB24	zinc finger and BTB domain containing 24
9910	RABGAP1L	RAB GTPase activating protein 1-like
9966	TNFSF15	tumor necrosis factor (ligand) superfamily, member 15
M2 activated Monocyte
Entrez ID	Gene Symbol	Gene Name
10056	FARSB	phenylalanyl-tRNA synthetase, beta subunit
10344	CCL26	chemokine (C-C motif) ligand 26
10370	CITED2	Cbp/p300-interacting transactivator, with Glu/Asp-rich carboxy-terminal domain, 2
10471	PFDN6	prefoldin subunit 6
1050	CEBPA	CCAAT/enhancer binding protein (C/EBP), alpha
10628	TXNIP	thioredoxin interacting protein
10653	SPINT2	serine peptidase inhibitor, Kunitz type, 2
1075	CTSC	cathepsin C
10873	ME3	malic enzyme 3, NADP(+)-dependent, mitochondrial
10875	FGL2	fibrinogen-like 2
10926	DBF4	DBF4 homolog (S. cerevisiae)
10985	GCN1L1	GCN1 general control of amino-acid synthesis 1-like 1 (yeast)
11322	TMC6	transmembrane channel-like 6
1154	CISH	cytokine inducible SH2-containing protein
116255	MOGAT1	monoacylglycerol O-acyltransferase 1
1244	ABCC2	ATP-binding cassette, sub-family C (CFTR/MRP), member 2
133418	EMB	embigin
137075	CLDN23	claudin 23
137392	FAM92A1	family with sequence similarity 92, member A1
140838	NANP	N-acetylneuraminic acid phosphatase
152518	NFXL1	nuclear transcription factor, X-box binding-like 1
1545	CYP1B1	cytochrome P450, family 1, subfamily B, polypeptide 1
1666	DECR1	2,4-dienoyl CoA reductase 1, mitochondrial
167465	ZNF366	zinc finger protein 366
202018	TAPT1	transmembrane anterior posterior transformation 1
2034	EPAS1	endothelial PAS domain protein 1
2219	FCN1	ficolin (collagen/fibrinogen domain containing) 1
2220	FCN2	ficolin (collagen/fibrinogen domain containing lectin) 2 (hucolin)
23022	PALLD	palladin, cytoskeletal associated protein
23212	RRS1	RRS1 ribosome biogenesis regulator homolog (S. cerevisiae)
2335	FN1	fibronectin 1
3030	HADHA	hydroxyacyl-CoA dehydrogenase/3-ketoacyl-CoA thiolase/enoyl-CoA hydratase (trifunctional protein), alpha subunit
3032	HADHB	hydroxyacyl-CoA dehydrogenase/3-ketoacyl-CoA thiolase/enoyl-CoA hydratase (trifunctional protein), beta subunit
3033	HADH	hydroxyacyl-CoA dehydrogenase
333929	SNAI3	snail homolog 3 (Drosophila)
3384	ICAM2	intercellular adhesion molecule 2
3394	IRF8	interferon regulatory factor 8
341	APOC1	apolipoprotein C-I
3516	RBPJ	recombination signal binding protein for immunoglobulin kappa J region
3717	JAK2	Janus kinase 2
374403	TBC1D10C	TBC1 domain family, member 10C
375061	FAM89A	family with sequence similarity 89, member A
3912	LAMB1	laminin, beta 1
3988	LIPA	lipase A, lysosomal acid, cholesterol esterase
3992	FADS1	fatty acid desaturase 1
3993	LLGL2	lethal giant larvae homolog 2 (Drosophila)
4128	MAOA	monoamine oxidase A
4242	MFNG	MFNG O-fucosylpeptide 3-beta-N-acetylglucosaminyltransferase
481	ATP1B1	ATPase, Na+/K+ transporting, beta 1 polypeptide
5042	PABPC3	poly(A) binding protein, cytoplasmic 3
5108	PCM1	pericentriolar material 1
51097	SCCPDH	saccharopine dehydrogenase (putative)
51338	MS4A4A	membrane-spanning 4-domains, subfamily A, member 4
51466	EVL	Enah/Vasp-like
518	ATP5G3	ATP synthase, H+ transporting, mitochondrial Fo complex, subunit C3 (subunit 9)
5198	PFAS	phosphoribosylformylglycinamidine synthase
5519	PPP2R1B	protein phosphatase 2, regulatory subunit A, beta
55344	PLCXD1	phosphatidylinositol-specific phospholipase C, X domain containing 1
5579	PRKCB	protein kinase C, beta
56034	PDGFC	platelet derived growth factor C
56670	SUCNR1	succinate receptor 1
5768	QSOX1	quiescin Q6 sulfhydryl oxidase 1
5980	REV3L	REV3-like, catalytic subunit of DNA polymerase zeta (yeast)
60370	AVPI1	arginine vasopressin-induced 1
605	BCL7A	B-cell CLL/lymphoma 7A
6144	RPL21	ribosomal protein L21
6175	RPLP0	ribosomal protein, large, P0
6228	RPS23	ribosomal protein S23
6284	S100A13	S100 calcium binding protein A13
6362	CCL18	chemokine (C-C motif) ligand 18 (pulmonary and activation-regulated)
643779	RPLP0P5	ribosomal protein, large, P0 pseudogene 5
647121	EMBP1	embigin pseudogene 1
6693	SPN	sialophorin
7474	WNT5A	wingless-type MMTV integration site family, member 5A
7905	REEP5	receptor accessory protein 5
79145	CHCHD7	coiled-coil-helix-coiled-coil-helix domain containing 7
79960	PHF17	PHD finger protein 17
847	CAT	catalase
85413	SLC22A16	solute carrier family 22 (organic cation/carnitine transporter), member 16
8727	CTNNAL1	catenin (cadherin-associated protein), alpha-like 1
90362	FAM110B	family with sequence similarity 110, member B
90459	ERI1	exoribonuclease 1
91947	ARRDC4	arrestin domain containing 4
92999	ZBTB47	zinc finger and BTB domain containing 47
9415	FADS2	fatty acid desaturase 2
94234	FOXQ1	forkhead box Q1
9424	KCNK6	potassium channel, subfamily K, member 6
9429	ABCG2	ATP-binding cassette, sub-family G (WHITE), member 2
9547	CXCL14	chemokine (C-X-C motif) ligand 14
Angiogenesis
Entrez ID	Gene Symbol	Gene Name
170575	GIMAP1	GTPase, IMAP family member 1
221223	CES5A	carboxylesterase 5A
114299	PALM2	paralemmin 2
57381	RHOJ	ras homolog gene family, member J
8828	NRP2	neuropilin 2
134265	AFAP1L1	actin filament associated protein 1-like 1
123920	CMTM3	CKLF-like MARVEL transmembrane domain containing 3
6876	TAGLN	transgelin
10631	POSTN	periostin, osteoblast specific factor
7431	VIM	vimentin
55692	LUC7L	LUC7-like (S. cerevisiae)
10060	ABCC9	ATP-binding cassette, sub-family C (CFTR/MRP), member 9
5791	PTPRE	protein tyrosine phosphatase, receptor type, E
147166	TRIM16L	tripartite motif containing 16-like
5787	PTPRB	protein tyrosine phosphatase, receptor type, B
9220	TIAF1	TGFB1-induced anti-apoptotic factor 1
7075	TIE1	tyrosine kinase with immunoglobulin-like and EGF-like domains 1
4811	NID1	nidogen 1
9771	RAPGEF5	Rap guanine nucleotide exchange factor (GEF) 5
8829	NRP1	neuropilin 1
63895	PIEZO2	piezo-type mechanosensitive ion channel component 2
7139	TNNT2	troponin T type 2 (cardiac)
7577	ZNF29P	zinc finger protein 29, pseudogene
5054	SERPINE1	serpin peptidase inhibitor, clade E (nexin, plasminogen activator inhibitor type 1), member 1
84952	CGNL1	cingulin-like 1
6678	SPARC	secreted protein, acidic, cysteine-rich (osteonectin)
2034	EPAS1	endothelial PAS domain protein 1
301	ANXA1	annexin A1
7078	TIMP3	TIMP metallopeptidase inhibitor 3
3490	IGFBP7	insulin-like growth factor binding protein 7
5621	PRNP	prion protein
678	ZFP36L2	zinc finger protein 36, C3H type-like 2
3912	LAMB1	laminin, beta 1
3487	IGFBP4	insulin-like growth factor binding protein 4
22985	ACIN1	apoptotic chromatin condensation inducer 1
26509	MYOF	myoferlin
2022	ENG	endoglin
9467	SH3BP5	SH3-domain binding protein 5 (BTK-associated)
3315	HSPB1	heat shock 27kDa protein 1
1281	COL3A1	collagen, type III, alpha 1
10769	PLK2	polo-like kinase 2
4232	MEST	mesoderm specific transcript homolog (mouse)
25937	WWTR1	WW domain containing transcription regulator 1
3910	LAMA4	laminin, alpha 4
5159	PDGFRB	platelet-derived growth factor receptor, beta polypeptide
4256	MGP	matrix Gla protein
1278	COL1A2	collagen, type I, alpha 2
1948	EFNB2	ephrin-B2
2200	FBN1	fibrillin 1
22918	CD93	CD93 molecule
976	CD97	CD97 molecule
4854	NOTCH3	notch 3
1306	COL15A1	collagen, type XV, alpha 1
7056	THBD	thrombomodulin
3791	KDR	kinase insert domain receptor (a type III receptor tyrosine kinase)
2167	FABP4	fatty acid binding protein 4, adipocyte
22795	NID2	nidogen 2 (osteonidogen)
2791	GNG11	guanine nucleotide binding protein (G protein), gamma 11
2313	FLI1	Friend leukemia virus integration 1
10626	TRIM16	tripartite motif containing 16
2321	FLT1	fms-related tyrosine kinase 1 (vascular endothelial growth factor/vascular permeability factor receptor)
5480	PPIC	peptidylprolyl isomerase C (cyclophilin C)
1003	CDH5	cadherin 5, type 2 (vascular endothelium)
3384	ICAM2	intercellular adhesion molecule 2
11135	CDC42EP1	CDC42 effector protein (Rho GTPase binding) 1
1464	CSPG4	chondroitin sulfate proteoglycan 4
9865	TRIL	TLR4 interactor with leucine-rich repeats
4855	NOTCH4	notch 4
8821	INPP4B	inositol polyphosphate-4-phosphatase, type II, 105kDa
4846	NOS3	nitric oxide synthase 3 (endothelial cell)
27253	PCDH17	protocadherin 17
25780	RASGRP3	RAS guanyl releasing protein 3 (calcium and DAG-regulated)
2004	ELK3	ELK3, ETS-domain protein (SRF accessory protein 2)
10203	CALCRL	calcitonin receptor-like
10750	GRAP	GRB2-related adaptor protein
2066	ERBB4	v-erb-a erythroblastic leukemia viral oncogene homolog 4 (avian)
4254	KITLG	KIT ligand
1009	CDH11	cadherin 11, type 2, OB-cadherin (osteoblast)
100507630	LOC100507630	hypothetical LOC100507630
871	SERPINH1	serpin peptidase inhibitor, clade H (heat shock protein 47), member 1, (collagen binding protein 1)
4208	MEF2C	myocyte enhancer factor 2C
374286	CDRT1	CMT1A duplicated region transcript 1
11082	ESM1	endothelial cell-specific molecule 1
1305	COL13A1	collagen, type XIII, alpha 1
595	CCND1	cyclin D1
11167	FSTL1	follistatin-like 1
1848	DUSP6	dual specificity phosphatase 6
3397	ID1	inhibitor of DNA binding 1, dominant negative helix-loop-helix protein
80781	COL18A1	collagen, type XVIII, alpha 1
4162	MCAM	melanoma cell adhesion molecule
182	JAG1	jagged 1
1490	CTGF	connective tissue growth factor
8611	PPAP2A	phosphatidic acid phosphatase type 2A
8613	PPAP2B	phosphatidic acid phosphatase type 2B
1893	ECM1	extracellular matrix protein 1
306	ANXA3	annexin A3
947	CD34	CD34 molecule
57228	SMAGP	small cell adhesion glycoprotein
50618	ITSN2	intersectin 2
10411	RAPGEF3	Rap guanine nucleotide exchange factor (GEF) 3
3486	IGFBP3	insulin-like growth factor binding protein 3
4240	MFGE8	milk fat globule-EGF factor 8 protein
11343	MGLL	monoglyceride lipase
2078	ERG	v-ets erythroblastosis virus E26 oncogene homolog (avian)
1284	COL4A2	collagen, type IV, alpha 2
1282	COL4A1	collagen, type IV, alpha 1
79026	AHNAK	AHNAK nucleoprotein
23034	SAMD4A	sterile alpha motif domain containing 4A
4038	LRP4	low density lipoprotein receptor-related protein 4
221395	GPR116	G protein-coupled receptor 116
112464	PRKCDBP	protein kinase C, delta binding protein
219699	UNC5B	unc-5 homolog B (C. elegans)
57608	KIAA1462	KIAA1462
256949	KANK3	KN motif and ankyrin repeat domains 3
3075	CFH	complement factor H
10561	IFI44	interferon-induced protein 44
9509	ADAMTS2	ADAM metallopeptidase with thrombospondin type 1 motif, 2
1295	COL8A1	collagen, type VIII, alpha 1
3913	LAMB2	laminin, beta 2 (laminin S)
28984	C13orf15	chromosome 13 open reading frame 15
64411	ARAP3	ArfGAP with RhoGAP domain, ankyrin repeat and PH domain 3
54829	ASPN	asporin
79812	MMRN2	multimerin 2
64123	ELTD1	EGF, latrophilin and seven transmembrane domain containing 1
51411	BIN2	bridging integrator 2
54436	SH3TC1	SH3 domain and tetratricopeptide repeats 1
10365	KLF2	Kruppel-like factor 2 (lung)
51705	EMCN	endomucin
79630	C1orf54	chromosome 1 open reading frame 54
54345	SOX18	SRY (sex determining region Y)-box 18
51294	PCDH12	protocadherin 12
474344	GIMAP6	GTPase, IMAP family member 6
27123	DKK2	dickkopf homolog 2 (Xenopus laevis)
54922	RASIP1	Ras interacting protein 1
80177	MYCT1	myc target 1
54538	ROBO4	roundabout homolog 4, magic roundabout (Drosophila)
23627	PRND	prion protein 2 (dublet)
10008	KCNE3	potassium voltage-gated channel, Isk-related family, member 3
84734	FAM167B	family with sequence similarity 167, member B
83595	SOX7	SRY (sex determining region Y)-box 7
84632	AFAP1L2	actin filament associated protein 1-like 2
84898	PLXDC2	plexin domain containing 2
641700	ECSCR	endothelial cell-specific chemotaxis regulator
90139	TSPAN18	tetraspanin 18
285973	ATG9B	ATG9 autophagy related 9 homolog B (S. cerevisiae)
92162	TMEM88	transmembrane protein 88
196883	ADCY4	adenylate cyclase 4
26157	GIMAP2	GTPase, IMAP family member 2
57520	HECW2	HECT, C2 and WW domain containing E3 ubiquitin protein ligase 2
146862	UNC45B	unc-45 homolog B (C. elegans)
83878	USHBP1	Usher syndrome 1C binding protein 1
116362	RBP7	retinol binding protein 7, cellular
153129	SLC38A9	solute carrier family 38, member 9
Lymphoid
Entrez ID	Gene Symbol	Gene Name
6019	RLN2	relaxin 2
2793	GNGT2	guanine nucleotide binding protein (G protein), gamma transducing activity polypeptide 2
10923	SUB1	SUB1 homolog (S. cerevisiae)
55349	CHDH	choline dehydrogenase
4033	LRMP	lymphoid-restricted membrane protein
51291	GMIP	GEM interacting protein
80774	LIMD2	LIM domain containing 2
283455	KSR2	kinase suppressor of ras 2
26034	IPCEF1	interaction protein for cytohesin exchange factors 1
3824	KLRD1	killer cell lectin-like receptor subfamily D, member 1
440602	LOC440602	uncharacterized LOC440602
147138	TMC8	transmembrane channel-like 8
55423	SIRPG	signal-regulatory protein gamma
115650	TNFRSF13C	tumor necrosis factor receptor superfamily, member 13C
118980	SFXN2	sideroflexin 2
113763	C7orf29	chromosome 7 open reading frame 29
4114	MAGEB3	melanoma antigen family B, 3
29851	ICOS	inducible T-cell co-stimulator
84750	FUT10	fucosyltransferase 10 (alpha (1,3) fucosyltransferase)
114836	SLAMF6	SLAM family member 6
9038	TAAR5	trace amine associated receptor 5
81793	TLR10	toll-like receptor 10
65072	CFLAR-AS1	CFLAR antisense RNA 1
115350	FCRL1	Fc receptor-like 1
50619	DEF6	differentially expressed in FDCP 6 homolog (mouse)
10225	CD96	CD96 molecule
414926	LINC00593	long intergenic non-protein coding RNA 593
10563	CXCL13	chemokine (C-X-C motif) ligand 13
51316	PLAC8	placenta-specific 8
51303	FKBP11	FK506 binding protein 11, 19 kDa
3635	INPP5D	inositol polyphosphate-5-phosphatase, 145kDa
2829	XCR1	chemokine (C motif) receptor 1
79037	PVRIG	poliovirus receptor related immunoglobulin domain containing
914	CD2	CD2 molecule
5551	PRF1	perforin 1 (pore forming protein)
2625	GATA3	GATA binding protein 3
399	RHOH	ras homolog family member H
2823	GPM6A	glycoprotein M6A
7781	SLC30A3	solute carrier family 30 (zinc transporter), member 3
56242	ZNF253	zinc finger protein 253
4312	MMP1	matrix metallopeptidase 1 (interstitial collagenase)
374403	TBC1D10C	TBC1 domain family, member 10C
112937	GLB1L3	galactosidase, beta 1-like 3
1769	DNAH8	dynein, axonemal, heavy chain 8
84658	EMR3	egf-like module containing, mucin-like, hormone receptor-like 3
924	CD7	CD7 molecule
133957	CCDC127	coiled-coil domain containing 127
221188	GPR114	G protein-coupled receptor 114
10125	RASGRP1	RAS guanyl releasing protein 1 (calcium and DAG-regulated)
80119	PIF1	PIF1 5'-to-3' DNA helicase homolog (S. cerevisiae)
283218	DKFZp434E1119	uncharacterized DKFZp434E1119
9938	ARHGAP25	Rho GTPase activating protein 25
55103	RALGPS2	Ral GEF with PH domain and SH3 binding motif 2
22989	MYH15	myosin, heavy chain 15
10863	ADAM28	ADAM metallopeptidase domain 28
54207	KCNK10	potassium channel, subfamily K, member 10
6402	SELL	selectin L
64919	BCL11B	B-cell CLL/lymphoma 11B (zinc finger protein)
810	CALML3	calmodulin-like 3
3003	GZMK	granzyme K (granzyme 3; tryptase II)
84075	FSCB	fibrous sheath CABYR binding protein
85289	KRTAP4-5	keratin associated protein 4-5
146850	PIK3R6	phosphoinositide-3-kinase, regulatory subunit 6
339666	LOC339666	uncharacterized LOC339666
916	CD3E	CD3e molecule, epsilon (CD3-TCR complex)
28831	IGLJ3	immunoglobulin lambda joining 3
27240	SIT1	signaling threshold regulating transmembrane adaptor 1
338324	S100A7A	S100 calcium binding protein A7A
729522	AACSP1	acetoacetyl-CoA synthetase pseudogene 1
9746	CLSTN3	calsyntenin 3
10148	EBI3	Epstein-Barr virus induced 3
100287814	LINC00582	long intergenic non-protein coding RNA 582
2175	FANCA	Fanconi anemia, complementation group A
286009	LOC286009	uncharacterized LOC286009
206358	SLC36A1	solute carrier family 36 (proton/amino acid symporter), member 1
971	CD72	CD72 molecule
11262	SP140	SP140 nuclear body protein
50839	TAS2R10	taste receptor, type 2, member 10
440584	SLC2A1-AS1	SLC2A1 antisense RNA 1
59351	PBOV1	prostate and breast cancer overexpressed 1
51744	CD244	CD244 molecule, natural killer cell receptor 2B4
150622	LOC150622	uncharacterized LOC150622
3683	ITGAL	integrin, alpha L (antigen CD11A (p180), lymphocyte function-associated antigen 1; alpha polypeptide)
201633	TIGIT	T cell immunoreceptor with Ig and ITIM domains
55653	BCAS4	breast carcinoma amplified sequence 4
643382	C14orf176	chromosome 14 open reading frame 176
6367	CCL22	chemokine (C-C motif) ligand 22
81931	ZNF93	zinc finger protein 93
100132249	LOC100132249	uncharacterized LOC100132249
116379	IL22RA2	interleukin 22 receptor, alpha 2
3932	LCK	lymphocyte-specific protein tyrosine kinase
440823	MIAT	myocardial infarction associated transcript (non-protein coding)
1235	CCR6	chemokine (C-C motif) receptor 6
9806	SPOCK2	sparc/osteonectin, cwcv and kazal-like domains proteoglycan (testican) 2
1493	CTLA4	cytotoxic T-lymphocyte-associated protein 4
79368	FCRL2	Fc receptor-like 2
3676	ITGA4	integrin, alpha 4 (antigen CD49D, alpha 4 subunit of VLA-4 receptor)
317702	VN1R3	vomeronasal 1 receptor 3 (gene/pseudogene)
5790	PTPRCAP	protein tyrosine phosphatase, receptor type, C-associated protein
931	MS4A1	membrane-spanning 4-domains, subfamily A, member 1
Myeloid
Entrez ID	Gene Symbol	Gene Name
55647	RAB20	RAB20, member RAS oncogene family
55577	NAGK	N-acetylglucosamine kinase
22950	SLC4A1AP	solute carrier family 4 (anion exchanger), member 1, adaptor protein
2632	GBE1	glucan (1,4-alpha-), branching enzyme 1
29967	LRP12	low density lipoprotein receptor-related protein 12
51260	CXorf26	chromosome X open reading frame 26
10165	SLC25A13	solute carrier family 25 (aspartate/glutamate carrier), member 13
9454	HOMER3	homer homolog 3 (Drosophila)
9929	JOSD1	Josephin domain containing 1
1475	CSTA	cystatin A (stefin A)
27351	DESI1	desumoylating isopeptidase 1
30817	EMR2	egf-like module containing, mucin-like, hormone receptor-like 2
6280	S100A9	S100 calcium binding protein A9
55824	PAG1	phosphoprotein associated with glycosphingolipid microdomains 1
205	AK4	adenylate kinase 4
80727	TTYH3	tweety homolog 3 (Drosophila)
6195	RPS6KA1	ribosomal protein S6 kinase, 90kDa, polypeptide 1
728	C5AR1	complement component 5a receptor 1
6355	CCL8	chemokine (C-C motif) ligand 8
1514	CTSL1	cathepsin L1
1687	DFNA5	deafness, autosomal dominant 5
366	AQP9	aquaporin 9
942	CD86	CD86 molecule
7709	ZBTB17	zinc finger and BTB domain containing 17
10635	RAD51AP1	RAD51 associated protein 1
145389	SLC38A6	solute carrier family 38, member 6
3576	IL8	interleukin 8
2210	FCGR1B	Fc fragment of IgG, high affinity Ib, receptor (CD64)
4001	LMNB1	lamin B1
5341	PLEK	pleckstrin
84154	RPF2	ribosome production factor 2 homolog (S. cerevisiae)
25796	PGLS	6-phosphogluconolactonase
9462	RASAL2	RAS protein activator like 2
146722	CD300LF	CD300 molecule-like family member f
4542	MYO1F	myosin IF
8833	GMPS	guanine monphosphate synthetase
10488	CREB3	cAMP responsive element binding protein 3
79109	MAPKAP1	mitogen-activated protein kinase associated protein 1
79091	METTL22	methyltransferase like 22
9361	LONP1	lon peptidase 1, mitochondrial
4580	MTX1	metaxin 1
1515	CTSL2	cathepsin L2
4332	MNDA	myeloid cell nuclear differentiation antigen
51363	CHST15	carbohydrate (N-acetylgalactosamine 4-sulfate 6-O) sulfotransferase 15
10855	HPSE	heparanase
7357	UGCG	UDP-glucose ceramide glucosyltransferase
28989	NTMT1	N-terminal Xaa-Pro-Lys N-methyltransferase 1
83931	STK40	serine/threonine kinase 40
83930	STARD3NL	STARD3 N-terminal like
55092	TMEM51	transmembrane protein 51
10783	NEK6	NIMA (never in mitosis gene a)-related kinase 6
51282	SCAND1	SCAN domain containing 1
1075	CTSC	cathepsin C
27036	SIGLEC7	sialic acid binding Ig-like lectin 7
23413	NCS1	neuronal calcium sensor 1
7050	TGIF1	TGFB-induced factor homeobox 1
128308	MRPL55	mitochondrial ribosomal protein L55
1234	CCR5	chemokine (C-C motif) receptor 5 (gene/pseudogene)
84246	MED10	mediator complex subunit 10
23170	TTLL12	tubulin tyrosine ligase-like family, member 12
10673	TNFSF13B	tumor necrosis factor (ligand) superfamily, member 13b
100507642	LOC100507642	uncharacterized LOC100507642
94240	EPSTI1	epithelial stromal interaction 1 (breast)
3101	HK3	hexokinase 3 (white cell)
9246	UBE2L6	ubiquitin-conjugating enzyme E2L 6
2181	ACSL3	acyl-CoA synthetase long-chain family member 3
125988	C19orf70	chromosome 19 open reading frame 70
10295	BCKDK	branched chain ketoacid dehydrogenase kinase
4794	NFKBIE	nuclear factor of kappa light polypeptide gene enhancer in B-cells inhibitor, epsilon
126003	TRAPPC5	trafficking protein particle complex 5
57705	WDFY4	WDFY family member 4
5603	MAPK13	mitogen-activated protein kinase 13
64105	CENPK	centromere protein K
2215	FCGR3B	Fc fragment of IgG, low affinity IIIb, receptor (CD16b)
7037	TFRC	transferrin receptor (p90, CD71)
1512	CTSH	cathepsin H
10859	LILRB1	leukocyte immunoglobulin-like receptor, subfamily B (with TM and ITIM domains), member 1
3689	ITGB2	integrin, beta 2 (complement component 3 receptor 3 and 4 subunit)
27095	TRAPPC3	trafficking protein particle complex 3
1164	CKS2	CDC28 protein kinase regulatory subunit 2
55654	TMEM127	transmembrane protein 127
28511	NKIRAS2	NFKB inhibitor interacting Ras-like 2
1522	CTSZ	cathepsin Z
55856	ACOT13	acyl-CoA thioesterase 13
246329	STAC3	SH3 and cysteine rich domain 3
8985	PLOD3	procollagen-lysine, 2-oxoglutarate 5-dioxygenase 3
6452	SH3BP2	SH3-domain binding protein 2
2921	CXCL3	chemokine (C-X-C motif) ligand 3
9034	CCRL2	chemokine (C-C motif) receptor-like 2
253782	CERS6	ceramide synthase 6
57787	MARK4	MAP/microtubule affinity-regulating kinase 4
80301	PLEKHO2	pleckstrin homology domain containing, family O member 2
3055	HCK	hemopoietic cell kinase
51112	TRAPPC12	trafficking protein particle complex 12
57616	TSHZ3	teashirt zinc finger homeobox 3
115353	LRRC42	leucine rich repeat containing 42
26519	TIMM10	translocase of inner mitochondrial membrane 10 homolog (yeast)
58191	CXCL16	chemokine (C-X-C motif) ligand 16
10287	RGS19	regulator of G-protein signaling 19
284207	METRNL	meteorin, glial cell differentiation regulator-like
Fibroid
EnztrezId	Symbol	GeneName
9241	NOG	noggin
84940	CORO6	coronin 6
3235	HOXD9	homeobox D9
57519	STARD9	StAR-related lipid transfer (START) domain containing 9
29904	EEF2K	eukaryotic elongation factor-2 kinase
119385	AGAP11	ankyrin repeat and GTPase domain Arf GTPase activating protein 11
9671	WSCD2	WSC domain containing 2
10491	CRTAP	cartilage associated protein
283713	LOC283713	uncharacterized LOC283713
2067	ERCC1	excision repair cross-complementing rodent repair deficiency, complementation group 1 (includes overlapping antisense sequence)
5355	PLP2	proteolipid protein 2 (colonic epithelium-enriched)
3146	HMGB1	high mobility group box 1
8483	CILP	cartilage intermediate layer protein, nucleotide pyrophosphohydrolase
286161	LOC286161	uncharacterized LOC286161
51727	CMPK1	cytidine monophosphate (UMP-CMP) kinase 1, cytosolic
5310	PKD1	polycystic kidney disease 1 (autosomal dominant)
26503	SLC17A5	solute carrier family 17 (anion/sugar transporter), member 5
22982	DIP2C	DIP2 disco-interacting protein 2 homolog C (Drosophila)
5757	PTMA	prothymosin, alpha
147179	WIPF2	WAS/WASL interacting protein family, member 2
23127	GLT25D2	glycosyltransferase 25 domain containing 2
57611	ISLR2	immunoglobulin superfamily containing leucine-rich repeat 2
5549	PRELP	proline/arginine-rich end leucine-rich repeat protein
10992	SF3B2	splicing factor 3b, subunit 2, 145kDa
64787	EPS8L2	EPS8-like 2
90861	HN1L	hematological and neurological expressed 1-like
57118	CAMK1D	calcium/calmodulin-dependent protein kinase ID
57184	FAM219B	family with sequence similarity 219, member B
84657	LINC00852	long intergenic non-protein coding RNA 852
8425	LTBP4	latent transforming growth factor beta binding protein 4
6647	SOD1	superoxide dismutase 1, soluble
114926	C8orf40	chromosome 8 open reading frame 40
574036	SERTAD4-AS1	SERTAD4 antisense RNA 1
4043	LRPAP1	low density lipoprotein receptor-related protein associated protein 1
93380	MMGT1	membrane magnesium transporter 1
7905	REEP5	receptor accessory protein 5
55182	RNF220	ring finger protein 220
100286925	LOC100286925	uncharacterized LOC100286925
22883	CLSTN1	calsyntenin 1
4779	NFE2L1	nuclear factor (erythroid-derived 2)-like 1
25854	FAM149A	family with sequence similarity 149, member A
113026	PLCD3	phospholipase C, delta 3
55698	RADIL	Ras association and DIL domains
23466	CBX6	chromobox homolog 6
2030	SLC29A1	solute carrier family 29 (nucleoside transporters), member 1
1112	FOXN3	forkhead box N3
4240	MFGE8	milk fat globule-EGF factor 8 protein
55805	LRP2BP	LRP2 binding protein
10668	CGRRF1	cell growth regulator with ring finger domain 1
84858	ZNF503	zinc finger protein 503
9922	IQSEC1	IQ motif and Sec7 domain 1
147727	ILF3-AS1	ILF3 antisense RNA 1 (head to head)
25777	SUN2	Sad1 and UNC84 domain containing 2
163933	FAM43B	family with sequence similarity 43, member B
81	ACTN4	actinin, alpha 4
6844	VAMP2	vesicle-associated membrane protein 2 (synaptobrevin 2)
1727	CYB5R3	cytochrome b5 reductase 3
2273	FHL1	four and a half LIM domains 1
6468	FBXW4	F-box and WD repeat domain containing 4
90187	EMILIN3	elastin microfibril interfacer 3
162073	ITPRIPL2	inositol 1,4,5-trisphosphate receptor interacting protein-like 2
4653	MYOC	myocilin, trabecular meshwork inducible glucocorticoid response
11100	HNRNPUL1	heterogeneous nuclear ribonucleoprotein U-like 1
94134	ARHGAP12	Rho GTPase activating protein 12
83643	CCDC3	coiled-coil domain containing 3
90407	TMEM41A	transmembrane protein 41A
6385	SDC4	syndecan 4
1808	DPYSL2	dihydropyrimidinase-like 2
219927	MRPL21	mitochondrial ribosomal protein L21
5507	PPP1R3C	protein phosphatase 1, regulatory subunit 3C
3899	AFF3	AF4/FMR2 family, member 3
157657	C8orf37	chromosome 8 open reading frame 37
56941	C3orf37	chromosome 3 open reading frame 37
55154	MSTO1	misato homolog 1 (Drosophila)
322	APBB1	amyloid beta (A4) precursor protein-binding, family B, member 1 (Fe65)
90167	FRMD7	FERM domain containing 7
84926	SPRYD3	SPRY domain containing 3
23493	HEY2	hairy/enhancer-of-split related with YRPW motif 2
57291	DANCR	differentiation antagonizing non-protein coding RNA
5037	PEBP1	phosphatidylethanolamine binding protein 1
57636	ARHGAP23	Rho GTPase activating protein 23
9785	DHX38	DEAH (Asp-Glu-Ala-His) box polypeptide 38
91107	TRIM47	tripartite motif containing 47
26577	PCOLCE2	procollagen C-endopeptidase enhancer 2
1495	CTNNA1	catenin (cadherin-associated protein), alpha 1, 102kDa
100861541	DOCK9-AS2	DOCK9 antisense RNA 2 (head to head)
1639	DCTN1	dynactin 1
6867	TACC1	transforming, acidic coiled-coil containing protein 1
80205	CHD9	chromodomain helicase DNA binding protein 9
10174	SORBS3	sorbin and SH3 domain containing 3
463	ZFHX3	zinc finger homeobox 3
1152	CKB	creatine kinase, brain
79918	SETD6	SET domain containing 6
11170	FAM107A	family with sequence similarity 107, member A
1353	COX11	cytochrome c oxidase assembly homolog 11 (yeast)
84259	DCUN1D5	DCN1, defective in cullin neddylation 1, domain containing 5 (S. cerevisiae)
2295	FOXF2	forkhead box F2
358	AQP1	aquaporin 1 (Colton blood group)
85004	RERG	RAS-like, estrogen-regulated, growth inhibitor
10726	NUDC	nuclear distribution C homolog (A. nidulans)
