# Supplementary material for: Synovial phenotypes in rheumatoid arthritis correlate with response to biologic therapeutics
Source: Arthritis Res Ther. 2014 Apr 30;16(2):R90. doi: 10.1186/ar4555 (PMC4060385; doi:10.1186/ar4555)
Supplement: Additional file 5: Figure S2 — Assessment of overlap between biological process gene-sets utilized by the Database for Annotation, Visualization and Integrated Discovery (DAVID) pathway analysis tool for unregulated genes in each of the four synovial clusters defined in Figure 1A. The overlap of genes shared by gene sets are illustrated using a heatmap where each value represents the proportion of genes from the category on the y-axis that are in common with the corresponding gene set on the x axis (indicated by the color bar; 0 = 0%, 1 = 100%). The matrix is not symmetrical because the size of the gene sets is not constant. [file ar4555-S5.zip]

Archive with 1 entries (1 files):
- 1563076841104376_MOESM5_ESM.eps
