# Supplementary material for: Synovial phenotypes in rheumatoid arthritis correlate with response to biologic therapeutics
Source: Arthritis Res Ther. 2014 Apr 30;16(2):R90. doi: 10.1186/ar4555 (PMC4060385; doi:10.1186/ar4555)
Supplement: Additional file 8: Figure S5 — CD20 Immunohistochemistry (IHC) correlates with B cell gene-set score in a replication rheumatoid arthritis (RA) patient cohort. Representative CD20 IHC (brown staining) is shown for synovial samples with a high or low B cell gene-set score with low (A, B respectively) and high (C, D respectively) magnification. B cell gene-set scores were also plotted against CD20 IHC scores and the P-value for Spearman rank correlation coefficient is indicated (E). [file ar4555-S8.zip]

Archive with 1 entries (1 files):
- 1563076841104376_MOESM8_ESM.eps
