# Supplementary material for: Synovial phenotypes in rheumatoid arthritis correlate with response to biologic therapeutics
Source: Arthritis Res Ther. 2014 Apr 30;16(2):R90. doi: 10.1186/ar4555 (PMC4060385; doi:10.1186/ar4555)
Supplement: Additional file 9: Figure S6 — Association of pretreatment synovial gene-set scores with good versus poor European League Against Rheumatism (EULAR) response to anti-TNFα (infliximab) therapy at 16 weeks in the GSE21537 synovial expression dataset. Statistical significance for good compared with poor response for the level of each gene-set module was calculated based upon the t-statistic. Scaled gene-set scores for M2 alternatively activated monocytes (A) (P = 0.054), TNFα-stimulated fibroblast-like synoviocytes (B) (P = 0.08), and angiogenesis (C) (P = 0.02) marked with asterisk) are plotted against 16-week EULAR response. [file ar4555-S9.zip]

Archive with 1 entries (1 files):
- 1563076841104376_MOESM9_ESM.eps
