# Supplementary material for: Synovial phenotypes in rheumatoid arthritis correlate with response to biologic therapeutics
Source: Arthritis Res Ther. 2014 Apr 30;16(2):R90. doi: 10.1186/ar4555 (PMC4060385; doi:10.1186/ar4555)
Supplement: Additional file 10: Figure S7 — Receiver-operating-characteristic (ROC) curves to assess the ability of pretreatment synovial phenotypes, defined by scaled gene-set scores, to differentiate between good versus poor European League Against Rheumatism (EULAR) response to anti-TNFα (infliximab) therapy at 16 weeks in the GSE21537 synovial expression dataset. ROC curves were generated for the myeloid (A), lymphoid (B) and fibroid (C) phenotypes, and also for gene sets reflective of M1 classically-activated monocytes (D), B cells (E) and T cells (F). Area under the ROC curve (AUC) is indicated for each plot. [file ar4555-S10.zip]

Archive with 1 entries (1 files):
- 1563076841104376_MOESM10_ESM.eps
